# Supplementary material for: Social and psychological adversity are associated with distinct mother and infant gut microbiome variations
Source: Nat Commun. 2023 Sep 20;14:5824. doi: 10.1038/s41467-023-41421-4 (PMC10509221; doi:10.1038/s41467-023-41421-4)
Supplement: Supplementary file 4 — Supplementary Data 1 [file 41467_2023_41421_MOESM4_ESM.xlsx]

## Sheet: Supp Table 1a Metadata overview
	Supplementary Data 1: Detailed statistical output and results from all statistical tests. FDR-adjustment is indicated when performed, and two-tailed tests are used in all instances when applicable. (a) Complete patient characteristics at study entry for each of the primary comparisons of interest. "Low" and "High" Disadvantage and Psych scores are separated according to the distribution of the me…
	Comparison	Statistic		All 16S samples	WMS samples
					All	SD		PS
						Low	High	Low	High
		# Sample pairs (Mother and Child)		121	89	35	43	36	32
	Maternal	Mother delivery age (years)	Min	18.7684	19.3105	25.6597	19.3105	21.4734	19.3105
			Max	41.263	41.263	41.263	38.7414	41.263	41.0275
			25th percentile	26.2538	26.4865	30.1786	25.3941	28.8822	25.7377
			50th percentile (median)	29.4927	29.5584	32.488	28.4304	31.6529	26.8602
			75th percentile	33.1259	33.8761	36.5784	31.0643	35.061	29.8288
			Average ± Std. dev.	29.8 ± 5.1	30.4 ± 5.2	33.2 ± 4.4	28.5 ± 5.2	32.0 ± 4.8	28.4 ± 5.4
			P value (T-test)			3.5x10-5		4.5x10-3
		Race	African American	0.520661	0.539326	0.0285714	0.930233	0.361111	0.75
			Caucasian	0.446281	0.426966	0.914286	0.0697674	0.611111	0.21875
			Other	0.0330579	0.0337079	0.0571429	0	0.0277778	0.03125
			P value (Chi square test)			6.1x10-15		1.3x10-3
		Social Disadvantage Score (SD)	Min	-2.231	-2.231	-2.231	0.358	-2.231	-2.152
			Max	1.28	1.28	-0.82	1.28	1.28	1.259
			25th percentile	-1.212	-1.328	-1.7895	0.609	-1.6865	-0.1485
			50th percentile (median)	0.016	0.181	-1.572	0.708	-1.1115	0.609
			75th percentile	0.642	0.702	-1.2425	0.9885	0.54625	0.883
			Average ± Std. dev.	-0.24 ± 1.01	-0.23 ± 1.1	-1.48 ± 0.39	0.78 ± 0.26	-0.71 ± 1.11	0.31 ± 0.81
			P value (M-W U test)			4.2x10-14		4.0x10-4
		Psychosocial Stressors Score (PS)	Min	-1.675	-1.675	-1.675	-1.413	-1.675	0.339
			Max	2.414	2.414	1.264	2.414	-0.731	2.414
			25th percentile	-0.866	-0.996	-1.241	-0.6615	-1.327	0.52375
			50th percentile (median)	-0.323	-0.518	-0.891	0.178	-1.125	0.8095
			75th percentile	0.385	0.548	-0.3805	0.7835	-0.903	1.222
			Average ± Std. dev.	-0.21 ± 0.86	-0.21 ± 0.98	-0.70 ± 0.75	0.12 ± 0.91	-1.13 ± 0.25	0.92 ± 0.51
			P value (M-W U test)			3.9x10-5		1.5x10-12
		Mother sampling timepoint (DOL)	Min	-73	-73	-73	-65	-73	-65
			Max	-0.57	-0.57	-1	-0.57	-1	-1
			25th percentile	-23.3319	-21.6097	-20.6684	-28.1684	-20.9832	-20.3906
			50th percentile (median)	-12.3924	-11.1354	-10.7188	-12.4611	-12.3802	-8.47049
			75th percentile	-4.28264	-3.57014	-4.45035	-2.5434	-6.90451	-3.24427
			Average ± Std. dev.	-18.0 ± 16.9	-17.9 ± 17.4	-18.3 ± 18.8	-18.1 ± 17.3	-18.6 ± 18.1	-16.9 ± 17.8
			P value (M-W U test)			0.7627		0.3931
		BMI pre-pregnancy	Min	16.9	18.1	18.4	18.1	19	18.1
			Max	55.2	55.2	55.2	48.8	48.8	55.2
			25th percentile	23.375	23.7	22.375	24.15	22.3	24.025
			50th percentile (median)	25.8	25.8	25.1	26.2	25.1	27.95
			75th percentile	32.55	33.7	27.2	35.65	27.3	35.65
			Average ± Std. dev.	28.5 ± 7.9	28.7 ± 8.0	27.0 ± 7.9	30.3 ± 8.6	26.7 ± 7.1	30.9 ± 9.6
			P value (M-W U test)			0.2996		0.1159
		IL-6, maternal 3rd trimester (pg/mL)	Min	-0.730148	-0.325249	-0.325249	-0.233277	0.00154385	-0.233277
			Max	1.42578	1.42578	1.42578	1.00563	1.42578	1.22212
			25th percentile	0.242502	0.25515	0.242502	0.303629	0.236356	0.299914
			50th percentile (median)	0.349542	0.377663	0.286891	0.432757	0.303259	0.468268
			75th percentile	0.477185	0.556419	0.425718	0.605056	0.43902	0.650277
			Average ± Std. dev.	0.38 ± 0.28	0.4 ± 0.28	0.36 ± 0.32	0.42 ± 0.27	0.38 ± 0.28	0.46 ± 0.32
			P value (M-W U test)			0.06164		0.06645
		IL-8, maternal 3rd trimester (pg/mL)	Min	0.152136	0.272201	0.272201	0.526025	0.333646	0.494468
			Max	1.84599	1.84599	1.84599	1.70167	1.49806	1.84599
			25th percentile	0.725296	0.729057	0.689874	0.730275	0.724844	0.733874
			50th percentile (median)	0.853187	0.851397	0.786266	0.821679	0.852292	0.874786
			75th percentile	0.989227	0.997473	0.966859	0.988817	0.922939	1.12949
			Average ± Std. dev.	0.87 ± 0.27	0.88 ± 0.27	0.84 ± 0.32	0.89 ± 0.24	0.85 ± 0.22	0.96 ± 0.32
			P value (M-W U test)			0.5025		0.2654
		IL-10, maternal 3rd trimester (pg/mL)	Min	-0.252308	-0.14039	-0.14039	-0.087913	0.0259437	-0.0686423
			Max	1.40479	1.40479	1.40479	0.840039	0.613649	1.40479
			25th percentile	0.214773	0.215217	0.207631	0.21102	0.211603	0.232575
			50th percentile (median)	0.353452	0.353452	0.352103	0.393786	0.354214	0.395485
			75th percentile	0.465998	0.452139	0.405483	0.512693	0.406536	0.519156
			Average ± Std. dev.	0.34 ± 0.22	0.34 ± 0.23	0.33 ± 0.25	0.36 ± 0.24	0.32 ± 0.14	0.4 ± 0.28
			P value (M-W U test)			0.2606		0.2684
		TNFa, maternal 3rd trimester (pg/mL)	Min	0.426969	0.486926	0.486926	0.535726	0.579608	0.505766
			Max	1.08943	1.08943	1.08943	1.02556	0.983419	1.08943
			25th percentile	0.676002	0.674851	0.68231	0.673349	0.680157	0.652238
			50th percentile (median)	0.76993	0.76993	0.76993	0.782841	0.761596	0.755209
			75th percentile	0.84003	0.864483	0.84003	0.869993	0.838304	0.866266
			Average ± Std. dev.	0.76 ± 0.13	0.76 ± 0.13	0.77 ± 0.13	0.77 ± 0.13	0.77 ± 0.11	0.75 ± 0.15
			P value (T-test)			0.897122		0.74094
	Children	Child sampling timepoint (DOL)	Min	115.75	115.75	122.676	115.75	115.75	120.547
			Max	209.808	209.808	138.486	209.808	151.896	209.808
			25th percentile	124.292	123.615	124.887	122.753	124.362	123.241
			50th percentile (median)	127.556	127.278	127.556	125.374	127.417	126.993
			75th percentile	131.512	131.429	130.5	130.002	130.964	131.67
			Average ± Std. dev.	130.4 ± 13.1	129.4 ± 11.2	128.5 ± 4.6	128.6 ± 14.1	128.4 ± 6.5	131 ± 16.9
			P value (M-W U test)			0.07372		0.6896
		Birthweight (g)	Min	2200	2200	2760	2200	2300	2200
			Max	4665	4627	4370	4627	4370	4270
			25th percentile	2920	2830	3175	2665	2960	2787.5
			50th percentile (median)	3270	3220	3575	2970	3442.5	2980
			75th percentile	3730	3765	3850	3440	3805	3282.5
			Average ± Std. dev.	3319 ± 538	3283 ± 556	3538 ± 459	3077 ± 548	3379 ± 555	3042 ± 494
			P value (T-test)			1.3x10-4		0.0101236
		Gestational age (weeks)	Min	36.8571	36.8571	36.8571	36.8571	36.8571	36.8571
			Max	41	41	41	40.5714	41	40.5714
			25th percentile	38.2857	38.2857	39	37.7143	38.4286	38.0714
			50th percentile (median)	39.1429	39.1429	39.5	38.7143	39.1429	39.0714
			75th percentile	39.7857	39.7143	40.1071	39.2857	39.75	39.2857
			Average ± Std. dev.	39.0 ± 1.1	39.0 ± 1.1	39.5 ± 0.95	38.6 ± 1.03	39.1 ± 1.1	38.7 ± 1.1
			P value (M-W U test)			7.2x10-4		0.2351
		Sex of child	Female	0.438017	0.404494	0.428571	0.395349	0.416667	0.46875
			Male	0.561983	0.595506	0.571429	0.604651	0.583333	0.53125
			P value (Chi square test)			0.7667		0.6659
		Route of delivery*	NSVD	0.652893	0.640449	0.6	0.674419	0.694444	0.59375
			VAVD	0.0661157	0.0449438	0.0571429	0.0465116	0.0277778	0.09375
			Cesarean section	0.280992	0.314607	0.342857	0.27907	0.277778	0.3125
			P value (χ2) NSVD vs Caes			0.5169		0.6115
			P value (χ2) VAVD vs others			0.8323		0.2485
		Breast milk feeding frequency	≥50%	0.479339	0.460674	0.714286	0.232558	0.583333	0.3125
			<50%	0.520661	0.539326	0.285714	0.767442	0.416667	0.6875
			P value (Chi square test)			2.1x10-5		0.025
	*NSVD Normal spontaneous vaginal delivery, VAVD vacuum assisted vaginal delivery. Chi Square comparison made between NSVD and Caesarean. VAVD vs other was not significant.

## Sheet: Supp Table 1b ShapiroWilk norm.
	Supplementary Data 1: Detailed statistical output and results from all statistical tests. FDR-adjustment is indicated when performed, and two-tailed tests are used in all instances when applicable. (b) Shapiro-Wilk tests for Normality. P values ≤ 0.05 are considered to not be normally distributed, and non-parametric tests are used for comparisons of those variables. Tests were performed using htt…
	Test statistic	Shapiro Wilk normality test statistic results								Normally distributed
		P value	W	W region of acceptance	Effect size (KS-D)	b	Skewness	Excess Kurtosis	N
	Social Disadvantage Score (SD)	2.003e-06	0.9193	0.9785 : 1	0.1594	10.6628	-0.2917	-1.3277	121	No
	Psychosocial Stressors Score (PS)	0.001648	0.9617	0.9785 : 1	0.109	9.2874	0.5711	-0.2257	121	No
	Mother delivery age (years)	0.2636	0.9863	0.9785 : 1	0.0582	55.8419	0.1597	-0.4594	121	Yes
	Income:Needs ratio	7.533e-11	0.8203	0.9785 : 1	0.1955	31.3667	1.2155	0.4796	121	No
	Perceived Stress Scale (PSS)	3.191e-05	0.9386	0.9785 : 1	0.124	48.0739	-0.8398	2.9673	121	No
	Healthy eating index (total score)	0.1149	0.981	0.9768 : 1	0.04897	109.651	0.05556	-0.83	111	Yes
	Mother sampling timepoint (DOL)	2.133e-08	0.8811	0.9785 : 1	0.1447	176.067	-1.1398	0.6904	121	No
	BMI pre-pregnancy	8.136e-07	0.8884	0.9732 : 1	0.1861	71.8839	1.2757	1.4302	94	No
	IL-6, maternal 3rd trimester (pg/mL)	6.09e-05	0.9389	0.9772 : 1	0.1089	2.8403	0.156	3.8117	113	No
	IL-8, maternal 3rd trimester (pg/mL)	0.001586	0.959	0.9772 : 1	0.1028	2.789	0.6639	1.8291	113	No
	IL-10, maternal 3rd trimester (pg/mL)	0.0002924	0.949	0.9772 : 1	0.08175	2.2943	0.7377	4.0723	113	No
	TNFa, maternal 3rd trimester (pg/mL)	0.9969	0.9968	0.9772 : 1	0.04182	1.3214	-0.0923	-0.1689	113	Yes
	Child sampling timepoint (DOL)	0	0.5771	0.9785 : 1	0.226	108.924	3.8555	17.387	121	No
	Birthweight (g)	0.2935	0.9869	0.9785 : 1	0.05469	5854.4	0.2504	-0.4337	121	Yes
	Gestational age (weeks)	0.004871	0.956	0.9713 : 1	0.1418	9.9701	-0.3084	-0.7334	87	No
	Bray-Curtis β diversity, Mothers	0	0.9824	0.9993 : 1	0.04668	8.0834	-0.3011	-0.5553	5000	No
	Bray-Curtis β diversity, Children	0	0.9205	0.9993 : 1	0.09916	9.8721	0.99	0.6856	5000	No

## Sheet: Supp Table 1c T-tests
	Supplementary Data 1: Detailed statistical output and results from all statistical tests. FDR-adjustment is indicated when performed, and two-tailed tests are used in all instances when applicable. (c) Two-tailed T-tests for significant differences for normally-distributed data (unequal variance). Tests were performed using MS Excel.
							T-test statistic results
	Metadata statistic	Low/High comparison	N		Average value ± Std. deviation		P value	t value	Eff. Size (Cohen's D)	DF	95% CI of the difference
			Low	High	Low	High	P value	t value	Eff. Size (Cohen's D)	DF	95% CI of the difference
	Mother delivery age (years)	SD score	35	43	33.2 ± 4.4	28.5 ± 5.2	3.54205e-05	4.32092	0.992198	76	2.592 : 6.918
		PS score	36	32	32.0 ± 4.8	28.4 ± 5.4	0.00452218	2.96838	0.718424	66	2.028 : 5.272
	Healthy eating index (total score)	SD score	35	38	62.6 ± 11.0	55.4 ± 9.7	0.00403334	2.99212	0.699143	71	4.98 : 9.484
		PS score	33	31	60.2 ± 10.7	58.0 ± 10.6	0.404976	0.838327	0.209707	62	1.544 : 2.91
	TNFa, maternal 3rd trimester (pg/mL)	SD score	33	40	0.77 ± 0.13	0.77 ± 0.13	0.897122	0.130368	0.0305888	71	-0.007 : 0.015
		PS score	32	31	0.77 ± 0.11	0.75 ± 0.15	0.74094	0.333546	0.0838874	61	-0.019 : 0.041
	Birthweight (g)	SD score	35	43	3538 ± 459	3077 ± 548	0.000126078	3.96842	0.911763	76	440.65 : 481.47
		PS score	36	32	3379 ± 555	3042 ± 494	0.0101236	2.62945	0.641092	66	322.04 : 351.37

## Sheet: Supp Table 1d Chi-squared tests
	Supplementary Data 1: Detailed statistical output and results from all statistical tests. FDR-adjustment is indicated when performed, and two-tailed tests are used in all instances when applicable. (d) Chi-square test results for significant differences in categorical data. Analysis was performed using https://www.statskingdom.com/310GoodnessChi.html
	Comparison		Variable	Number of samples		Chi-square test statistic results
				Low	High	P value	χ²	χ² 95% CI	Observed effect size phi	Cramer's V effect size
	Race	SD Low vs High	African American	1	40	6.106e-15	60.8641	-∞ : 3.8415	0.89	0.89
			Caucasian	32	3
		PS Low vs High	African American	13	24	0.001001	10.8262	-∞ : 3.8415	0.41	0.41
			Caucasian	22	7
	Child gender	SD Low vs High	Female	15	17	0.7667	0.08802	-∞ : 3.8415	0.034	0.034
			Male	20	26
		PS Low vs High	Female	15	15	0.6659	0.1864	-∞ : 3.8415	0.052	0.052
			Male	21	17
	Route of delivery	SD Low vs High	NSVD	21	29	0.5169	0.42	-∞ : 3.8415	0.075	0.075
			Cesarean	12	12
		PS Low vs High	NSVD	25	19	0.6115	0.2579	-∞ : 3.8415	0.063	0.063
			Cesarean	10	10
		SD Low vs High	VAVD	2	2	0.8323	0.04482	-∞ : 3.8415	0.024	0.024
			Other	33	41
		PS Low vs High	VAVD	1	3	0.2485	1.3318	-∞ : 3.8415	0.14	0.14
			Other	35	29
	Breast milk feeding frequency	SD Low vs High	≥50%	25	10	2.095e-05	18.1008	-∞ : 3.8415	0.48	0.48
			<50%	10	33
		PS Low vs High	≥50%	21	10	0.02521	5.0096	-∞ : 3.8415	0.27	0.27
			<50%	15	22

## Sheet: Supp Table 1e Mann-Whit U tests
	Supplementary Data 1: Detailed statistical output and results from all statistical tests. FDR-adjustment is indicated when performed, and two-tailed tests are used in all instances when applicable. (e) Two-sided Mann-Whitney U / Wilcoxon Rank Sum tests for significant differences for normally-distributed data. Tests were performed using https://www.statskingdom.com/170median_mann_whitney.html
								Mann-Whitney U test statistic results
	Variable		Comparison (A vs B)	N		Average value ± Std. deviation		P value	Z	U	U 95% CI	Standard-ized effect size	Common language effect size	FDR-adjusted P value
				A	B	A	B
	Sample metadata	Income:Needs ratio	Low SD vs High SD	35	43	7.5 ± 2.6	0.9 ± 0.4	4.263e-14	7.5557	1505	557.4291 : 947.5709	0.86	1	-
			Low PS vs High PS	36	32	5.0 ± 3.9	2.0 ± 2.2	0.001997	3.0906	828	416.5069 : 735.4931	0.37	0.72	-
		Social Disadvantage Score (SD)	Low SD vs High SD	35	43	-1.48 ± 0.39	0.78 ± 0.26	4.186e-14	-7.5553	0	557.4192 : 947.5808	0.86	0	-
			Low PS vs High PS	36	32	-0.71 ± 1.11	0.31 ± 0.81	0.000402	-3.5388	287.5	416.4901 : 735.5099	0.43	0.25	-
		Psychosocial Stressors Score (PS)	Low SD vs High SD	35	43	-0.70 ± 0.75	0.12 ± 0.91	3.884e-05	-4.1142	342.5	557.4204 : 947.5796	0.47	0.23	-
			Low PS vs High PS	36	32	-1.13 ± 0.25	0.92 ± 0.51	1.529e-12	-7.0718	0	416.4993 : 735.5007	0.86	0	-
		Perceived Stress Scale (PSS)	Low SD vs High SD	35	43	18.7 ± 2.7	18.2 ± 6.3	0.9679	-0.04022	748	557.587 : 947.413	0.0046	0.5	-
			Low PS vs High PS	36	32	17.3 ± 1.9	22.4 ± 4.3	3.74e-08	-5.5027	128	416.6089 : 735.3911	0.67	0.11	-
		Mother sampling timepoint (DOL)	Low SD vs High SD	35	43	-18.3 ± 18.8	-18.1 ± 17.3	0.7627	-0.3019	518.5	389.9525 : 695.0475	0.037	0.48	-
			Low PS vs High PS	36	32	-18.6 ± 18.1	-16.9 ± 17.8	0.3931	-0.854	506	416.4856 : 735.5144	0.1	0.44	-
		BMI pre-pregnancy	Low SD vs High SD	34	30	27.0 ± 7.9	30.3 ± 8.6	0.2996	-1.0372	273	223.236 : 436.764	0.14	0.41	-
			Low PS vs High PS	33	32	26.7 ± 7.1	30.9 ± 9.6	0.1159	-1.5722	271	248.9338 : 477.0662	0.21	0.37	-
		IL-6, maternal 3rd trimester (pg/mL)	Low SD vs High SD	33	40	0.36 ± 0.32	0.42 ± 0.27	0.06164	-1.8689	566	483.1682 : 836.8318	0.21	0.38	-
			Low PS vs High PS	32	31	0.38 ± 0.28	0.46 ± 0.32	0.06645	-1.8354	362	353.4382 : 638.5618	0.23	0.36	-
		IL-8, maternal 3rd trimester (pg/mL)	Low SD vs High SD	33	40	0.84 ± 0.32	0.89 ± 0.24	0.5025	-0.6706	599	483.1682 : 836.8318	0.078	0.45	-
			Low PS vs High PS	32	31	0.85 ± 0.22	0.96 ± 0.32	0.2654	1.1136	577.5	353.4399 : 638.5601	0.14	0.58	-
		IL-10, maternal 3rd trimester (pg/mL)	Low SD vs High SD	33	40	0.33 ± 0.25	0.36 ± 0.24	0.2606	-1.125	558	483.1682 : 836.8318	0.13	0.42	-
			Low PS vs High PS	32	31	0.32 ± 0.14	0.4 ± 0.28	0.2684	-1.1067	415	353.4382 : 638.5618	0.14	0.42	-
		Child sampling timepoint (DOL)	Low SD vs High SD	35	43	128.5 ± 4.6	128.6 ± 14.1	0.07372	1.7883	931	557.4155 : 947.5845	0.2	0.62	-
			Low PS vs High PS	36	32	128.4 ± 6.5	131 ± 16.9	0.6896	0.3993	609	416.4886 : 735.5114	0.048	0.53	-
		Gestational age (weeks)	Low SD vs High SD	34	41	39.5 ± 0.95	38.6 ± 1.03	0.0007206	3.3816	1014.5	513.2687 : 880.7313	0.39	0.73	-
			Low PS vs High PS	36	30	39.1 ± 1.1	38.7 ± 1.1	0.2351	1.1874	632.5	388.1367 : 691.8633	0.15	0.59	-
	UniFrac weighted diversity	Mothers, SD comparison	Low:Low vs High:Low	1505	903	0.412 ± 0.074	0.428 ± 0.074	9.523e-08	5.3356	767638	647134.1239 : 711880.8761	0.11	0.56	2.848e-07
			High:High vs High:Low	595	1505	0.430 ± 0.076	0.428 ± 0.074	0.573	0.5635	454794	423196.2191 : 472278.7809	0.012	0.51	0.57
			High:High vs Low:Low	595	903	0.430 ± 0.076	0.412 ± 0.074	2.508e-06	4.7075	307209	252585.6392 : 284699.3608	0.12	0.57	4.30286e-06
		Mothers, PS comparison	Low:Low vs High:Low	1152	496	0.402 ± 0.071	0.415 ± 0.074	0.0008812	3.3259	315168	268328.5973 : 303063.4027	0.082	0.55	0.00117467
			High:High vs High:Low	630	1152	0.423 ± 0.068	0.415 ± 0.074	0.00466	2.8297	392265	342526.9428 : 383233.0572	0.067	0.54	0.005592
			High:High vs Low:Low	630	496	0.423 ± 0.068	0.402 ± 0.071	7.514e-08	5.3784	185377	145622.2978 : 166857.7022	0.16	0.59	2.2848e-07
		Children, SD comparison	Low:Low vs High:Low	1505	903	0.350 ± 0.762	0.395 ± 0.078	0	9.9707	844197	647134.1239 : 711880.8761	0.2	0.62	0
			High:High vs High:Low	595	1505	0.336 ± 0.084	0.395 ± 0.078	0	-13.5149	278513	423196.2191 : 472278.7809	0.29	0.31	0
			High:High vs Low:Low	595	903	0.336 ± 0.084	0.350 ± 0.762	1.415e-07	-5.2633	225523	252585.6392 : 284699.3608	0.14	0.42	2.84e-07
		Children, PS comparison	Low:Low vs High:Low	1152	496	0.356 ± 0.073	0.380 ± 0.081	7.643e-08	5.3754	333328	268328.5973 : 303063.4027	0.13	0.58	2.2848e-07
			High:High vs High:Low	630	1152	0.360 ± 0.076	0.380 ± 0.081	4.315e-05	-4.0899	320408	342526.9428 : 383233.0572	0.097	0.44	6.48e-05
			High:High vs Low:Low	630	496	0.360 ± 0.076	0.356 ± 0.073	0.1496	1.441	164047	145622.2978 : 166857.7022	0.043	0.52	0.163636
	Bray Curtis diversity	Mothers, SD comparison	Low:Low vs High:Low	1505	903	0.700 ± 0.106	0.720 ± 0.099	5.967e-06	-4.5275	604724	647134.1245 : 711880.8755	0.092	0.44	1.1934e-05
			High:High vs High:Low	595	1505	0.723 ± 0.099	0.720 ± 0.099	0.4981	-0.6775	439254	423196.2196 : 472278.7804	0.015	0.49	0.4981
			High:High vs Low:Low	595	903	0.723 ± 0.099	0.700 ± 0.106	2.647e-05	-4.2019	234218	252585.6396 : 284699.3604	0.11	0.44	3.52933e-05
		Mothers, PS comparison	Low:Low vs High:Low	1152	496	0.661 ± 0.097	0.693 ± 0.094	5.475e-12	-6.8927	224619	268328.5979 : 303063.4021	0.17	0.39	1.6425e-11
			High:High vs High:Low	630	1152	0.713 ± 0.089	0.693 ± 0.094	8.309e-06	-4.4571	316596	342526.9433 : 383233.0567	0.11	0.44	1.24635e-05
			High:High vs Low:Low	630	496	0.713 ± 0.089	0.661 ± 0.097	2.22e-16	-9.7436	103456	145622.2983 : 166857.7017	0.29	0.33	2.664e-15
		Children, SD comparison	Low:Low vs High:Low	1505	903	0.804 ± 0.110	0.833 ± 0.126	6.661e-15	-7.813	550456	647134.1254 : 711880.8746	0.16	0.41	2.6644e-14
			High:High vs High:Low	595	1505	0.746 ± 0.186	0.833 ± 0.126	8.882e-16	9.3267	564520	423196.2205 : 472278.7795	0.2	0.63	5.3292e-15
			High:High vs Low:Low	595	903	0.746 ± 0.186	0.804 ± 0.110	7.182e-06	4.4882	305412	252585.64 : 284699.36	0.12	0.57	1.2312e-05
		Children, PS comparison	Low:Low vs High:Low	1152	496	0.796 ± 0.113	0.829 ± 0.124	5.565e-05	-4.0305	134405	145622.2988 : 166857.7012	0.12	0.43	6.678e-05
			High:High vs High:Low	630	1152	0.807 ± 0.159	0.829 ± 0.124	1.091e-10	-6.4537	228508	268328.5984 : 303063.4016	0.16	0.4	2.6184e-10
			High:High vs Low:Low	630	496	0.807 ± 0.159	0.796 ± 0.113	0.1186	1.5606	379086	342526.9442 : 383233.0558	0.037	0.52	0.129382
	Aitchison distance	Mothers, SD comparison	Low:Low vs High:Low	1505	903	1.940 ± 1.154	1.988 ± 1.144	0.2133	1.5446	700065	647134.1239 : 711880.8761	0.025	0.52	0.284
			High:High vs High:Low	595	1505	1.982 ± 1.154	1.988 ± 1.144	0.8441	-0.1966	445275	423196.2191 : 472278.7809	0.0043	0.5	0.916364
			High:High vs Low:Low	595	903	1.982 ± 1.154	1.940 ± 1.154	0.4008	0.8402	275526	252585.6392 : 284699.3608	0.022	0.51	0.4812
		Mothers, PS comparison	Low:Low vs High:Low	1152	496	1.407 ± 0.842	1.719 ± 1.004	5.339e-09	5.8363	337412	268328.5973 : 303063.4027	0.14	0.59	3.204e-08
			High:High vs High:Low	630	1152	1.875 ± 1.003	1.719 ± 1.004	0.0002829	3.6305	400581	342526.9428 : 383233.0572	0.086	0.55	0.0006792
			High:High vs Low:Low	630	496	1.875 ± 1.003	1.407 ± 0.842	6.661e-16	8.2917	201159	145622.2978 : 166857.7022	0.25	0.64	7.992e-15
		Children, SD comparison	Low:Low vs High:Low	1505	903	1.056 ± 0.465	1.087 ± 0.490	0.1905	1.3092	701132	647134.1239 : 711880.8761	0.027	0.52	0.284
			High:High vs High:Low	595	1505	0.952 ± 0.402	1.087 ± 0.490	2.228e-07	-5.1793	382886	423196.2191 : 472278.7809	0.11	0.43	8.92e-07
			High:High vs Low:Low	595	903	0.952 ± 0.402	1.056 ± 0.465	0.000216	-3.6995	238334	252585.6392 : 284699.3608	0.096	0.44	0.000648
		Children, PS comparison	Low:Low vs High:Low	1152	496	1.051 ± 0.452	1.126 ± 0.501	0.02089	2.3089	306165	268328.5973 : 303063.4027	0.057	0.54	0.0418
			High:High vs High:Low	630	1152	1.134 ± 0.534	1.126 ± 0.501	0.9859	0.01767	363064	342526.9428 : 383233.0572	0.00042	0.5	0.986
			High:High vs Low:Low	630	496	1.134 ± 0.534	1.051 ± 0.452	0.03924	2.06	167409	145622.2978 : 166857.7022	0.061	0.54	0.0685714
	UniFrac unweighted diversity	Mothers, SD comparison	Low:Low vs High:Low	1505	903	0.243 ± 0.071	0.237 ± 0.073	0.01172	-2.5203	637878	647134.1239 : 711880.8761	0.051	0.47	0.01758
			High:High vs High:Low	595	1505	0.219 ± 0.075	0.237 ± 0.073	8.541e-07	-4.9226	386100	423196.2191 : 472278.7809	0.11	0.43	2.0496e-06
			High:High vs Low:Low	595	903	0.219 ± 0.075	0.243 ± 0.071	1.305e-10	-6.4265	215993	252585.6392 : 284699.3608	0.17	0.4	7.86e-10
		Mothers, PS comparison	Low:Low vs High:Low	1152	496	0.220 ± 0.071	0.223 ± 0.066	0.1908	1.3082	297289	268328.5973 : 303063.4027	0.032	0.52	0.211418
			High:High vs High:Low	630	1152	0.220 ± 0.067	0.223 ± 0.066	0.1938	-1.2995	349385	342526.9428 : 383233.0572	0.031	0.48	0.211418
			High:High vs Low:Low	630	496	0.220 ± 0.067	0.220 ± 0.071	0.8016	0.2513	157602	145622.2978 : 166857.7022	0.0075	0.5	0.802
		Children, SD comparison	Low:Low vs High:Low	1505	903	0.360 ± 0.124	0.391 ± 0.134	1.608e-07	5.24	766054	647134.1239 : 711880.8761	0.11	0.56	4.83e-07
			High:High vs High:Low	595	1505	0.369 ± 0.132	0.391 ± 0.134	0.004959	-2.8097	412556	423196.2191 : 472278.7809	0.061	0.46	0.0096
			High:High vs Low:Low	595	903	0.369 ± 0.132	0.360 ± 0.124	0.1132	1.5839	281619	252585.6392 : 284699.3608	0.041	0.52	0.150667
		Children, PS comparison	Low:Low vs High:Low	1152	496	0.347 ± 0.114	0.391 ± 0.133	3.047e-10	6.2964	341489	268328.5973 : 303063.4027	0.16	0.6	1.22e-09
			High:High vs High:Low	630	1152	0.410 ± 0.149	0.391 ± 0.133	0.005603	2.7702	391647	342526.9428 : 383233.0572	0.066	0.54	0.0096
			High:High vs Low:Low	630	496	0.410 ± 0.149	0.347 ± 0.114	1.821e-14	7.66	197761	145622.2978 : 166857.7022	0.23	0.63	2.184e-13
	DMM clustering	Mothers	SD	60	61	-0.219 ± 0.994	-0.252 ± 1.04	0.9442	0.06998	1844	1451.925 : 2208.075	0.0064	0.5	0.944
			PS	60	61	-0.167 ± 0.959	-0.248 ± 0.764	0.7342	0.3396	1896	1451.925 : 2208.075	0.031	0.52	0.944
		Children	SD	61	60	0.340 ± 0.775	-0.821 ± 0.890	6.759e-10	6.1716	3021	1451.925 : 2208.075	0.56	0.83	2.704e-09
			PS	61	60	0.023 ± 0.921	-0.442 ± 0.737	0.003429	2.9264	2395	1451.925 : 2208.075	0.27	0.65	0.00686

## Sheet: Supp Table 1f Correlation
	Supplementary Data 1: Detailed statistical output and results from all statistical tests. FDR-adjustment is indicated when performed, and two-tailed tests are used in all instances when applicable. (f) Pearson correlation analysis to identify significant associations between metadata, using a two-tailed T distribution test. Analysis was performed using https://www.statskingdom.com/correlation-cal…
	Correlation comparison				Pearson correlation test statistic results
					Correlation coefficient r	P	Covariance	T statistic	95% CI of correlation	Test power	Degrees of freedom	95% CI of T
	SD vs PS				0.3954	7.156e-06	0.3471	4.6965	0.2334 , 0.5361	0.9214	119	-1.9801, 1.9801
	Diversity correlations with SD and PS	Alpha diversity	Shannon Index	SD vs Mother's alpha diversity	-0.08116	0.3762	-0.03508	-0.8883	-0.2559 , 0.09877	0.9214	119	-1.9801, 1.9801
				SD vs Child's alpha diversity	0.5807	2.914e-12	0.3497	7.7809	0.4487 , 0.6879	0.9214	119	-1.9801, 1.9801
				PS vs Mother's alpha diversity	-0.1539	0.09182	-0.05666	-1.6996	-0.3236 , 0.02525	0.9214	119	-1.9801, 1.9801
				PS vs Child's alpha diversity	0.3504	8.165e-05	0.1796	4.0805	0.1833 , 0.4977	0.9214	119	-1.9801, 1.9801
			Faith index	SD vs Mother's alpha diversity	-0.1355	0.1383	-0.432	-1.4923	-0.3066, 0.04403	0.9214	119	-1.9801, 1.9801
				SD vs Child's alpha diversity	0.5788	3.577e-12	0.7907	7.7418	0.4464, 0.6863	7.7418	119	-1.9801, 1.9801
				PS vs Mother's alpha diversity	-0.1575	0.08446	-0.4275	-1.7399	-0.3268, 0.0216	0.9214	119	-1.9801, 1.9801
				PS vs Child's alpha diversity	0.3271	0.0002508	0.3805	3.7753	0.1578, 0.4777	3.7753	119	-1.9801, 1.9801
		Beta diversity (mother:child)	Bray-Curtis dissimilarity	SD vs Mother-child beta diversity	-0.5123	1.901e-09	0.05321	6.5067	0.3674 , 0.6329	0.9214	119	-1.9801, 1.9801
				PS vs Mother-child beta diversity	-0.2787	0.001962	0.02465	3.1662	0.1055 , 0.4356	0.9214	119	-1.9801, 1.9801
			UniFrac weighted	SD vs Mother-child beta diversity	-0.4381	5.033e-07	-0.05341	-5.316	-0.5718-0.2816	0.9214	119	-1.9801, 1.9801
				PS vs Mother-child beta diversity	-0.2952	0.001011	-0.03065	-3.3707	-0.45, -0.1232	0.9214	119	-1.9801, 1.9801
			UniFrac unweighted	SD vs Mother-child beta diversity	-0.4262	1.095e-06	-0.0624	-5.139	-0.5619-0.2681	-5.139	119	-1.9801, 1.9801
				PS vs Mother-child beta diversity	-0.233	0.01013	-0.02905	-2.6133	-0.395-0.05683	0.9214	119	-1.9801, 1.9801
			Aitchison distance	SD vs Mother-child beta diversity	-0.3289	0.0002297	-0.2513	-3.7998	-0.4793, -0.1598	0.9214	119	-1.9801, 1.9801
				PS vs Mother-child beta diversity	-0.2655	0.003248	-0.1727	-3.0041	-0.4239, -0.09133	0.9214	119	-1.9801, 1.9801
	Mother's third trimester inflammator marker comparisons			SD vs IL-6	0.1132	0.3083	0.035	1.0252	-0.1051, 0.321	0.7948	81	-1.9897, 1.9897
				SD vs IL-8	0.05932	0.5942	0.01762	0.5349	-0.1584, 0.2715	0.7948	81	-1.9897, 1.9897
				SD vs IL-10	0.05197	0.6408	0.01306	0.4683	-0.1656, 0.2647	0.7948	81	-1.9897, 1.9897
				SD vs TNFa	-0.0214	0.8477	-0.002986	-0.1927	-0.236, 0.1952	0.7948	81	-1.9897, 1.9897
				PS vs IL-6	0.1519	0.1704	0.04251	1.3832	-0.06594, 0.3559	0.7948	81	-1.9897, 1.9897
				PS vs IL-8	0.2516	0.02175	0.06762	2.3398	0.03799, 0.4433	0.7948	81	-1.9897, 1.9897
				PS vs IL-10	0.1671	0.131	0.03799	1.5257	-0.05036, 0.3695	0.7948	81	-1.9897, 1.9897
				PS vs TNFa	0.01819	0.8704	0.002296	0.1637	-0.1983, 0.233	0.7948	81	-1.9897, 1.9897

## Sheet: Supp Table 1g Cluster numbers
	Supplementary Data 1: Detailed statistical output and results from all statistical tests. FDR-adjustment is indicated when performed, and two-tailed tests are used in all instances when applicable. (g) Statistics to identify the optimal number of clusters for clustering the 16S rRNA samples (n = 121 for children and mothers). Bolded values indicate the optimal statistic / number of clusters for e…
	Sample group	Number of clusters (k)	DMM Log-posterior loss correction (LPLC)	Silhouette scores		Prediction strength
				Mean	Max
	Children	1	36916.1	-	-	-
		2	36480.1	0.08767	0.19491	0.795
		3	36786	0.05034	0.15969	0.497
		4	37155.6	0.02775	0.17095	0.397
		5	37595.5	0.02421	0.18574	0.338
	Mothers	1	137582	-	-	-
		2	135717	0.08346	0.20493	0.799
		3	136567	0.02697	0.13214	0.501
		4	137773	0.02026	0.15302	0.443
		5	138829	0.00824	0.1421	0.384
	Children + Mothers	1	193901	-	-	-
		2	179469	0.16749	0.31178	0.982
		3	179569	0.1218	0.29151	0.658
		4	179458	0.08839	0.21163	0.586
		5	180958	0.06779	0.20352	0.491
	*Although the lowest LPLC value was at k = 4 for the mothers and children, the k = 2 value was very close and the other statistics supported only k = 2.

## Sheet: Supp Table 1h Binomial dist
	Supplementary Data 1: Detailed statistical output and results from all statistical tests. FDR-adjustment is indicated when performed, and two-tailed tests are used in all instances when applicable. (h) Binomial distribution test (cumulative) to determine significance of Random Forest prediction compared to random selection. Test performed using the binom.dist function in MS Excel.
	Random Forest comparison		Binomial distribution test statistic results Cumulative distribution function (CDF)					FDR-corrected P value
			Sample size	Number of accurate IDs	Proportion of correct IDs	Probability of random success (P)	Cumulative P value
	Genomes	Social Disadvantage (SD), mothers	78	55	0.705128	0.551282	0.00187547	0.00250667
		Psychosocial stressors (PS), mothers	68	49	0.720588	0.470588	0.000407567	0.000816
		Social Disadvantage (SD), children	78	65	0.833333	0.551282	3.14035e-08	1.256e-07
		Psychosocial stressors (PS), children	68	46	0.676471	0.470588	0.00489791	0.0049
		IL-6, mothers	45	22	0.488889	0.511111	0.559586	0.746667
		IL-6, children	45	30	0.666667	0.511111	0.0119553	0.0288
		IL-8, mothers	50	20	0.4	0.48	0.940365	0.94
		IL-8, children	50	30	0.6	0.48	0.100924	0.202
		IL-10, mothers	51	22	0.431373	0.509804	0.836536	0.913091
		IL-10, children	51	24	0.470588	0.509804	0.662882	0.7956
		TNFα, mothers	55	32	0.581818	0.563636	0.343681	0.589714
		TNFα, children	55	31	0.563636	0.563636	0.448273	0.672
	Pathways	Social Disadvantage (SD), mothers	78	51	0.653846	0.551282	0.0254653	0.051
		Psychosocial stressors (PS), mothers	68	41	0.602941	0.470588	0.0902118	0.0902
		Social Disadvantage (SD), children	78	63	0.807692	0.551282	5.18594e-07	2.076e-06
		Psychosocial stressors (PS), children	68	42	0.617647	0.470588	0.056393	0.0752
		IL-6, mothers	45	23	0.511111	0.511111	0.441275	0.597333
		IL-6 children	45	29	0.644444	0.511111	0.0254843	0.102
		IL-8, mothers	50	22	0.44	0.48	0.839088	0.889
		IL-8, children	50	27	0.54	0.48	0.336353	0.597333
		IL-10, mothers	51	26	0.509804	0.509804	0.444757	0.597333
		IL-10, children	51	25	0.490196	0.509804	0.555958	0.6672
		TNFα, mothers	55	31	0.563636	0.563636	0.448273	0.597333
		TNFα, children	55	26	0.472727	0.563636	0.889073	0.889

## Sheet: Table 1i Genome RF + diff
	Supplementary Data 1: Detailed statistical output and results from all statistical tests. FDR-adjustment is indicated when performed, and two-tailed tests are used in all instances when applicable. (i) Differential abundance statistics for each UHGG genome in each comparison. Average relative abundance values are based on values from Supplementary Data 2. MDA = Mean decrease in accuracy (%) of th…
											Social Disadvantage (SD) - Mothers																		Psychosocial Stressors (PS) - Mothers																		Social Disadvantage (SD) - Children
											Average abundance		Random Forest MDA (%)		LEfSe						ANCOM-BC2								Average abundance		Random Forest MDA (%)		LEfSe						ANCOM-BC2								Average abundance		Random Forest MDA (%)
	Genome ID	Genus / species	Phylogeny												Significant		Dir-ection	Effect size	Kruskal wallis P value	FDR correction for top 25	Log Fold Change	Standard error	W statistic	P value	FDR corrected P, all genomes	FDR corrected P, top from RF	Sensitivity						Significant		Dir-ection	Effect size	Kruskal wallis P value	FDR correction for top 25	Log Fold Change	Standard error	W statistic	P value	FDR corrected P, all genomes	FDR corrected P, top from RF	Sensitivity
											Low-SD	High-SD	MDA	Order on plot	High	Low													Low-SD	High-SD	MDA	Order on plot	High	Low													Low-SD	High-SD	MDA
			Kingdom	Phylum	Class	Order	Family	Genus	Species
																									Q	Q
	GUT_GENOME000001	GCA-900066495 sp.	Bacteria	Firmicutes_A	Clostridia	Peptostreptococcales	Peptostreptococcaceae	GCA-900066495			0	6.19536e-05	0	-	-	-	0	0	-	-	-	-	-	-	-	-	-		2.45111e-05	6.19536e-05	0	-	-	-	0	0	-	-	-	-	-	-	-	-	-		0	0	0
	GUT_GENOME000004	Blautia A sp900066165	Bacteria	Firmicutes_A	Clostridia	Lachnospirales	Lachnospiraceae	Blautia_A	Blautia_A_sp900066165		0.00494517	0.00361358	1.34661	-	-	-	0	0	-	-	-0.444507	1.02092	-0.435398	0.663274	0.920604	-	0.00412879		0.00434266	0.00361358	0	-	-	-	0	0	-	-	-0.153219	1.01701	-0.150656	0.880247	0.999605	-	0.0408251		0.000136176	0.000284161	0
	GUT_GENOME000008	Alistipes shahii	Bacteria	Bacteroidota	Bacteroidia	Bacteroidales	Rikenellaceae	Alistipes	Alistipes_shahii		0.00733343	0.00465254	1.40484	-	-	Y	LOW	3.14516	0.0275987	-	2.15679	1.21531	1.77469	0.0759495	0.690974	-	0		0.00664443	0.00465254	0	-	-	-	0	0	-	-	0.0951875	1.38953	0.0685033	0.945385	0.999605	-	0.00885676		8.56653e-05	0.00105433	1.32384
	GUT_GENOME000010	Anaerotruncus colihominis	Bacteria	Firmicutes_A	Clostridia	Oscillospirales	Ruminococcaceae	Anaerotruncus	Anaerotruncus_colihominis		0.000399902	0.000379909	0	-	-	-	0	0	-	-	0.438271	1.3488	0.324933	0.745232	0.921956	-	0.0148121		0.000522298	0.000379909	0	-	-	Y	LOW	2.3228	0.0179346	-	2.34506	1.39737	1.67819	0.09331	0.995393	-	0.0445505		0.000686844	0.000736335	0
	GUT_GENOME000022	Lactobacillus johnsonii	Bacteria	Firmicutes	Bacilli	Lactobacillales	Lactobacillaceae	Lactobacillus	Lactobacillus_johnsonii		0	5.5623e-05	0	-	-	-	0	0	-	-	-	-	-	-	-	-	-		0	5.5623e-05	0	-	-	-	0	0	-	-	-	-	-	-	-	-	-		0	0	0
	GUT_GENOME000035	Bacteroides sp.	Bacteria	Bacteroidota	Bacteroidia	Bacteroidales	Bacteroidaceae	Bacteroides			0.00219469	0.0012912	0	-	-	-	0	0	-	-	-0.00869341	1.50416	-0.00577957	0.995389	0.996748	-	0.00823414		0.0013147	0.0012912	0	-	-	-	0	0	-	-	-0.69159	1.59546	-0.433475	0.66467	0.995393	-	0.0267538		0.000106873	0.000607851	1.001
	GUT_GENOME000046	Clostridium butyricum	Bacteria	Firmicutes_A	Clostridia	Clostridiales	Clostridiaceae	Clostridium	Clostridium_butyricum		0	0	0	-	-	-	0	0	-	-	-	-	-	-	-	-	-		0	0	0	-	-	-	0	0	-	-	-	-	-	-	-	-	-		0.00548275	0.000103549	0
	GUT_GENOME000047	Enterobacter mori	Bacteria	Proteobacteria	Gammaproteobacteria	Enterobacterales	Enterobacteriaceae	Enterobacter	Enterobacter_mori		0	0	0	-	-	-	0	0	-	-	-	-	-	-	-	-	-		0	0	0	-	-	-	0	0	-	-	-	-	-	-	-	-	-		0	1.7899e-05	0
	GUT_GENOME000049	Anaerotignum sp001304995	Bacteria	Firmicutes_A	Clostridia	Lachnospirales	Anaerotignaceae	Anaerotignum	Anaerotignum_sp001304995		0.000751054	0.000201356	0	-	-	-	0	0	-	-	0.428592	1.01055	0.424117	0.67148	0.921805	-	0.0264547		0.00070511	0.000201356	0	-	-	-	0	0	-	-	0.318242	1.20037	0.26512	0.790917	0.995393	-	0.0305937		0.00012559	3.03271e-05	1.001
	GUT_GENOME000054	Collinsella sp.	Bacteria	Actinobacteriota	Coriobacteriia	Coriobacteriales	Coriobacteriaceae	Collinsella			0	0	0	-	-	-	0	0	-	-	-	-	-	-	-	-	-		0	0	0	-	-	-	0	0	-	-	-	-	-	-	-	-	-		0	1.78377e-05	0
	GUT_GENOME000055	Coprococcus eutactus	Bacteria	Firmicutes_A	Clostridia	Lachnospirales	Lachnospiraceae	Coprococcus	Coprococcus_eutactus		0.000369	0.000157205	1.55557	-	-	Y	LOW	2.06218	0.0147716	-	2.06656	1.18961	1.73718	0.0823561	0.690974	-	0		0.000247867	0.000157205	0	-	-	-	0	0	-	-	-0.212903	1.29198	-0.164788	0.869111	0.999605	-	0.0315191		0	1.6634e-05	0
	GUT_GENOME000057	Enterobacter sp.	Bacteria	Proteobacteria	Gammaproteobacteria	Enterobacterales	Enterobacteriaceae	Enterobacter			0	0	0	-	-	-	0	0	-	-	-	-	-	-	-	-	-		0	0	0	-	-	-	0	0	-	-	-	-	-	-	-	-	-		0	4.32699e-05	0
	GUT_GENOME000064	Lactobacillus D curvatus	Bacteria	Firmicutes	Bacilli	Lactobacillales	Lactobacillaceae	Lactobacillus_D	Lactobacillus_D_curvatus		0	0	0	-	-	-	0	0	-	-	-	-	-	-	-	-	-		0	0	0	-	-	-	0	0	-	-	-	-	-	-	-	-	-		1.52482e-05	0	0
	GUT_GENOME000067	Lactobacillus H vaginalis A	Bacteria	Firmicutes	Bacilli	Lactobacillales	Lactobacillaceae	Lactobacillus_H	Lactobacillus_H_vaginalis_A		0	0	0	-	-	-	0	0	-	-	-	-	-	-	-	-	-		0	0	0	-	-	-	0	0	-	-	-	-	-	-	-	-	-		0	4.81839e-05	0
	GUT_GENOME000092	Faecalibacterium prausnitzii C	Bacteria	Firmicutes_A	Clostridia	Oscillospirales	Ruminococcaceae	Faecalibacterium	Faecalibacterium_prausnitzii_C		0.0124001	0.0173939	0	-	-	-	0	0	-	-	0.16837	1.15015	0.14639	0.883613	0.957316	-	0.0404647		0.01069	0.0173939	2.74047	13	Y	-	HIGH	3.78464	0.0260342	0.027119	-0.980191	1.23644	-0.792753	0.427922	0.995393	0.460095	0.0908276		0	0.00219607	0
	GUT_GENOME000094	Streptococcus parasanguinis	Bacteria	Firmicutes	Bacilli	Lactobacillales	Streptococcaceae	Streptococcus	Streptococcus_parasanguinis		0.000262764	0.000184545	0	-	-	-	0	0	-	-	-1.07003	0.863161	-1.23966	0.2151	0.709493	-	-		0.000292057	0.000184545	0	-	-	-	0	0	-	-	-0.565685	0.965994	-0.585599	0.558145	0.995393	-	0.0417746		0.000100249	3.40204e-05	0
	GUT_GENOME000109	Catenibacterium mitsuokai	Bacteria	Firmicutes	Bacilli	Erysipelotrichales	Erysipelatoclostridiaceae	Catenibacterium	Catenibacterium_mitsuokai		0.000127682	0.000766902	0	-	-	-	0	0	-	-	-1.25424	0.943473	-1.32939	0.183719	0.702517	-	-		0.000480889	0.000766902	0.450497	-	-	-	0	0	-	-	0.80285	1.00498	0.79887	0.424366	0.995393	-	0.0582888		0	8.5982e-05	0
	GUT_GENOME000111	Mitsuokella jalaludinii	Bacteria	Firmicutes_C	Negativicutes	Selenomonadales	Selenomonadaceae	Mitsuokella	Mitsuokella_jalaludinii		0	0.000471429	0	-	-	-	0	0	-	-	-	-	-	-	-	-	-		0	0.000471429	0	-	-	-	0	0	-	-	-	-	-	-	-	-	-		0	0.00200538	0
	GUT_GENOME000113	Anaerostipes hadrus A	Bacteria	Firmicutes_A	Clostridia	Lachnospirales	Lachnospiraceae	Anaerostipes	Anaerostipes_hadrus_A		0.000836487	0.00367357	0	-	-	-	0	0	-	-	-0.846556	1.43123	-0.591487	0.554194	0.892148	-	0.0268468		0.00136842	0.00367357	1.20452	-	Y	-	HIGH	3.32161	0.0331149	-	-3.09779	1.52652	-2.02932	0.0424259	0.995393	-	0		5.93572e-05	0.000118368	0
	GUT_GENOME000122	Bacteroides finegoldii	Bacteria	Bacteroidota	Bacteroidia	Bacteroidales	Bacteroidaceae	Bacteroides	Bacteroides_finegoldii		0.00220018	0.00237072	1.1623	-	-	-	0	0	-	-	-1.26932	1.40493	-0.903474	0.366274	0.815724	-	0.010112		0.00212607	0.00237072	0	-	-	-	0	0	-	-	0.845452	1.46029	0.578961	0.562615	0.995393	-	0.036844		0.000113501	0.000751551	0
	GUT_GENOME000128	CAG-603 sp900066105	Bacteria	Firmicutes_A	Clostridia	Lachnospirales	Lachnospiraceae	CAG-603	CAG-603_sp900066105		8.82636e-05	1.71198e-05	0.447303	-	-	-	LOW	1.86587	0.0127762	-	1.3269	0.85736	1.54765	0.121706	0.690974	-	0		3.67798e-05	1.71198e-05	0	-	-	-	0	0	-	-	-0.634983	0.946756	-0.670693	0.502416	0.995393	-	0.0772199		0	3.40028e-05	0
	GUT_GENOME000131	Blautia A sp900066205	Bacteria	Firmicutes_A	Clostridia	Lachnospirales	Lachnospiraceae	Blautia_A	Blautia_A_sp900066205		0.000914418	0.00086097	0.736435	-	-	-	0	0	-	-	-0.523113	1.39548	-0.374862	0.707763	0.921956	-	0.0186488		0.000665303	0.00086097	0.639723	-	-	-	0	0	-	-	-1.29954	1.50052	-0.866058	0.386458	0.995393	-	0.0461939		0	0.000363641	1.001
	GUT_GENOME000133	Hungatella effluvii	Bacteria	Firmicutes_A	Clostridia	Lachnospirales	Lachnospiraceae	Hungatella	Hungatella_effluvii		4.61275e-05	0.00039939	0	-	-	-	0	0	-	-	-0.396137	0.889042	-0.445577	0.655903	0.920557	-	-		0.000382815	0.00039939	1.11141	-	-	-	0	0	-	-	-1.6177	1.07162	-1.50958	0.131151	0.995393	-	0.0411064		0.00201898	0.00301847	0
	GUT_GENOME000136	CAG-41 sp900066215	Bacteria	Firmicutes_A	Clostridia	Monoglobales	UBA1381	CAG-41	CAG-41_sp900066215		0.00225623	0.00104566	0.537903	-	-	Y	LOW	2.76528	0.00579483	-	2.96984	1.35919	2.18501	0.0288881	0.540042	-	0		0.00176465	0.00104566	0	-	-	-	0	0	-	-	-0.947477	1.54459	-0.613416	0.539602	0.995393	-	0.0308896		0	6.13453e-05	0
	GUT_GENOME000137	Massilimaliae timonensis	Bacteria	Firmicutes_A	Clostridia	Oscillospirales	Ruminococcaceae	Massilimaliae	Massilimaliae_timonensis		1.38342e-05	1.59058e-05	0	-	-	-	0	0	-	-	-	-	-	-	-	-	-		3.24486e-05	1.59058e-05	0	-	-	-	0	0	-	-	-	-	-	-	-	-	-		0	4.99469e-06	0
	GUT_GENOME000139	Blautia A hydrogenotrophica	Bacteria	Firmicutes_A	Clostridia	Lachnospirales	Lachnospiraceae	Blautia_A	Blautia_A_hydrogenotrophica		0.000387518	0.000889903	0	-	-	-	0	0	-	-	-0.0273166	1.20487	-0.0226718	0.981912	0.990206	-	0.0153178		0.00113737	0.000889903	1.75186	-	-	Y	LOW	2.7288	0.043916	-	1.697	1.30131	1.30406	0.192212	0.995393	-	0.0410878		0	3.73848e-05	0
	GUT_GENOME000141	GCA-900066995 sp900291955	Bacteria	Firmicutes_A	Clostridia	Oscillospirales	Acutalibacteraceae	GCA-900066995	GCA-900066995_sp900291955		0.00755518	0.00227097	1.001	-	-	-	0	0	-	-	0.744193	1.22504	0.607484	0.54353	0.892148	-	0.00960716		0.00814743	0.00227097	0	-	-	-	0	0	-	-	-0.75769	1.38717	-0.546211	0.584921	0.995393	-	0.0285633		0	3.30918e-05	0
	GUT_GENOME000147	Turicibacter sp001543345	Bacteria	Firmicutes	Bacilli	Haloplasmatales	Turicibacteraceae	Turicibacter	Turicibacter_sp001543345		0.000271834	0.000184605	0	-	-	-	0	0	-	-	0.494336	1.09611	0.450993	0.651995	0.919062	-	0.023387		0.000258509	0.000184605	0.850451	-	-	-	0	0	-	-	-0.076597	1.19823	-0.0639252	0.94903	0.999605	-	0.0180007		0	5.61134e-06	0
	GUT_GENOME000149	Dorea longicatena	Bacteria	Firmicutes_A	Clostridia	Lachnospirales	Lachnospiraceae	Dorea	Dorea_longicatena		0.00339093	0.00557862	1.0841	-	Y	-	HIGH	3.04132	0.040619	-	-2.15464	1.37508	-1.56692	0.117134	0.690974	-	0.0675755		0.00352725	0.00557862	0	-	-	-	0	0	-	-	-1.89281	1.4878	-1.27222	0.203295	0.995393	-	0.0489388		9.07882e-06	0.000727512	0
	GUT_GENOME000152	Faecalibacterium prausnitzii H	Bacteria	Firmicutes_A	Clostridia	Oscillospirales	Ruminococcaceae	Faecalibacterium	Faecalibacterium_prausnitzii_H		0.00143501	0.0012836	0.206897	-	-	-	0	0	-	-	-1.05042	1.30162	-0.807013	0.419659	0.845083	-	0.0176603		0.00080592	0.0012836	2.05992	23	Y	-	HIGH	2.69682	0.00337045	0.00601866	-1.98447	1.37022	-1.44828	0.147538	0.995393	0.244212	0.113073		0	0.000190142	0
	GUT_GENOME000159	UBA1191 sp900066305	Bacteria	Firmicutes_A	Clostridia	Peptostreptococcales	Anaerovoracaceae	UBA1191	UBA1191_sp900066305		4.78415e-05	9.09937e-05	0	-	-	-	0	0	-	-	-0.830797	0.899137	-0.923994	0.35549	0.80673	-	0.037431		2.39712e-05	9.09937e-05	0	-	-	-	0	0	-	-	-1.22159	0.863128	-1.41531	0.156979	0.995393	-	0.133375		0	2.37374e-05	0
	GUT_GENOME000166	Acetatifactor sp900066365	Bacteria	Firmicutes_A	Clostridia	Lachnospirales	Lachnospiraceae	Acetatifactor	Acetatifactor_sp900066365		0.00413196	0.00156812	0.857477	-	-	Y	LOW	3.00644	0.0323607	-	2.29043	1.4223	1.61037	0.107317	0.690974	-	0		0.00317642	0.00156812	0.817041	-	-	-	0	0	-	-	-0.00077748	1.5703	-0.000495115	0.999605	0.999605	-	0.010384		0	7.38756e-05	0
	GUT_GENOME000187	Bacteroides A sp900066445	Bacteria	Bacteroidota	Bacteroidia	Bacteroidales	Bacteroidaceae	Bacteroides_A	Bacteroides_A_sp900066445		0.000128287	5.71454e-05	0.920162	-	-	-	0	0	-	-	0.856594	0.907673	0.943726	0.34531	0.801909	-	0.0565414		0.000113952	5.71454e-05	0	-	-	Y	LOW	2.01054	0.0298515	-	1.01693	0.911133	1.11612	0.264373	0.995393	-	0.100896		0	2.87649e-05	0
	GUT_GENOME000189	Bacteroides A sp900066455	Bacteria	Bacteroidota	Bacteroidia	Bacteroidales	Bacteroidaceae	Bacteroides_A	Bacteroides_A_sp900066455		0.000241906	0.000102898	0	-	-	-	0	0	-	-	1.69886	1.12018	1.5166	0.129368	0.690974	-	0		0.00024696	0.000102898	0.284611	-	-	-	0	0	-	-	0.584263	1.25642	0.465022	0.641915	0.995393	-	0.0321718		2.64195e-05	5.39798e-05	1.001
	GUT_GENOME000192	Parabacteroides merdae	Bacteria	Bacteroidota	Bacteroidia	Bacteroidales	Tannerellaceae	Parabacteroides	Parabacteroides_merdae		0.00696467	0.0139151	0.226028	-	-	-	0	0	-	-	-1.89512	1.17259	-1.61619	0.106054	0.690974	-	0.021374		0.00704991	0.0139151	0.103714	-	-	-	0	0	-	-	-0.757005	1.33918	-0.565276	0.571886	0.995393	-	0.0360517		0.00400142	0.011257	1.76684
	GUT_GENOME000196	Erysipelatoclostridium sp000752095	Bacteria	Firmicutes	Bacilli	Erysipelotrichales	Erysipelatoclostridiaceae	Erysipelatoclostridium	Erysipelatoclostridium_sp000752095		0.00113436	0.00175673	0.645681	-	-	-	0	0	-	-	-1.0201	1.42333	-0.7167	0.473559	0.884673	-	0.0171508		0.00102598	0.00175673	2.13513	22	-	-	0	0	-	-	-2.36416	1.54753	-1.5277	0.126586	0.995393	0.243436	0.0649824		0	0.000321651	0
	GUT_GENOME000200	Clostridium disporicum	Bacteria	Firmicutes_A	Clostridia	Clostridiales	Clostridiaceae	Clostridium	Clostridium_disporicum		0	0	0	-	-	-	0	0	-	-	-	-	-	-	-	-	-		0	0	0	-	-	-	0	0	-	-	-	-	-	-	-	-	-		0	1.14895e-05	0
	GUT_GENOME000202	Clostridium P ventriculi	Bacteria	Firmicutes_A	Clostridia	Clostridiales	Clostridiaceae	Clostridium_P	Clostridium_P_ventriculi		0	3.74931e-05	0	-	-	-	0	0	-	-	-	-	-	-	-	-	-		0	3.74931e-05	0	-	-	-	0	0	-	-	-	-	-	-	-	-	-		0	0	0
	GUT_GENOME000205	Blautia A sp900066505	Bacteria	Firmicutes_A	Clostridia	Lachnospirales	Lachnospiraceae	Blautia_A	Blautia_A_sp900066505		0.000781809	0.00054239	0	-	-	-	0	0	-	-	0.42612	1.38389	0.307916	0.758147	0.921956	-	0.00313775		0.000959884	0.00054239	0.061045	-	-	-	0	0	-	-	1.17913	1.50081	0.785666	0.432063	0.995393	-	0.020708		1.0821e-05	0.000148282	0
	GUT_GENOME000215	GCA-900066575 sp900066385	Bacteria	Firmicutes_A	Clostridia	Lachnospirales	Lachnospiraceae	GCA-900066575	GCA-900066575_sp900066385		0.000608871	0.000453685	0.13528	-	-	-	0	0	-	-	2.05992	1.35104	1.5247	0.127335	0.690974	-	0		0.000507896	0.000453685	0	-	-	-	0	0	-	-	0.118172	1.5013	0.0787131	0.937261	0.999605	-	0.0259461		6.64649e-06	8.14016e-05	0
	GUT_GENOME000219	Anaerostipes sp000508985	Bacteria	Firmicutes_A	Clostridia	Lachnospirales	Lachnospiraceae	Anaerostipes	Anaerostipes_sp000508985		0	0	0	-	-	-	0	0	-	-	-	-	-	-	-	-	-		0	0	0	-	-	-	0	0	-	-	-	-	-	-	-	-	-		5.89275e-05	3.45141e-05	0
	GUT_GENOME000221	Bacteroides acidifaciens	Bacteria	Bacteroidota	Bacteroidia	Bacteroidales	Bacteroidaceae	Bacteroides	Bacteroides_acidifaciens		0.00107876	0.00104907	0	-	-	-	0	0	-	-	-0.961916	1.445	-0.665687	0.505611	0.887428	-	0.000826361		0.00117749	0.00104907	1.00433	-	-	-	0	0	-	-	-0.942682	1.50846	-0.624929	0.532018	0.995393	-	0.0249256		0.000115723	0.000852742	0.744917
	GUT_GENOME000225	Muribaculum sp002358615	Bacteria	Bacteroidota	Bacteroidia	Bacteroidales	Muribaculaceae	Muribaculum	Muribaculum_sp002358615		0	5.9607e-05	0	-	-	-	0	0	-	-	-	-	-	-	-	-	-		0	5.9607e-05	0	-	-	-	0	0	-	-	-	-	-	-	-	-	-		0	5.13614e-05	0
	GUT_GENOME000231	Bacteroides sp002491635	Bacteria	Bacteroidota	Bacteroidia	Bacteroidales	Bacteroidaceae	Bacteroides	Bacteroides_sp002491635		0.0027024	0.00132916	0.161712	-	-	-	0	0	-	-	2.20598	1.38842	1.58884	0.112096	0.690974	-	0		0.00271329	0.00132916	0.328121	-	-	-	0	0	-	-	0.567597	1.51181	0.375442	0.707332	0.995393	-	0.0100132		0.0011319	0.000331849	0
	GUT_GENOME000232	Eubacterium I sp900066595	Bacteria	Firmicutes_A	Clostridia	Lachnospirales	Lachnospiraceae	Eubacterium_I	Eubacterium_I_sp900066595		3.60756e-05	0	0	-	-	-	0	0	-	-	-	-	-	-	-	-	-		3.50735e-05	0	0	-	-	-	0	0	-	-	-	-	-	-	-	-	-		9.84526e-06	1.34212e-05	0
	GUT_GENOME000236	Lawsonibacter sp900066645	Bacteria	Firmicutes_A	Clostridia	Oscillospirales	Oscillospiraceae	Lawsonibacter	Lawsonibacter_sp900066645		0.000309968	0.000164881	0	-	-	-	0	0	-	-	1.46984	1.1927	1.23236	0.217813	0.709493	-	0.0294251		0.000234603	0.000164881	0.259247	-	-	-	0	0	-	-	-1.19538	1.3383	-0.893213	0.371743	0.995393	-	0.0527997		4.19734e-05	1.95264e-05	0
	GUT_GENOME000237	Lachnospira eligens B	Bacteria	Firmicutes_A	Clostridia	Lachnospirales	Lachnospiraceae	Lachnospira	Lachnospira_eligens_B		0.00508697	0.0017176	0.496373	-	-	Y	LOW	3.20397	0.00272943	-	3.42934	1.41855	2.4175	0.0156275	0.519793	-	0		0.00355375	0.0017176	0	-	-	-	0	0	-	-	0.841214	1.61043	0.522355	0.601423	0.995393	-	0.0250408		0	0.000143868	1.001
	GUT_GENOME000245	Intestinibacter bartlettii	Bacteria	Firmicutes_A	Clostridia	Peptostreptococcales	Peptostreptococcaceae	Intestinibacter	Intestinibacter_bartlettii		0.001591	0.0010464	0	-	-	-	0	0	-	-	0.552303	1.40289	0.393689	0.693811	0.921956	-	0.0122254		0.000980832	0.0010464	0	-	-	-	0	0	-	-	-0.629391	1.5263	-0.412365	0.680072	0.995393	-	0.0183809		0.00111377	0.000670584	0
	GUT_GENOME000246	Emergencia sp900066695	Bacteria	Firmicutes_A	Clostridia	Peptostreptococcales	Anaerovoracaceae	Emergencia	Emergencia_sp900066695		0	0	0	-	-	-	0	0	-	-	-	-	-	-	-	-	-		0	0	0	-	-	-	0	0	-	-	-	-	-	-	-	-	-		0	1.03039e-05	0
	GUT_GENOME000250	Anaerostipes sp900066705	Bacteria	Firmicutes_A	Clostridia	Lachnospirales	Lachnospiraceae	Anaerostipes	Anaerostipes_sp900066705		0.000696402	0.000404884	0	-	-	-	0	0	-	-	0.902645	1.31494	0.686453	0.492428	0.887428	-	0.0174875		0.00060143	0.000404884	1.97718	8	-	-	0	0	-	-	-2.03287	1.46781	-1.38496	0.166064	0.995393	0.244212	0.0546593		4.34804e-05	0.000252984	0
	GUT_GENOME000259	GCA-900066755 sp900066755	Bacteria	Firmicutes_A	Clostridia	Lachnospirales	Lachnospiraceae	GCA-900066755	GCA-900066755_sp900066755		0	0	0	-	-	-	0	0	-	-	-	-	-	-	-	-	-		0	0	0	-	-	-	0	0	-	-	-	-	-	-	-	-	-		0	6.14459e-06	0
	GUT_GENOME000260	Dorea sp900066765	Bacteria	Firmicutes_A	Clostridia	Lachnospirales	Lachnospiraceae	Dorea	Dorea_sp900066765		0.000510743	0.0001559	0.968999	-	-	Y	LOW	2.31571	0.0185583	-	2.13065	1.18297	1.80111	0.0716861	0.690974	-	0		0.000463816	0.0001559	0.375789	-	-	-	0	0	-	-	0.931633	1.28207	0.726665	0.467431	0.995393	-	0.0343168		5.94632e-05	0.0001184	0
	GUT_GENOME000266	Agathobaculum sp900291975	Bacteria	Firmicutes_A	Clostridia	Oscillospirales	Butyricicoccaceae	Agathobaculum	Agathobaculum_sp900291975		6.59985e-05	0.000263133	1.001	-	-	-	0	0	-	-	-1.6289	1.01509	-1.60469	0.108562	0.690974	-	0.0225319		0.000123993	0.000263133	0	-	-	-	0	0	-	-	-1.29919	1.13552	-1.14413	0.25257	0.995393	-	0.0523376		5.7177e-06	4.34864e-05	0
	GUT_GENOME000268	Clostridium A leptum	Bacteria	Firmicutes_A	Clostridia	Oscillospirales	Acutalibacteraceae	Clostridium_A	Clostridium_A_leptum		0.0031597	0.00459334	1.3489	-	Y	-	HIGH	3.04172	0.0141098	-	-3.56345	1.45728	-2.44527	0.0144743	0.519793	-	0		0.0043649	0.00459334	0	-	-	-	0	0	-	-	0.203822	1.62252	0.125621	0.900032	0.999605	-	0.0306351		0.000190859	0.000271392	0
	GUT_GENOME000269	Lawsonibacter sp900066825	Bacteria	Firmicutes_A	Clostridia	Oscillospirales	Oscillospiraceae	Lawsonibacter	Lawsonibacter_sp900066825		0.001917	0.00106596	1.80526	-	-	Y	LOW	2.63935	0.00320554	-	2.38249	1.25431	1.89945	0.0575057	0.648487	-	0		0.00204969	0.00106596	0.85409	-	-	Y	LOW	2.80983	0.000476335	-	4.14261	1.36465	3.03566	0.00240008	0.369012	-	0		0.000222307	0.000901254	0
	GUT_GENOME000271	Pseudoflavonifractor capillosus	Bacteria	Firmicutes_A	Clostridia	Oscillospirales	Oscillospiraceae	Pseudoflavonifractor	Pseudoflavonifractor_capillosus		3.29477e-05	2.12797e-05	0	-	-	-	0	0	-	-	-	-	-	-	-	-	-		0	2.12797e-05	0	-	-	-	0	0	-	-	-	-	-	-	-	-	-		6.60539e-06	6.01802e-06	0
	GUT_GENOME000272	UBA1394 sp900066845	Bacteria	Firmicutes_A	Clostridia	Oscillospirales	Ruminococcaceae	UBA1394	UBA1394_sp900066845		0.00125728	5.81088e-05	1.29257	-	-	Y	LOW	2.72894	0.00202152	-	2.34475	1.01559	2.30875	0.0209574	0.528563	-	0		0.000850859	5.81088e-05	1.001	-	-	Y	LOW	2.69816	0.0165118	-	1.4974	1.01216	1.47941	0.139032	0.995393	-	0.092532		0	0	0
	GUT_GENOME000279	GCA-900066905 sp900066905	Bacteria	Firmicutes_A	Clostridia	Christensenellales	GCA-900066905	GCA-900066905	GCA-900066905_sp900066905		0	0	0	-	-	-	0	0	-	-	-	-	-	-	-	-	-		0	0	0	-	-	-	0	0	-	-	-	-	-	-	-	-	-		1.90955e-05	8.71413e-06	0
	GUT_GENOME000285	Alistipes onderdonkii	Bacteria	Bacteroidota	Bacteroidia	Bacteroidales	Rikenellaceae	Alistipes	Alistipes_onderdonkii		0.0063819	0.0123451	0	-	-	-	0	0	-	-	-0.37873	1.45509	-0.260278	0.794649	0.924799	-	0.0226598		0.0135469	0.0123451	0	-	-	-	0	0	-	-	0.967567	1.53675	0.62962	0.528943	0.995393	-	0.0320803		0.00135899	0.00223809	0
	GUT_GENOME000295	Roseburia intestinalis	Bacteria	Firmicutes_A	Clostridia	Lachnospirales	Lachnospiraceae	Roseburia	Roseburia_intestinalis		0.0051866	0.00752376	0.819718	-	-	-	0	0	-	-	1.60263	1.4292	1.12134	0.262142	0.753531	-	0.0502236		0.00533439	0.00752376	0	-	-	-	0	0	-	-	0.282386	1.53107	0.184437	0.853671	0.999605	-	0.0366174		0	0.000656871	1.41286
	GUT_GENOME000299	Eubacterium E hallii A	Bacteria	Firmicutes_A	Clostridia	Lachnospirales	Lachnospiraceae	Eubacterium_E	Eubacterium_E_hallii_A		0.00244968	0.00204371	1.15033	-	-	-	0	0	-	-	-2.39669	1.35741	-1.76564	0.0774558	0.690974	-	0.0144613		0.00249931	0.00204371	1.11309	-	-	-	0	0	-	-	0.102552	1.49304	0.068687	0.945239	0.999605	-	0.0143912		1.65932e-05	0.000628891	0
	GUT_GENOME000308	Lachnospira rogosae	Bacteria	Firmicutes_A	Clostridia	Lachnospirales	Lachnospiraceae	Lachnospira	Lachnospira_rogosae		0.00297396	0.00229902	0	-	-	-	0	0	-	-	2.04836	1.44533	1.41723	0.156416	0.702517	-	0.0007431		0.00287236	0.00229902	1.68637	-	-	Y	LOW	2.8801	0.0488528	-	2.6463	1.54863	1.7088	0.0874882	0.995393	-	0.0451167		0	0.00117439	1.79893
	GUT_GENOME000327	Anaerostipes caccae	Bacteria	Firmicutes_A	Clostridia	Lachnospirales	Lachnospiraceae	Anaerostipes	Anaerostipes_caccae		4.42949e-05	0.000894354	0.145524	-	-	-	0	0	-	-	-1.51854	0.938659	-1.61777	0.105711	0.690974	-	0.0154275		0.000737109	0.000894354	0	-	-	-	0	0	-	-	0.68515	1.00436	0.682178	0.495126	0.995393	-	0.0660311		0.00313107	0.00232118	0.0470657
	GUT_GENOME000330	Corynebacterium propinquum	Bacteria	Actinobacteriota	Actinobacteria	Mycobacteriales	Mycobacteriaceae	Corynebacterium	Corynebacterium_propinquum		0	0	0	-	-	-	0	0	-	-	-	-	-	-	-	-	-		0	0	0	-	-	-	0	0	-	-	-	-	-	-	-	-	-		6.25181e-05	0	1.001
	GUT_GENOME000337	Acinetobacter fasciculus	Bacteria	Proteobacteria	Gammaproteobacteria	Pseudomonadales	Moraxellaceae	Acinetobacter	Acinetobacter_fasciculus		0	0	0	-	-	-	0	0	-	-	-	-	-	-	-	-	-		0	0	0	-	-	-	0	0	-	-	-	-	-	-	-	-	-		0	5.8207e-05	0
	GUT_GENOME000367	Gemmiger formicilis	Bacteria	Firmicutes_A	Clostridia	Oscillospirales	Ruminococcaceae	Gemmiger	Gemmiger_formicilis		0.00450183	0.0104808	0	-	-	-	0	0	-	-	-1.5271	1.40792	-1.08465	0.278075	0.764286	-	0.0411904		0.00537383	0.0104808	1.00877	-	-	-	0	0	-	-	-1.81062	1.55596	-1.16367	0.244558	0.995393	-	0.0579355		0	7.17735e-05	0
	GUT_GENOME000396	Collinsella aerofaciens F	Bacteria	Actinobacteriota	Coriobacteriia	Coriobacteriales	Coriobacteriaceae	Collinsella	Collinsella_aerofaciens_F		0	1.15966e-05	0	-	-	-	0	0	-	-	-	-	-	-	-	-	-		0	1.15966e-05	0	-	-	-	0	0	-	-	-	-	-	-	-	-	-		0	1.21291e-05	0
	GUT_GENOME000420	Lawsonibacter sp.	Bacteria	Firmicutes_A	Clostridia	Oscillospirales	Oscillospiraceae	Lawsonibacter			0.000697131	0.000272392	0.251086	-	-	-	0	0	-	-	1.89228	1.30373	1.45144	0.146658	0.702517	-	0.0134469		0.000660978	0.000272392	1.20961	-	-	-	0	0	-	-	1.32471	1.4413	0.919107	0.35804	0.995393	-	0.0372224		0.000191006	0.000230578	0
	GUT_GENOME000423	CAG-81 sp000435795	Bacteria	Firmicutes_A	Clostridia	Lachnospirales	Lachnospiraceae	CAG-81	CAG-81_sp000435795		0.00117673	0.00119836	0	-	-	-	0	0	-	-	0.470975	1.30728	0.360272	0.718644	0.921956	-	0.0199114		0.0012171	0.00119836	1.06214	-	-	-	0	0	-	-	0.149826	1.43086	0.104711	0.916605	0.999605	-	0.0276862		2.75778e-05	0.000566901	0
	GUT_GENOME000432	Streptococcus lutetiensis	Bacteria	Firmicutes	Bacilli	Lactobacillales	Streptococcaceae	Streptococcus	Streptococcus_lutetiensis		0	0	0	-	-	-	0	0	-	-	-	-	-	-	-	-	-		0	0	0	-	-	-	0	0	-	-	-	-	-	-	-	-	-		0.0103129	0.00189342	0
	GUT_GENOME000448	CAG-353 sp900066885	Bacteria	Firmicutes_A	Clostridia	Oscillospirales	Ruminococcaceae	CAG-353	CAG-353_sp900066885		0.000653324	1.06817e-05	1.001	-	-	Y	LOW	2.43436	0.0443038	-	0.980889	0.868165	1.12984	0.258543	0.753531	-	-		0.000221347	1.06817e-05	1.001	-	-	-	0	0	-	-	-	-	-	-	-	-	-		0	0	0
	GUT_GENOME000459	Lawsonibacter sp.	Bacteria	Firmicutes_A	Clostridia	Oscillospirales	Oscillospiraceae	Lawsonibacter			0.000562593	0.00048257	0	-	-	-	0	0	-	-	1.00157	1.36009	0.736402	0.461486	0.88091	-	0.00427367		0.00040657	0.00048257	0	-	-	-	0	0	-	-	0.130284	1.47714	0.0882	0.929718	0.999605	-	0.0257585		0	2.46288e-05	0
	GUT_GENOME000479	UBA7160 sp.	Bacteria	Firmicutes_A	Clostridia	Lachnospirales	Lachnospiraceae	UBA7160			0.00067055	0.000461264	0.848961	-	-	-	0	0	-	-	0.987087	1.38506	0.712666	0.476052	0.884673	-	0.0036559		0.000448082	0.000461264	0	-	-	-	0	0	-	-	1.00253	1.44735	0.692665	0.48852	0.995393	-	0.0322255		3.7048e-05	5.27487e-05	1.001
	GUT_GENOME000483	Klebsiella A grimontii	Bacteria	Proteobacteria	Gammaproteobacteria	Enterobacterales	Enterobacteriaceae	Klebsiella_A	Klebsiella_A_grimontii		0	0	0	-	-	-	0	0	-	-	-	-	-	-	-	-	-		0	0	0	-	-	-	0	0	-	-	-	-	-	-	-	-	-		0.00090998	0.000899405	0
	GUT_GENOME000484	Collinsella sp.	Bacteria	Actinobacteriota	Coriobacteriia	Coriobacteriales	Coriobacteriaceae	Collinsella			0	2.90502e-05	0	-	-	-	0	0	-	-	-	-	-	-	-	-	-		0	2.90502e-05	0	-	-	-	0	0	-	-	-	-	-	-	-	-	-		4.85505e-06	3.70078e-06	0
	GUT_GENOME000496	GCA-900066755 sp.	Bacteria	Firmicutes_A	Clostridia	Lachnospirales	Lachnospiraceae	GCA-900066755			0	0	0	-	-	-	0	0	-	-	-	-	-	-	-	-	-		0	0	0	-	-	-	0	0	-	-	-	-	-	-	-	-	-		0	1.72392e-05	0
	GUT_GENOME000508	Leuconostoc sp.	Bacteria	Firmicutes	Bacilli	Lactobacillales	Lactobacillaceae	Leuconostoc			0	0	0	-	-	-	0	0	-	-	-	-	-	-	-	-	-		0	0	0	-	-	-	0	0	-	-	-	-	-	-	-	-	-		0	0.000122777	0
	GUT_GENOME000509	Lactobacillus B animalis	Bacteria	Firmicutes	Bacilli	Lactobacillales	Lactobacillaceae	Lactobacillus_B	Lactobacillus_B_animalis		0	0	0	-	-	-	0	0	-	-	-	-	-	-	-	-	-		0	0	0	-	-	-	0	0	-	-	-	-	-	-	-	-	-		0	7.69557e-06	0
	GUT_GENOME000513	Bacteroides bouchesdurhonensis	Bacteria	Bacteroidota	Bacteroidia	Bacteroidales	Bacteroidaceae	Bacteroides	Bacteroides_bouchesdurhonensis		0.000179893	0.00014097	0	-	-	-	0	0	-	-	0.023184	1.15364	0.0200965	0.983966	0.990206	-	0.0128019		0.000174643	0.00014097	1.001	-	-	-	0	0	-	-	1.24577	1.19326	1.04401	0.296482	0.995393	-	0.0537199		4.38266e-05	0.00015614	0
	GUT_GENOME000518	Flavonifractor plautii	Bacteria	Firmicutes_A	Clostridia	Oscillospirales	Oscillospiraceae	Flavonifractor	Flavonifractor_plautii		0.00223601	0.00232539	0	-	-	-	0	0	-	-	0.706184	1.30618	0.540648	0.58875	0.895196	-	0.0179461		0.00290372	0.00232539	0.690519	-	-	-	0	0	-	-	1.41144	1.42501	0.990473	0.321943	0.995393	-	0.0282518		0.00894541	0.00970978	0.803546
	GUT_GENOME000545	Clostridium sp.	Bacteria	Firmicutes_A	Clostridia	Clostridiales	Clostridiaceae	Clostridium			0	0	0	-	-	-	0	0	-	-	-	-	-	-	-	-	-		0	0	0	-	-	-	0	0	-	-	-	-	-	-	-	-	-		0	2.62782e-05	0
	GUT_GENOME000554	Bacteroides clarus	Bacteria	Bacteroidota	Bacteroidia	Bacteroidales	Bacteroidaceae	Bacteroides	Bacteroides_clarus		0.000982882	0.000260073	1.41252	-	-	-	0	0	-	-	0.915517	1.30108	0.70366	0.481644	0.884673	-	0.0132238		0.00110242	0.000260073	1.00495	-	-	Y	LOW	2.73193	0.0100887	-	2.50321	1.39746	1.79126	0.0732519	0.995393	-	0		0.00018224	0.000152855	0
	GUT_GENOME000558	Enterococcus D gallinarum	Bacteria	Firmicutes	Bacilli	Lactobacillales	Enterococcaceae	Enterococcus_D	Enterococcus_D_gallinarum		0	0	0	-	-	-	0	0	-	-	-	-	-	-	-	-	-		0	0	0	-	-	-	0	0	-	-	-	-	-	-	-	-	-		0.00029327	0.00277819	1.59978
	GUT_GENOME000559	Klebsiella A oxytoca	Bacteria	Proteobacteria	Gammaproteobacteria	Enterobacterales	Enterobacteriaceae	Klebsiella_A	Klebsiella_A_oxytoca		0	0	0	-	-	-	0	0	-	-	-	-	-	-	-	-	-		0	0	0	-	-	-	0	0	-	-	-	-	-	-	-	-	-		0.00704331	0.000122411	2.38328
	GUT_GENOME000563	Citrobacter freundii	Bacteria	Proteobacteria	Gammaproteobacteria	Enterobacterales	Enterobacteriaceae	Citrobacter	Citrobacter_freundii		0	0	0	-	-	-	0	0	-	-	-	-	-	-	-	-	-		0	0	0	-	-	-	0	0	-	-	-	-	-	-	-	-	-		1.17505e-05	0.000107874	0
	GUT_GENOME000564	Streptococcus sp.	Bacteria	Firmicutes	Bacilli	Lactobacillales	Streptococcaceae	Streptococcus			0	1.88377e-05	0	-	-	-	0	0	-	-	-	-	-	-	-	-	-		0	1.88377e-05	0	-	-	-	0	0	-	-	-	-	-	-	-	-	-		5.34692e-06	0	0
	GUT_GENOME000571	Streptococcus salivarius	Bacteria	Firmicutes	Bacilli	Lactobacillales	Streptococcaceae	Streptococcus	Streptococcus_salivarius		0.00150852	0.00174967	1.62027	-	-	-	0	0	-	-	-1.16464	1.38115	-0.843241	0.399094	0.832987	-	0.0134801		0.0022764	0.00174967	0	-	-	-	0	0	-	-	1.27561	1.50444	0.847897	0.396495	0.995393	-	0.0311834		0.00145255	0.00045918	0
	GUT_GENOME000572	Streptococcus sp.	Bacteria	Firmicutes	Bacilli	Lactobacillales	Streptococcaceae	Streptococcus			0	0	0	-	-	-	0	0	-	-	-	-	-	-	-	-	-		0	0	0	-	-	-	0	0	-	-	-	-	-	-	-	-	-		4.88676e-06	0	0
	GUT_GENOME000578	Barnesiella sp003150885	Bacteria	Bacteroidota	Bacteroidia	Bacteroidales	Barnesiellaceae	Barnesiella	Barnesiella_sp003150885		0.000176113	0.000521075	0.820553	-	-	-	0	0	-	-	-1.71276	1.22935	-1.39323	0.163551	0.702517	-	0.0343524		0.000445046	0.000521075	0	-	-	-	0	0	-	-	0.368365	1.39759	0.263571	0.79211	0.995393	-	0.0304372		3.45554e-05	0.000105074	0
	GUT_GENOME000583	Blautia sp000432195	Bacteria	Firmicutes_A	Clostridia	Lachnospirales	Lachnospiraceae	Blautia	Blautia_sp000432195		0.000518221	0	0	-	-	Y	LOW	2.4283	0.00503454	-	1.41415	0.822401	1.71954	0.0855167	0.690974	-	-		0.00049364	0	0	-	-	-	0	0	-	-	-0.927923	1.12192	-0.827088	0.408187	0.995393	-	0.0397361		0.000211302	0.000403809	0
	GUT_GENOME000584	Peptoniphilus A harei A	Bacteria	Firmicutes_A	Clostridia	Tissierellales	Peptoniphilaceae	Peptoniphilus_A	Peptoniphilus_A_harei_A		0	0	0	-	-	-	0	0	-	-	-	-	-	-	-	-	-		0	0	0	-	-	-	0	0	-	-	-	-	-	-	-	-	-		4.2766e-05	0	0
	GUT_GENOME000586	Eubacterium callanderi	Bacteria	Firmicutes_A	Clostridia	Eubacteriales	Eubacteriaceae	Eubacterium	Eubacterium_callanderi		0.000120422	0.000402132	1.36693	-	-	-	0	0	-	-	0.178119	0.885386	0.201176	0.840561	0.944986	-	-		0.000458815	0.000402132	0	-	-	-	0	0	-	-	0.442466	0.959768	0.461013	0.644789	0.995393	-	0.053047		0.000379694	0.000336707	0
	GUT_GENOME000587	Staphylococcus epidermidis	Bacteria	Firmicutes	Bacilli	Staphylococcales	Staphylococcaceae	Staphylococcus	Staphylococcus_epidermidis		0	0	0	-	-	-	0	0	-	-	-	-	-	-	-	-	-		0	0	0	-	-	-	0	0	-	-	-	-	-	-	-	-	-		0.000134517	3.44091e-05	0
	GUT_GENOME000594	Blautia sp001304935	Bacteria	Firmicutes_A	Clostridia	Lachnospirales	Lachnospiraceae	Blautia	Blautia_sp001304935		0.000165728	0.000280317	0	-	-	-	0	0	-	-	-0.319653	0.90159	-0.354544	0.722931	0.921956	-	-		0.00027286	0.000280317	1.416	-	-	-	0	0	-	-	0.0991642	1.04522	0.0948738	0.924415	0.999605	-	0.0313155		0.000269766	0.000384654	0
	GUT_GENOME000595	Citrobacter pasteurii	Bacteria	Proteobacteria	Gammaproteobacteria	Enterobacterales	Enterobacteriaceae	Citrobacter	Citrobacter pasteurii		0	0	0	-	-	-	0	0	-	-	-	-	-	-	-	-	-		0	0	0	-	-	-	0	0	-	-	-	-	-	-	-	-	-		0	0	0
	GUT_GENOME000603	-	Bacteria	Firmicutes_A	Clostridia	Peptostreptococcales	Anaerovoracaceae				0	0	0	-	-	-	0	0	-	-	-	-	-	-	-	-	-		0	0	0	-	-	-	0	0	-	-	-	-	-	-	-	-	-		1.26155e-05	0	0
	GUT_GENOME000608	Alistipes sp.	Bacteria	Bacteroidota	Bacteroidia	Bacteroidales	Rikenellaceae	Alistipes			0.00810636	0.00601496	0	-	-	-	0	0	-	-	-0.94782	1.48662	-0.637567	0.523756	0.890749	-	0.0199086		0.0108253	0.00601496	0	-	-	-	0	0	-	-	0.404229	1.59004	0.254226	0.799321	0.995393	-	0.0124194		8.99774e-05	0.000196635	0
	GUT_GENOME000609	Marseille-P4683 sp900232885	Bacteria	Firmicutes_A	Clostridia	Oscillospirales	Acutalibacteraceae	Marseille-P4683	Marseille-P4683_sp900232885		5.01731e-05	8.64175e-05	1.41614	-	-	-	0	0	-	-	-0.807763	0.900272	-0.897243	0.369589	0.818455	-	0.0295233		5.15439e-05	8.64175e-05	0	-	-	-	0	0	-	-	-0.654037	0.958674	-0.682231	0.495093	0.995393	-	0.0732475		7.21289e-06	9.07649e-06	0
	GUT_GENOME000611	Peptoniphilus C sp.	Bacteria	Firmicutes_A	Clostridia	Tissierellales	Peptoniphilaceae	Peptoniphilus_C			0	0	0	-	-	-	0	0	-	-	-	-	-	-	-	-	-		0	0	0	-	-	-	0	0	-	-	-	-	-	-	-	-	-		0	0	0
	GUT_GENOME000614	Beduini sp.	Bacteria	Firmicutes	Bacilli	Erysipelotrichales	Erysipelatoclostridiaceae	Beduini			1.49116e-05	0	0	-	-	-	0	0	-	-	-	-	-	-	-	-	-		1.44974e-05	0	0	-	-	-	0	0	-	-	-	-	-	-	-	-	-		0	2.51518e-05	0
	GUT_GENOME000623	Blautia A sp000433815	Bacteria	Firmicutes_A	Clostridia	Lachnospirales	Lachnospiraceae	Blautia_A	Blautia_A_sp000433815		0.00311734	0.00156321	0.316391	-	-	Y	LOW	2.98909	0.0264714	-	2.36733	1.30526	1.81368	0.0697273	0.690974	-	0		0.0023167	0.00156321	0	-	-	-	0	0	-	-	-0.742285	1.5133	-0.490507	0.623775	0.995393	-	0.0130393		0.00112068	3.11154e-05	0
	GUT_GENOME000624	KLE1796 sp001580115	Bacteria	Firmicutes	Bacilli	Erysipelotrichales	Erysipelatoclostridiaceae	KLE1796	KLE1796_sp001580115		0.000365713	0.000331267	1.001	-	-	-	0	0	-	-	0.936323	0.946456	0.989293	0.32252	0.801909	-	0.0571474		0.000253313	0.000331267	1.30207	-	-	-	0	0	-	-	-0.420936	1.15754	-0.363647	0.716122	0.995393	-	0.0359365		0	0	0
	GUT_GENOME000629	Agathobacter sp000434275	Bacteria	Firmicutes_A	Clostridia	Lachnospirales	Lachnospiraceae	Agathobacter	Agathobacter_sp000434275		0.00140196	0.000616038	0.882039	-	-	-	0	0	-	-	1.42934	1.39885	1.02179	0.306879	0.795643	-	0.0023994		0.00133363	0.000616038	2.23572	3	-	-	0	0	-	-	-1.16151	1.50974	-0.769341	0.441691	0.995393	0.460095	0.0292892		0	0.000136703	0
	GUT_GENOME000634	UBA7160 sp.	Bacteria	Firmicutes_A	Clostridia	Lachnospirales	Lachnospiraceae	UBA7160			0.000470496	0.000299541	0.384111	-	-	-	0	0	-	-	1.6358	1.34532	1.21592	0.224016	0.712266	-	0.000705986		0.000556116	0.000299541	2.23	4	-	Y	LOW	2.33189	0.010448	0.0137473	2.8709	1.426	2.01326	0.0440877	0.995393	0.137774	0		4.5721e-05	0.000165011	0
	GUT_GENOME000655	Parabacteroides johnsonii	Bacteria	Bacteroidota	Bacteroidia	Bacteroidales	Tannerellaceae	Parabacteroides	Parabacteroides_johnsonii		0.000991727	0.000645512	0	-	-	-	0	0	-	-	1.51395	1.39851	1.08255	0.279009	0.764286	-	0.0126586		0.000905522	0.000645512	0.924938	-	-	Y	LOW	2.37985	0.0471125	-	1.99937	1.52718	1.30919	0.190469	0.995393	-	0.0352981		0.000328772	0.000951206	0.546304
	GUT_GENOME000658	Eubacterium G sp000434315	Bacteria	Firmicutes_A	Clostridia	Lachnospirales	Lachnospiraceae	Eubacterium_G	Eubacterium_G_sp000434315		0.000352097	7.36502e-05	1.31832	-	-	Y	LOW	2.2226	0.0372197	-	1.3139	1.00648	1.30543	0.191745	0.702517	-	0.0316906		0.000232041	7.36502e-05	0	-	-	-	0	0	-	-	-0.329327	1.1182	-0.294514	0.768365	0.995393	-	0.0387517		0	3.41195e-05	0
	GUT_GENOME000659	CAG-56 sp900066615	Bacteria	Firmicutes_A	Clostridia	Lachnospirales	Lachnospiraceae	CAG-56	CAG-56_sp900066615		0.00184974	0.00125835	0	-	-	-	0	0	-	-	-0.338879	1.44111	-0.235151	0.814092	0.926549	-	0.00602548		0.00134473	0.00125835	0.376497	-	-	-	0	0	-	-	-0.75456	1.56156	-0.483209	0.628947	0.995393	-	0.0300967		2.00227e-05	0.000616384	0.200008
	GUT_GENOME000662	Lachnospiraceae (Family)	Bacteria	Firmicutes_A	Clostridia	Lachnospirales	Lachnospiraceae				0.000884189	0.000695639	0.349372	-	-	-	0	0	-	-	0.151457	1.37612	0.110061	0.912361	0.972036	-	0.00175447		0.000837334	0.000695639	0	-	-	-	0	0	-	-	-0.198596	1.51102	-0.131432	0.895433	0.999605	-	0.0205836		1.88883e-05	0.000102938	0
	GUT_GENOME000676	Blautia A massiliensis	Bacteria	Firmicutes_A	Clostridia	Lachnospirales	Lachnospiraceae	Blautia_A	Blautia_A_massiliensis		0.00683898	0.00983431	0	-	-	-	0	0	-	-	-0.892712	1.12395	-0.794261	0.427044	0.848786	-	0.0240794		0.00683821	0.00983431	1.88447	-	-	-	0	0	-	-	-1.02571	1.25647	-0.816348	0.414301	0.995393	-	0.0667113		1.66129e-05	0.00705228	1.72574
	GUT_GENOME000677	Turicibacter sanguinis	Bacteria	Firmicutes	Bacilli	Haloplasmatales	Turicibacteraceae	Turicibacter	Turicibacter_sanguinis		8.80929e-05	0	0.38137	-	-	-	0	0	-	-	-	-	-	-	-	-	-		4.7296e-05	0	0	-	-	-	0	0	-	-	-	-	-	-	-	-	-		0	0	0
	GUT_GENOME000682	Barnesiella intestinihominis	Bacteria	Bacteroidota	Bacteroidia	Bacteroidales	Barnesiellaceae	Barnesiella	Barnesiella_intestinihominis		0.00500035	0.00352188	0	-	-	-	0	0	-	-	1.84717	1.50665	1.22601	0.220193	0.709493	-	0.0177959		0.00316792	0.00352188	0.902691	-	-	-	0	0	-	-	2.12315	1.50156	1.41396	0.157374	0.995393	-	0.0633339		9.67947e-05	0.000927633	0
	GUT_GENOME000706	Dorea formicigenerans	Bacteria	Firmicutes_A	Clostridia	Lachnospirales	Lachnospiraceae	Dorea	Dorea_formicigenerans		0.0014127	0.00236	1.03616	-	Y	-	HIGH	2.65616	0.00685767	-	-1.91818	1.11375	-1.72228	0.0850193	0.690974	-	0.0982199		0.00163963	0.00236	2.70188	14	Y	-	HIGH	2.74752	0.00369585	0.00615975	-1.61488	1.14374	-1.41193	0.157971	0.995393	0.244212	0.125666		3.20028e-05	0.000272309	1.001
	GUT_GENOME000718	Tyzzerella nexilis	Bacteria	Firmicutes_A	Clostridia	Lachnospirales	Lachnospiraceae	Tyzzerella	Tyzzerella_nexilis		0.0012314	0.00275713	0	-	-	-	0	0	-	-	0.0547541	1.16161	0.0471365	0.962404	0.988494	-	0.0263376		0.00294397	0.00275713	0.352241	-	-	-	0	0	-	-	1.0804	1.23169	0.87717	0.380394	0.995393	-	0.0425311		0.00336197	0.00203416	1.42804
	GUT_GENOME000724	Clostridium saudiense	Bacteria	Firmicutes_A	Clostridia	Clostridiales	Clostridiaceae	Clostridium	Clostridium_saudiense		0.00031775	0.00013002	0	-	-	-	0	0	-	-	-1.00334	0.974882	-1.02919	0.303392	0.79141	-	0.00916276		0.000347018	0.00013002	0	-	-	-	0	0	-	-	0.0148292	1.08651	0.0136485	0.98911	0.999605	-	0.0301951		0	0.000426296	0
	GUT_GENOME000725	Hungatella hathewayi	Bacteria	Firmicutes_A	Clostridia	Lachnospirales	Lachnospiraceae	Hungatella	Hungatella_hathewayi		3.07829e-05	0.000131941	0	-	-	-	0	0	-	-	-0.694227	0.838305	-0.828131	0.407596	0.834974	-	-		0.000122875	0.000131941	0	-	-	-	0	0	-	-	-	-	-	-	-	-	-		0.000130494	0.00133671	1.50097
	GUT_GENOME000727	Clostridium paraputrificum	Bacteria	Firmicutes_A	Clostridia	Clostridiales	Clostridiaceae	Clostridium	Clostridium_paraputrificum		0	0	0	-	-	-	0	0	-	-	-	-	-	-	-	-	-		0	0	0	-	-	-	0	0	-	-	-	-	-	-	-	-	-		0.0019654	0.000731869	0
	GUT_GENOME000732	CAG-45 sp000438375	Bacteria	Firmicutes_A	Clostridia	Lachnospirales	Lachnospiraceae	CAG-45	CAG-45_sp000438375		0.000161013	9.59063e-05	0	-	-	-	0	0	-	-	0.994353	1.06183	0.936452	0.34904	0.801909	-	0.0246225		7.31747e-05	9.59063e-05	0	-	-	-	0	0	-	-	-0.412987	1.08369	-0.381093	0.703134	0.995393	-	0.051882		0	3.8113e-05	0
	GUT_GENOME000735	CAG-45 sp900066395	Bacteria	Firmicutes_A	Clostridia	Lachnospirales	Lachnospiraceae	CAG-45	CAG-45_sp900066395		0.000681275	0.00185756	0	-	-	-	0	0	-	-	-1.03501	1.22379	-0.845744	0.397696	0.832987	-	0.0263485		0.00133982	0.00185756	0	-	-	-	0	0	-	-	-0.373631	1.29093	-0.289427	0.772255	0.995393	-	0.0269305		0	2.7034e-05	0
	GUT_GENOME000743	Weissella confusa	Bacteria	Firmicutes	Bacilli	Lactobacillales	Lactobacillaceae	Weissella	Weissella_confusa		0	0	0	-	-	-	0	0	-	-	-	-	-	-	-	-	-		0	0	0	-	-	-	0	0	-	-	-	-	-	-	-	-	-		0	4.01668e-06	0
	GUT_GENOME000767	Sellimonas intestinalis	Bacteria	Firmicutes_A	Clostridia	Lachnospirales	Lachnospiraceae	Sellimonas	Sellimonas_intestinalis		0.000755129	0.00214591	0.761159	-	-	-	0	0	-	-	-1.83306	1.4209	-1.29008	0.197024	0.702517	-	0.0225362		0.00186102	0.00214591	0	-	-	-	0	0	-	-	1.01978	1.54706	0.659174	0.509784	0.995393	-	0.0295673		0	0.00465758	2.98342
	GUT_GENOME000768	Collinsella sp.	Bacteria	Actinobacteriota	Coriobacteriia	Coriobacteriales	Coriobacteriaceae	Collinsella			0	3.95052e-05	0	-	-	-	0	0	-	-	-	-	-	-	-	-	-		0.000265607	3.95052e-05	1.001	-	-	-	0	0	-	-	-	-	-	-	-	-	-		0.000111922	0.00223497	0
	GUT_GENOME000784	Enterococcus B durans	Bacteria	Firmicutes	Bacilli	Lactobacillales	Enterococcaceae	Enterococcus_B	Enterococcus_B_durans		0	0	0	-	-	-	0	0	-	-	-	-	-	-	-	-	-		0	0	0	-	-	-	0	0	-	-	-	-	-	-	-	-	-		0	1.18503e-05	0
	GUT_GENOME000818	Lachnospiraceae (family)	Bacteria	Firmicutes_A	Clostridia	Lachnospirales	Lachnospiraceae				0.000245468	0.000177119	0.911277	-	-	-	0	0	-	-	0.70249	1.22555	0.573203	0.566507	0.895196	-	0.00857839		0.00016305	0.000177119	0.425056	-	-	-	0	0	-	-	-1.16229	1.30879	-0.88807	0.374503	0.995393	-	0.0695439		6.59805e-05	7.63336e-05	0
	GUT_GENOME000862	Lactobacillus H fermentum	Bacteria	Firmicutes	Bacilli	Lactobacillales	Lactobacillaceae	Lactobacillus_H	Lactobacillus_H_fermentum		0	0	0	-	-	-	0	0	-	-	-	-	-	-	-	-	-		0	0	0	-	-	-	0	0	-	-	-	-	-	-	-	-	-		0	0.000125202	0
	GUT_GENOME000872	Butyricimonas sp.	Bacteria	Bacteroidota	Bacteroidia	Bacteroidales	Marinifilaceae	Butyricimonas			1.57705e-05	5.90694e-05	1.001	-	-	-	0	0	-	-	-1.20668	0.793464	-1.52078	0.128316	0.690974	-	-		1.53324e-05	5.90694e-05	0	-	-	-	0	0	-	-	-	-	-	-	-	-	-		5.89307e-05	0.000112823	0
	GUT_GENOME000889	Eubacterium G sp000432355	Bacteria	Firmicutes_A	Clostridia	Lachnospirales	Lachnospiraceae	Eubacterium_G	Eubacterium_G_sp000432355		0.000400984	0.000166284	2.71047	5	-	Y	LOW	2.09703	0.00138879	0.00277758	3.15623	1.14777	2.74987	0.00596191	0.312148	0.0165608	0		0.000243883	0.000166284	0.442538	-	-	-	0	0	-	-	-0.61632	1.33221	-0.462631	0.643629	0.995393	-	0.0448308		1.53748e-05	5.11511e-05	0
	GUT_GENOME000899	Alistipes A sp900240235	Bacteria	Bacteroidota	Bacteroidia	Bacteroidales	Rikenellaceae	Alistipes_A	Alistipes_A_sp900240235		0.000509267	0.000318838	0	-	-	-	0	0	-	-	0.273176	0.894261	0.305477	0.760003	0.921956	-	-		0.000823456	0.000318838	0	-	-	-	0	0	-	-	-0.169352	1.08407	-0.156219	0.875861	0.999605	-	0.0241666		7.80393e-06	5.65622e-05	0
	GUT_GENOME000906	Blautia A sp900120195	Bacteria	Firmicutes_A	Clostridia	Lachnospirales	Lachnospiraceae	Blautia_A	Blautia_A_sp900120195		0.000375864	0.000479643	0	-	-	-	0	0	-	-	0.109198	1.36802	0.079822	0.936379	0.980522	-	0.0164504		0.000463827	0.000479643	0	-	-	-	0	0	-	-	1.8199	1.44299	1.2612	0.207237	0.995393	-	0.0446669		2.52736e-05	0.000154944	1.001
	GUT_GENOME000931	Clostridium M lavalense	Bacteria	Firmicutes_A	Clostridia	Lachnospirales	Lachnospiraceae	Clostridium_M	Clostridium_M_lavalense		3.27441e-05	4.57119e-05	0	-	-	-	0	0	-	-	-	-	-	-	-	-	-		6.85109e-05	4.57119e-05	0	-	-	-	0	0	-	-	-	-	-	-	-	-	-		0	6.13558e-05	0
	GUT_GENOME000944	Parabacteroides sp.	Bacteria	Bacteroidota	Bacteroidia	Bacteroidales	Tannerellaceae	Parabacteroides			0	0	0	-	-	-	0	0	-	-	-	-	-	-	-	-	-		0	0	0	-	-	-	0	0	-	-	-	-	-	-	-	-	-		9.90603e-06	3.54934e-06	0
	GUT_GENOME000962	Faecalicatena sp000509105	Bacteria	Firmicutes_A	Clostridia	Lachnospirales	Lachnospiraceae	Faecalicatena	Faecalicatena_sp000509105		0	3.9721e-05	0	-	-	-	0	0	-	-	-	-	-	-	-	-	-		0	3.9721e-05	0	-	-	-	0	0	-	-	-	-	-	-	-	-	-		3.27698e-05	6.51894e-05	0
	GUT_GENOME000963	Faecalicatena orotica	Bacteria	Firmicutes_A	Clostridia	Lachnospirales	Lachnospiraceae	Faecalicatena	Faecalicatena_orotica		0	3.16108e-05	0	-	-	-	0	0	-	-	-	-	-	-	-	-	-		0	3.16108e-05	0	-	-	-	0	0	-	-	-	-	-	-	-	-	-		9.32951e-05	0	1.001
	GUT_GENOME000967	Anaerotignum sp000436415	Bacteria	Firmicutes_A	Clostridia	Lachnospirales	Anaerotignaceae	Anaerotignum	Anaerotignum_sp000436415		0.00066126	0.000624594	0	-	-	-	0	0	-	-	0.100477	1.34944	0.0744581	0.940646	0.983586	-	0.00894005		0.000531987	0.000624594	0	-	-	-	0	0	-	-	-0.115826	1.45458	-0.0796283	0.936533	0.999605	-	0.0214348		6.53642e-05	0.00012265	0
	GUT_GENOME000979	Lawsonibacter sp.	Bacteria	Firmicutes_A	Clostridia	Oscillospirales	Oscillospiraceae	Lawsonibacter			3.49995e-05	1.83789e-05	0	-	-	-	0	0	-	-	-	-	-	-	-	-	-		0	1.83789e-05	0	-	-	-	0	0	-	-	-	-	-	-	-	-	-		0	0	0
	GUT_GENOME000980	Clostridium M sp.	Bacteria	Firmicutes_A	Clostridia	Lachnospirales	Lachnospiraceae	Clostridium_M			5.65142e-05	0.000218862	1.23528	-	-	-	0	0	-	-	-0.906034	0.957795	-0.945957	0.34417	0.801909	-	0.0204692		9.82498e-05	0.000218862	0	-	-	-	0	0	-	-	0.0259955	1.01053	0.0257246	0.979477	0.999605	-	0.0352516		0.00216312	0.000855651	1.19632
	GUT_GENOME000994	UBA9414 sp.	Bacteria	Firmicutes_A	Clostridia	Lachnospirales	Lachnospiraceae	UBA9414			7.47776e-06	0	0	-	-	-	0	0	-	-	-	-	-	-	-	-	-		7.27004e-06	0	0	-	-	-	0	0	-	-	-	-	-	-	-	-	-		1.9523e-05	2.5576e-05	0
	GUT_GENOME001003	Butyricimonas sp002161485	Bacteria	Bacteroidota	Bacteroidia	Bacteroidales	Marinifilaceae	Butyricimonas	Butyricimonas_sp002161485		0.000119521	0.000707234	0.383959	-	-	-	0	0	-	-	-1.95697	1.2138	-1.61227	0.106903	0.690974	-	0.0366292		0.000458749	0.000707234	1.001	-	-	-	0	0	-	-	-0.730515	1.33405	-0.547592	0.583972	0.995393	-	0.0260842		0.000240975	3.40598e-05	0
	GUT_GENOME001004	Blautia A sp.	Bacteria	Firmicutes_A	Clostridia	Lachnospirales	Lachnospiraceae	Blautia_A			0.00114215	0.00132745	0	-	-	-	0	0	-	-	-0.432433	1.16874	-0.369999	0.711383	0.921956	-	0.0170084		0.00114845	0.00132745	2.1445	21	Y	-	HIGH	2.2856	0.0199599	0.0226817	-3.15002	1.14486	-2.75146	0.00593306	0.729767	0.0741633	0		0.000203132	0.000601726	1.09277
	GUT_GENOME001016	Agathobaculum butyriciproducens	Bacteria	Firmicutes_A	Clostridia	Oscillospirales	Butyricicoccaceae	Agathobaculum	Agathobaculum_butyriciproducens		0.00183464	0.00130947	0	-	-	-	0	0	-	-	1.15053	1.2709	0.905283	0.365315	0.815724	-	0.016373		0.00154103	0.00130947	0	-	-	-	0	0	-	-	0.844987	1.40363	0.602	0.547174	0.995393	-	0.0348223		0	7.00019e-05	0
	GUT_GENOME001022	Holdemanella sp.	Bacteria	Firmicutes	Bacilli	Erysipelotrichales	Erysipelotrichaceae	Holdemanella			0.000111108	0.000266852	0	-	-	-	0	0	-	-	-1.26458	1.01608	-1.24457	0.21329	0.709493	-	0.0258397		0.000111432	0.000266852	1.001	-	-	-	0	0	-	-	-0.984309	1.066	-0.923363	0.355818	0.995393	-	0.0587095		0	0	0
	GUT_GENOME001023	Lachnospira sp003537285	Bacteria	Firmicutes_A	Clostridia	Lachnospirales	Lachnospiraceae	Lachnospira	Lachnospira_sp003537285		0.0013191	0.000375445	0	-	-	Y	LOW	2.69752	0.00794079	-	2.764	1.27277	2.17163	0.0298833	0.540042	-	0		0.0007827	0.000375445	0	-	-	-	0	0	-	-	0.0619006	1.4459	0.0428113	0.965852	0.999605	-	0.023139		0	3.30572e-05	0
	GUT_GENOME001027	Coprococcus sp900066115	Bacteria	Firmicutes_A	Clostridia	Lachnospirales	Lachnospiraceae	Coprococcus	Coprococcus_sp900066115		0.000167964	0.000568895	0	-	-	-	0	0	-	-	0.880709	1.13072	0.778893	0.436043	0.849769	-	0.0458328		0.000568131	0.000568895	1.001	-	-	-	0	0	-	-	-0.628184	1.19015	-0.527818	0.597626	0.995393	-	0.0383306		0	6.77173e-05	0
	GUT_GENOME001029	CAG-127 sp900319515	Bacteria	Firmicutes_A	Clostridia	Lachnospirales	Lachnospiraceae	CAG-127	CAG-127_sp900319515		0.00251408	0.00266905	1.001	-	-	-	0	0	-	-	-0.114548	1.29906	-0.0881773	0.929736	0.977924	-	0.0178744		0.00171878	0.00266905	0	-	-	-	0	0	-	-	-0.0890982	1.28666	-0.0692475	0.944793	0.999605	-	0.0187393		0	1.0556e-05	0
	GUT_GENOME001039	Bacillus E coagulans	Bacteria	Firmicutes	Bacilli	Bacillales	Bacillaceae_C	Bacillus_E	Bacillus_E_coagulans		0	0	0	-	-	-	0	0	-	-	-	-	-	-	-	-	-		0	0	0	-	-	-	0	0	-	-	-	-	-	-	-	-	-		0	7.01316e-06	0
	GUT_GENOME001046	Holdemania filiformis	Bacteria	Firmicutes	Bacilli	Erysipelotrichales	Erysipelotrichaceae	Holdemania	Holdemania_filiformis		8.25835e-05	1.54475e-05	1.001	-	-	-	0	0	-	-	0.492741	0.780789	0.631081	0.527987	0.892148	-	-		2.86259e-05	1.54475e-05	0	-	-	-	0	0	-	-	-0.932916	0.920279	-1.01373	0.310711	0.995393	-	0.0795341		0	0	0
	GUT_GENOME001056	KLE1615 sp900066985	Bacteria	Firmicutes_A	Clostridia	Lachnospirales	Lachnospiraceae	KLE1615	KLE1615_sp900066985		0.00216949	0.00139156	1.24752	-	-	-	0	0	-	-	-0.682916	1.48723	-0.459188	0.646099	0.917812	-	0.00356179		0.00210454	0.00139156	0	-	-	-	0	0	-	-	0.55347	1.61342	0.343042	0.731567	0.995393	-	0.0199303		0	0.00015903	0
	GUT_GENOME001105	UBA9502 sp.	Bacteria	Firmicutes_A	Clostridia	Lachnospirales	Lachnospiraceae	UBA9502			9.17578e-05	0.000148515	0	-	-	-	0	0	-	-	0.34458	1.02235	0.337045	0.736083	0.921956	-	0.0316841		4.34369e-05	0.000148515	1.90495	-	-	-	0	0	-	-	-2.01968	1.11238	-1.81563	0.0694266	0.995393	-	0		3.0898e-05	0.000136959	0
	GUT_GENOME001115	Faecalibacterium prausnitzii E	Bacteria	Firmicutes_A	Clostridia	Oscillospirales	Ruminococcaceae	Faecalibacterium	Faecalibacterium_prausnitzii_E		0.000940984	0.00099578	0	-	-	-	0	0	-	-	-0.211439	1.2884	-0.16411	0.869644	0.954266	-	0.00715976		0.000883702	0.00099578	0.862199	-	Y	-	HIGH	2.34303	0.0270189	-	-1.8302	1.38196	-1.32435	0.185387	0.995393	-	0.0825529		0	5.97225e-05	0
	GUT_GENOME001120	Bacteroides thetaiotaomicron	Bacteria	Bacteroidota	Bacteroidia	Bacteroidales	Bacteroidaceae	Bacteroides	Bacteroides_thetaiotaomicron		0.0110077	0.00391273	1.54561	-	-	-	0	0	-	-	0.348831	1.2199	0.28595	0.774917	0.921956	-	0.00371569		0.00595652	0.00391273	0	-	-	-	0	0	-	-	1.76983	1.36979	1.29205	0.196341	0.995393	-	0.0343001		0.00353843	0.0036832	0
	GUT_GENOME001122	Collinsella sp.	Bacteria	Actinobacteriota	Coriobacteriia	Coriobacteriales	Coriobacteriaceae	Collinsella			1.31009e-05	1.0991e-05	0	-	-	-	0	0	-	-	-	-	-	-	-	-	-		0	1.0991e-05	0	-	-	-	0	0	-	-	-	-	-	-	-	-	-		0	2.8239e-06	0
	GUT_GENOME001135	Clostridium M citroniae	Bacteria	Firmicutes_A	Clostridia	Lachnospirales	Lachnospiraceae	Clostridium_M	Clostridium_M_citroniae		5.0266e-05	1.80265e-05	0	-	-	-	0	0	-	-	0.218305	0.757599	0.288154	0.773229	0.921956	-	-		3.38244e-05	1.80265e-05	0	-	-	-	0	0	-	-	-	-	-	-	-	-	-		0.000196007	0.000354579	0
	GUT_GENOME001139	Streptococcus parasanguinis B	Bacteria	Firmicutes	Bacilli	Lactobacillales	Streptococcaceae	Streptococcus	Streptococcus_parasanguinis_B		0.000181816	0.000215856	0	-	-	-	0	0	-	-	-1.08425	0.863703	-1.25535	0.209351	0.709493	-	-		0.000247861	0.000215856	0	-	-	-	0	0	-	-	-0.284627	1.00239	-0.28395	0.776449	0.995393	-	0.0347342		0.000134188	5.7391e-05	0.921425
	GUT_GENOME001147	Blautia A sp.	Bacteria	Firmicutes_A	Clostridia	Lachnospirales	Lachnospiraceae	Blautia_A			0.00133343	0.00117014	0.810479	-	-	-	0	0	-	-	-0.118051	1.28134	-0.0921309	0.926594	0.977924	-	0.00564956		0.00134748	0.00117014	0.249391	-	-	-	0	0	-	-	-2.08635	1.28112	-1.62854	0.103411	0.995393	-	0.0523612		0.000202217	0.000663872	0
	GUT_GENOME001159	Blautia A sp900066145	Bacteria	Firmicutes_A	Clostridia	Lachnospirales	Lachnospiraceae	Blautia_A	Blautia_A_sp900066145		0.00044463	0.000213658	0.332937	-	-	-	0	0	-	-	0.536847	1.27408	0.42136	0.673492	0.921805	-	0.0113556		0.000414441	0.000213658	0	-	-	-	0	0	-	-	-0.494635	1.37799	-0.358955	0.719629	0.995393	-	0.0275851		2.22385e-05	9.94086e-05	0.0523425
	GUT_GENOME001177	-	Bacteria	Firmicutes_A	Clostridia	Lachnospirales	Lachnospiraceae				6.22058e-05	0	0	-	-	-	0	0	-	-	-	-	-	-	-	-	-		6.04778e-05	0	0	-	-	-	0	0	-	-	-	-	-	-	-	-	-		0	0	0
	GUT_GENOME001189	Butyricimonas virosa	Bacteria	Bacteroidota	Bacteroidia	Bacteroidales	Marinifilaceae	Butyricimonas	Butyricimonas_virosa		5.27088e-05	0.000449684	1.14224	-	Y	-	HIGH	2.35793	0.0419975	-	-2.28607	1.05351	-2.16996	0.0300101	0.540042	-	0		0.000266551	0.000449684	0	-	-	-	0	0	-	-	-0.977275	1.0707	-0.912748	0.361375	0.995393	-	0.045783		1.66022e-05	0.000125064	0
	GUT_GENOME001190	Eubacterium G sp000435815	Bacteria	Firmicutes_A	Clostridia	Lachnospirales	Lachnospiraceae	Eubacterium_G	Eubacterium_G_sp000435815		0.000175854	0.000303961	0	-	-	-	0	0	-	-	-0.294497	0.985641	-0.298787	0.765102	0.921956	-	0.0120863		0.000487574	0.000303961	0	-	-	Y	LOW	2.33839	0.0229687	-	1.54345	1.08268	1.42559	0.153986	0.995393	-	0.0992434		0	0	0
	GUT_GENOME001208	CAG-81 sp900066535	Bacteria	Firmicutes_A	Clostridia	Lachnospirales	Lachnospiraceae	CAG-81	CAG-81_sp900066535		0.000740778	0.0009431	0	-	-	-	0	0	-	-	-0.273565	1.40645	-0.194507	0.845779	0.947281	-	0.00448599		0.000872936	0.0009431	0.413886	-	-	-	0	0	-	-	-0.544259	1.53863	-0.35373	0.723541	0.995393	-	0.028187		0.000629956	0.00116304	1.001
	GUT_GENOME001213	Dorea sp900066555	Bacteria	Firmicutes_A	Clostridia	Lachnospirales	Lachnospiraceae	Dorea	Dorea_sp900066555		0.000596782	0.000442965	1.94547	16	-	-	0	0	-	-	0.636945	1.35492	0.470097	0.638286	0.910227	0.638286	0.00444705		0.000512186	0.000442965	0.17276	-	-	-	0	0	-	-	-1.17713	1.48594	-0.792179	0.428256	0.995393	-	0.0497712		9.30038e-05	6.64619e-05	1.001
	GUT_GENOME001239	Eubacterium G ventriosum	Bacteria	Firmicutes_A	Clostridia	Lachnospirales	Lachnospiraceae	Eubacterium_G	Eubacterium_G_ventriosum		0.000980701	0.00151044	0	-	-	-	0	0	-	-	-0.747519	1.41005	-0.530136	0.596018	0.895196	-	0.0119178		0.00114189	0.00151044	0.755837	-	-	-	0	0	-	-	-0.74981	1.55082	-0.483493	0.628746	0.995393	-	0.0272208		8.68519e-06	3.55983e-05	0
	GUT_GENOME001241	Eubacterium F sp003491505	Bacteria	Firmicutes_A	Clostridia	Lachnospirales	Lachnospiraceae	Eubacterium_F	Eubacterium_F_sp003491505		0.00224946	0.00231399	0	-	-	-	0	0	-	-	-0.236174	1.47409	-0.160217	0.87271	0.954771	-	0.0144794		0.00235486	0.00231399	0	-	-	-	0	0	-	-	-1.59253	1.59795	-0.996612	0.318953	0.995393	-	0.0452377		0	0	0
	GUT_GENOME001255	Bacteroides intestinalis A	Bacteria	Bacteroidota	Bacteroidia	Bacteroidales	Bacteroidaceae	Bacteroides	Bacteroides_intestinalis_A		0.000924509	0.000389572	0.223268	-	-	Y	LOW	2.54664	0.04959	-	2.07321	1.39898	1.48195	0.138354	0.698921	-	0.00642035		0.000872857	0.000389572	0	-	-	-	0	0	-	-	2.10487	1.53951	1.36724	0.171551	0.995393	-	0.0367188		0.000214945	0.000245241	0.0572892
	GUT_GENOME001261	Blautia A obeum	Bacteria	Firmicutes_A	Clostridia	Lachnospirales	Lachnospiraceae	Blautia_A	Blautia_A_obeum		0.0027665	0.00475602	0.33024	-	Y	-	HIGH	3.0183	0.0201293	-	-2.58085	1.21105	-2.13108	0.0330821	0.549092	-	0		0.00419186	0.00475602	0	-	-	-	0	0	-	-	-0.85021	1.3807	-0.615783	0.538038	0.995393	-	0.0292702		1.87877e-05	6.92706e-05	0
	GUT_GENOME001270	Blautia A sp.	Bacteria	Firmicutes_A	Clostridia	Lachnospirales	Lachnospiraceae	Blautia_A			0.000747551	0.000783729	0.376554	-	-	-	0	0	-	-	0.869667	1.37641	0.631837	0.527494	0.892148	-	0.0184735		0.000758132	0.000783729	0.00690697	-	-	-	0	0	-	-	-2.60289	1.41832	-1.83519	0.0664773	0.995393	-	0		0.000134469	0.000547109	0.183947
	GUT_GENOME001274	Veillonella dispar A	Bacteria	Firmicutes_C	Negativicutes	Veillonellales	Veillonellaceae	Veillonella	Veillonella_dispar_A		6.03928e-05	0	0	-	-	-	0	0	-	-	-	-	-	-	-	-	-		5.87153e-05	0	0	-	-	-	0	0	-	-	-	-	-	-	-	-	-		0.000180224	0.000322909	0
	GUT_GENOME001282	Prevotella stercorea	Bacteria	Bacteroidota	Bacteroidia	Bacteroidales	Bacteroidaceae	Prevotella	Prevotella_stercorea		0.00156659	0.000194972	0	-	-	-	0	0	-	-	-0.0343235	1.08575	-0.0316128	0.974781	0.990206	-	0.0102174		0.00105362	0.000194972	0	-	-	-	0	0	-	-	0.528412	0.974482	0.542249	0.587647	0.995393	-	0.0482068		3.45144e-05	0.000159039	0.119422
	GUT_GENOME001295	Blautia A sp.	Bacteria	Firmicutes_A	Clostridia	Lachnospirales	Lachnospiraceae	Blautia_A			0.000542737	0.000748817	0.656194	-	-	-	0	0	-	-	-0.625347	1.39233	-0.449136	0.653333	0.919181	-	0.0167415		0.000630188	0.000748817	0	-	-	-	0	0	-	-	-1.46496	1.51586	-0.966426	0.333831	0.995393	-	0.047115		3.78012e-05	0.000249898	1.41682
	GUT_GENOME001297	Acetatifactor sp900066565	Bacteria	Firmicutes_A	Clostridia	Lachnospirales	Lachnospiraceae	Acetatifactor	Acetatifactor_sp900066565		0.005956	0.00123624	2.43742	8	-	Y	LOW	3.38881	0.023144	0.023144	1.99059	1.45473	1.36836	0.1712	0.702517	0.214	0.0327486		0.00522032	0.00123624	0.97399	-	-	-	0	0	-	-	1.02338	1.5981	0.64037	0.521932	0.995393	-	0.0143891		0	0.000108683	0
	GUT_GENOME001315	-	Bacteria	Firmicutes_A	Clostridia	Oscillospirales	Butyricicoccaceae				0.00011608	9.24786e-05	0	-	-	-	0	0	-	-	0.569128	0.947162	0.600877	0.547922	0.892148	-	0.0421823		0.000101783	9.24786e-05	1.001	-	-	Y	LOW	2.13784	0.0298515	-	0.977315	0.89687	1.0897	0.275847	0.995393	-	0.104203		0	1.01592e-05	0
	GUT_GENOME001324	Parabacteroides sp.	Bacteria	Bacteroidota	Bacteroidia	Bacteroidales	Tannerellaceae	Parabacteroides			1.14013e-05	1.05445e-05	0	-	-	-	0	0	-	-	-	-	-	-	-	-	-		2.36793e-05	1.05445e-05	0	-	-	-	0	0	-	-	-	-	-	-	-	-	-		0	5.22679e-05	0
	GUT_GENOME001340	Absiella sp.	Bacteria	Firmicutes	Bacilli	Erysipelotrichales	Erysipelotrichaceae	Absiella			2.55587e-05	0	0	-	-	-	0	0	-	-	-	-	-	-	-	-	-		2.48487e-05	0	0	-	-	-	0	0	-	-	-	-	-	-	-	-	-		0	5.80937e-06	0
	GUT_GENOME001341	Bacteroides sp003545565	Bacteria	Bacteroidota	Bacteroidia	Bacteroidales	Bacteroidaceae	Bacteroides	Bacteroides_sp003545565		9.50305e-05	1.20767e-05	0.783192	-	-	-	LOW	1.91087	0.0443038	-	0.777907	0.8094	0.961091	0.336506	0.801909	-	-		8.60465e-05	1.20767e-05	0	-	-	-	0	0	-	-	0.639978	0.949458	0.674046	0.500282	0.995393	-	0.0717227		0	1.28673e-05	0
	GUT_GENOME001354	Duodenibacillus sp.	Bacteria	Proteobacteria	Gammaproteobacteria	Burkholderiales	Burkholderiaceae	Duodenibacillus			5.88913e-05	0	0	-	-	-	0	0	-	-	-	-	-	-	-	-	-		5.72554e-05	0	0	-	-	-	0	0	-	-	-	-	-	-	-	-	-		0	0	0
	GUT_GENOME001355	Lactococcus lactis	Bacteria	Firmicutes	Bacilli	Lactobacillales	Streptococcaceae	Lactococcus	Lactococcus_lactis		0.000451065	2.42997e-05	1.001	-	-	-	0	0	-	-	0.56224	0.7993	0.703415	0.481797	0.884673	-	-		0.000388006	2.42997e-05	0	-	-	-	0	0	-	-	0.0898348	0.893824	0.100506	0.919942	0.999605	-	0.0447479		1.3267e-05	0.0177258	4.62537
	GUT_GENOME001373	Dorea sp000433215	Bacteria	Firmicutes_A	Clostridia	Lachnospirales	Lachnospiraceae	Dorea	Dorea_sp000433215		0.000675361	0.000784157	0.664225	-	-	-	0	0	-	-	0.0624408	1.34137	0.0465501	0.962872	0.988494	-	0.013159		0.000609358	0.000784157	0	-	-	-	0	0	-	-	-0.495571	1.41626	-0.349915	0.726402	0.995393	-	0.0240297		0	4.20726e-06	0
	GUT_GENOME001376	Lactococcus petauri	Bacteria	Firmicutes	Bacilli	Lactobacillales	Streptococcaceae	Lactococcus	Lactococcus_petauri		0	0	0	-	-	-	0	0	-	-	-	-	-	-	-	-	-		0	0	0	-	-	-	0	0	-	-	-	-	-	-	-	-	-		0	0.000133331	0
	GUT_GENOME001379	Coprococcus eutactus A	Bacteria	Firmicutes_A	Clostridia	Lachnospirales	Lachnospiraceae	Coprococcus	Coprococcus_eutactus_A		0.000929211	0.000498305	0.162107	-	-	-	0	0	-	-	-0.426038	1.04314	-0.408417	0.682967	0.921805	-	0.0086757		0.000783292	0.000498305	0	-	-	-	0	0	-	-	-0.950338	1.10804	-0.857671	0.391074	0.995393	-	0.0386568		0	0	0
	GUT_GENOME001401	CAG-81 sp900066785	Bacteria	Firmicutes_A	Clostridia	Lachnospirales	Lachnospiraceae	CAG-81	CAG-81_sp900066785		0.000501744	0.00018789	1.7598	-	-	Y	LOW	2.2644	0.0473286	-	1.81803	1.19393	1.52273	0.127826	0.690974	-	0		0.000371283	0.00018789	0	-	-	-	0	0	-	-	-0.0793237	1.30702	-0.0606904	0.951606	0.999605	-	0.016214		7.30558e-05	0.000120251	0
	GUT_GENOME001417	Enterobacter kobei	Bacteria	Proteobacteria	Gammaproteobacteria	Enterobacterales	Enterobacteriaceae	Enterobacter	Enterobacter_kobei		0	0	0	-	-	-	0	0	-	-	-	-	-	-	-	-	-		0	0	0	-	-	-	0	0	-	-	-	-	-	-	-	-	-		0	3.35574e-05	0
	GUT_GENOME001418	Bacteroides fragilis A	Bacteria	Bacteroidota	Bacteroidia	Bacteroidales	Bacteroidaceae	Bacteroides	Bacteroides_fragilis_A		0.000149578	0.000202094	0	-	-	-	0	0	-	-	-0.135752	1.12589	-0.120573	0.90403	0.967378	-	0.0176582		0.000282477	0.000202094	0	-	-	-	0	0	-	-	1.56608	1.2348	1.26829	0.204695	0.995393	-	0.0604806		0.00104614	0.000639951	0
	GUT_GENOME001422	Enterococcus D casseliflavus	Bacteria	Firmicutes	Bacilli	Lactobacillales	Enterococcaceae	Enterococcus_D	Enterococcus_D_casseliflavus		0	0	0	-	-	-	0	0	-	-	-	-	-	-	-	-	-		0	0	0	-	-	-	0	0	-	-	-	-	-	-	-	-	-		5.60251e-05	0.000280203	0
	GUT_GENOME001440	Absiella sp.	Bacteria	Firmicutes	Bacilli	Erysipelotrichales	Erysipelotrichaceae	Absiella			0.000430054	0.000360378	0	-	-	-	0	0	-	-	-0.347232	0.794993	-0.436774	0.662275	0.920604	-	-		0.000277715	0.000360378	0	-	-	-	0	0	-	-	-1.23151	0.902719	-1.36422	0.172499	0.995393	-	0.0569743		0	0	0
	GUT_GENOME001471	Clostridium M sp000431375	Bacteria	Firmicutes_A	Clostridia	Lachnospirales	Lachnospiraceae	Clostridium_M	Clostridium_M_sp000431375		0.00130936	0.00151916	0	-	-	-	0	0	-	-	-0.203622	1.44332	-0.141079	0.887808	0.958414	-	0.01286		0.0014249	0.00151916	0	-	Y	-	HIGH	2.94282	0.0477447	-	-2.57554	1.53552	-1.6773	0.0934829	0.995393	-	0.0714904		2.53423e-05	0.00313636	1.39193
	GUT_GENOME001488	Bacteroides B massiliensis	Bacteria	Bacteroidota	Bacteroidia	Bacteroidales	Bacteroidaceae	Bacteroides_B	Bacteroides_B_massiliensis		0.00999958	0.0150005	0	-	-	-	0	0	-	-	-0.828149	1.24663	-0.664312	0.50649	0.887428	-	0.0293494		0.0134176	0.0150005	0	-	-	-	0	0	-	-	-0.425617	1.31679	-0.323222	0.746527	0.995393	-	0.0331401		0.000513982	0.00858415	0.467581
	GUT_GENOME001490	Catenibacterium sp000437715	Bacteria	Firmicutes	Bacilli	Erysipelotrichales	Erysipelatoclostridiaceae	Catenibacterium	Catenibacterium_sp000437715		0.000479708	0.000451459	1.001	-	-	-	0	0	-	-	-1.09596	1.00445	-1.0911	0.27523	0.761296	-	0.0170969		0.000839256	0.000451459	0	-	-	-	0	0	-	-	1.13477	1.07052	1.06001	0.289139	0.995393	-	0.0643324		0	0.000255711	0
	GUT_GENOME001506	Roseburia sp.	Bacteria	Firmicutes_A	Clostridia	Lachnospirales	Lachnospiraceae	Roseburia			0.000484209	0.000904723	1.65554	-	-	-	0	0	-	-	-1.61327	1.32405	-1.21843	0.223059	0.712266	-	0.0177346		0.000504824	0.000904723	0.267095	-	-	-	0	0	-	-	-1.73175	1.4939	-1.15921	0.246369	0.995393	-	0.0477846		3.95231e-05	0.000108676	0
	GUT_GENOME001519	Streptococcus pasteurianus	Bacteria	Firmicutes	Bacilli	Lactobacillales	Streptococcaceae	Streptococcus	Streptococcus_pasteurianus		0	0	0	-	-	-	0	0	-	-	-	-	-	-	-	-	-		0	0	0	-	-	-	0	0	-	-	-	-	-	-	-	-	-		0.00291496	0.000451389	0.0118098
	GUT_GENOME001538	Collinsella intestinalis	Bacteria	Actinobacteriota	Coriobacteriia	Coriobacteriales	Coriobacteriaceae	Collinsella	Collinsella_intestinalis		0.000847204	0.000553004	0.180462	-	-	-	0	0	-	-	0.32113	0.925464	0.346994	0.728596	0.921956	-	0.0327321		0.000738566	0.000553004	0	-	-	-	0	0	-	-	0.60172	1.05034	0.572881	0.566725	0.995393	-	0.0558368		5.86637e-05	0.000487172	0
	GUT_GENOME001575	Faecalicatena faecis	Bacteria	Firmicutes_A	Clostridia	Lachnospirales	Lachnospiraceae	Faecalicatena	Faecalicatena_faecis		0.00504582	0.00459375	0.314287	-	-	-	0	0	-	-	-1.4468	1.39345	-1.03829	0.299134	0.79141	-	0.014911		0.00291616	0.00459375	2.3743	15	Y	-	HIGH	3.26781	0.00222256	0.00505126	-2.94979	1.42735	-2.06662	0.0387701	0.995393	0.137774	0		3.50158e-05	0.0125766	3.48925
	GUT_GENOME001578	TF01-11 sp001414325	Bacteria	Firmicutes_A	Clostridia	Lachnospirales	Lachnospiraceae	TF01-11	TF01-11_sp001414325		0.00107323	0.000813082	0.665217	-	-	-	0	0	-	-	1.52418	1.20858	1.26113	0.207262	0.709493	-	0.0257879		0.0010713	0.000813082	1.001	-	-	-	0	0	-	-	1.59412	1.29183	1.23401	0.2172	0.995393	-	0.0586051		0	9.13724e-05	0
	GUT_GENOME001587	Fusicatenibacter saccharivorans	Bacteria	Firmicutes_A	Clostridia	Lachnospirales	Lachnospiraceae	Fusicatenibacter	Fusicatenibacter_saccharivorans		0.0126913	0.0140776	0	-	-	-	0	0	-	-	0.568074	1.15929	0.490019	0.624121	0.907044	-	0.0129729		0.0116297	0.0140776	0	-	-	-	0	0	-	-	0.0349635	1.13448	0.0308189	0.975414	0.999605	-	0.050272		0.00125515	0.0154054	2.46449
	GUT_GENOME001598	Blautia A obeum B	Bacteria	Firmicutes_A	Clostridia	Lachnospirales	Lachnospiraceae	Blautia_A	Blautia_A_obeum_B		0.00040766	0.000683596	1.59539	-	-	-	0	0	-	-	-1.74348	1.38162	-1.2619	0.206983	0.709493	-	0.038509		0.000572175	0.000683596	1.001	-	-	-	0	0	-	-	-0.549206	1.48938	-0.368748	0.712316	0.995393	-	0.0224823		4.07687e-05	0.000100131	0
	GUT_GENOME001602	Holdemanella sp002299315	Bacteria	Firmicutes	Bacilli	Erysipelotrichales	Erysipelotrichaceae	Holdemanella	Holdemanella_sp002299315		0.0010629	0.00162588	1.41705	-	-	-	0	0	-	-	-1.44049	1.28242	-1.12326	0.261328	0.753531	-	0.020275		0.000672215	0.00162588	0	-	-	-	0	0	-	-	0.17413	1.28547	0.13546	0.892248	0.999605	-	0.0313394		3.01139e-05	4.95393e-05	0
	GUT_GENOME001635	Odoribacter splanchnicus	Bacteria	Bacteroidota	Bacteroidia	Bacteroidales	Marinifilaceae	Odoribacter	Odoribacter_splanchnicus		0.00386272	0.00338095	0.822436	-	-	-	0	0	-	-	0.357699	1.49503	0.239259	0.810905	0.925846	-	0.00528906		0.00385099	0.00338095	0	-	-	-	0	0	-	-	-0.540604	1.66536	-0.324616	0.745472	0.995393	-	0.0146144		0.000299333	0.000590545	0
	GUT_GENOME001636	CAG-81 sp900066055	Bacteria	Firmicutes_A	Clostridia	Lachnospirales	Lachnospiraceae	CAG-81	CAG-81_sp900066055		0.000351057	0.00039166	0	-	-	-	0	0	-	-	-0.528144	1.3088	-0.403533	0.686556	0.921805	-	0.0114644		0.000455347	0.00039166	1.67132	-	-	-	0	0	-	-	-0.266797	1.43767	-0.185576	0.852777	0.999605	-	0.0213159		0.000229778	0.00102764	0
	GUT_GENOME001638	Olsenella B sp000752675	Bacteria	Actinobacteriota	Coriobacteriia	Coriobacteriales	Atopobiaceae	Olsenella_B	Olsenella_B_sp000752675		0.000127358	0	0	-	-	-	0	0	-	-	-	-	-	-	-	-	-		0	0	0	-	-	-	0	0	-	-	-	-	-	-	-	-	-		0	0	0
	GUT_GENOME001659	Ruminococcus E bromii B	Bacteria	Firmicutes_A	Clostridia	Oscillospirales	Acutalibacteraceae	Ruminococcus_E	Ruminococcus_E_bromii_B		0.0137442	0.0123303	1.34511	-	-	-	0	0	-	-	1.74956	1.58636	1.10287	0.270082	0.761296	-	0.0397555		0.0133927	0.0123303	0	-	-	-	0	0	-	-	1.08104	1.73718	0.622296	0.533747	0.995393	-	0.0218388		0	6.67455e-06	0
	GUT_GENOME001677	UBA9502 sp.	Bacteria	Firmicutes_A	Clostridia	Lachnospirales	Lachnospiraceae	UBA9502			0.000162029	8.33917e-05	0	-	-	-	0	0	-	-	0.652328	0.990557	0.658547	0.510187	0.888282	-	0.0357829		0.000134591	8.33917e-05	1.001	-	-	-	0	0	-	-	-0.687705	1.12071	-0.613631	0.539459	0.995393	-	0.0477778		0	6.23831e-05	0
	GUT_GENOME001689	Eubacterium E hallii	Bacteria	Firmicutes_A	Clostridia	Lachnospirales	Lachnospiraceae	Eubacterium_E	Eubacterium_E_hallii		0.00452292	0.00595294	1.5308	-	-	-	0	0	-	-	-2.51354	1.31257	-1.91497	0.0554959	0.64569	-	0.0553406		0.00609412	0.00595294	1.33912	-	-	-	0	0	-	-	-0.9244	1.46969	-0.628978	0.529364	0.995393	-	0.031038		0	0.000516701	0
	GUT_GENOME001709	Blautia A sp900066335	Bacteria	Firmicutes_A	Clostridia	Lachnospirales	Lachnospiraceae	Blautia_A	Blautia_A_sp900066335		0.000611461	0.00263387	0.504033	-	Y	-	HIGH	2.99442	0.0139137	-	-2.75335	1.4114	-1.95079	0.0510816	0.603916	-	0.0677209		0.00170525	0.00263387	4.35367	10	Y	-	HIGH	2.62715	0.00894545	0.0124242	-2.38425	1.50741	-1.58169	0.113721	0.995393	0.236918	0.0597121		0	0.000414259	2.49533
	GUT_GENOME001745	Bacteroides nordii	Bacteria	Bacteroidota	Bacteroidia	Bacteroidales	Bacteroidaceae	Bacteroides	Bacteroides_nordii		0.00109207	0.000401945	0	-	-	Y	LOW	2.67465	0.0282561	-	2.184	1.32755	1.64514	0.0999411	0.690974	-	0		0.00104369	0.000401945	0	-	-	-	0	0	-	-	1.16731	1.51781	0.76908	0.441846	0.995393	-	0.0257731		0.000210325	0.00155051	0
	GUT_GENOME001752	CAG-536 sp000434355	Bacteria	Firmicutes	Bacilli	Erysipelotrichales	Erysipelotrichaceae	CAG-536	CAG-536_sp000434355		0	0.000465902	0	-	-	-	0	0	-	-	-	-	-	-	-	-	-		0	0.000465902	0	-	-	-	0	0	-	-	-	-	-	-	-	-	-		0	1.0254e-05	0
	GUT_GENOME001757	Faecalicatena sp900066545	Bacteria	Firmicutes_A	Clostridia	Lachnospirales	Lachnospiraceae	Faecalicatena	Faecalicatena_sp900066545		0.000104461	0.000318884	0	-	-	-	0	0	-	-	-0.674536	1.13203	-0.595865	0.551265	0.892148	-	0.0240303		0.000119655	0.000318884	0	-	-	-	0	0	-	-	-1.79565	1.26231	-1.42252	0.154876	0.995393	-	0.0779645		0.00017475	0.000415612	1.64214
	GUT_GENOME001768	Erysipelatoclostridium sp.	Bacteria	Firmicutes	Bacilli	Erysipelotrichales	Erysipelatoclostridiaceae	Erysipelatoclostridium			0	1.44041e-05	0	-	-	-	0	0	-	-	-	-	-	-	-	-	-		0	1.44041e-05	0	-	-	-	0	0	-	-	-	-	-	-	-	-	-		4.29363e-05	0	0
	GUT_GENOME001770	Roseburia inulinivorans	Bacteria	Firmicutes_A	Clostridia	Lachnospirales	Lachnospiraceae	Roseburia	Roseburia_inulinivorans		0.00189985	0.0029835	0.721443	-	-	-	0	0	-	-	-0.394678	1.47722	-0.267176	0.789334	0.924799	-	0.0152527		0.00178465	0.0029835	0	-	-	-	0	0	-	-	-0.850305	1.62635	-0.52283	0.601092	0.995393	-	0.0382473		0.000152201	0.0114319	1.001
	GUT_GENOME001773	Prevotella sp000434515	Bacteria	Bacteroidota	Bacteroidia	Bacteroidales	Bacteroidaceae	Prevotella	Prevotella_sp000434515		0.00153208	0.000807242	1.82393	-	-	-	0	0	-	-	-1.08239	1.18013	-0.917182	0.359047	0.812289	-	0.0203319		0.000328729	0.000807242	1.001	-	-	-	0	0	-	-	-0.375991	1.10011	-0.341775	0.73252	0.995393	-	0.0367807		0	0.000183564	0
	GUT_GENOME001778	Bacteroides A coprophilus	Bacteria	Bacteroidota	Bacteroidia	Bacteroidales	Bacteroidaceae	Bacteroides_A	Bacteroides_A_coprophilus		0.000980737	0.000127616	0.00856366	-	-	Y	LOW	2.72561	0.0246898	-	2.08353	1.14761	1.81553	0.0694426	0.690974	-	0		0.00060557	0.000127616	1.44131	-	-	-	0	0	-	-	1.40737	1.28253	1.09733	0.272496	0.995393	-	0.0628063		0.00197464	0.000291538	0
	GUT_GENOME001779	UBA9502 sp003506385	Bacteria	Firmicutes_A	Clostridia	Lachnospirales	Lachnospiraceae	UBA9502	UBA9502_sp003506385		9.88891e-05	3.38777e-05	0.805841	-	-	-	0	0	-	-	0.561701	0.869146	0.646267	0.518106	0.890749	-	-		6.55351e-05	3.38777e-05	0	-	-	-	0	0	-	-	-0.26729	0.926953	-0.288353	0.773076	0.995393	-	0.0522056		0.000122042	7.19595e-05	0.134161
	GUT_GENOME001805	Caecibacter sp.	Bacteria	Firmicutes_C	Negativicutes	Veillonellales	Megasphaeraceae	Caecibacter			0	0	0	-	-	-	0	0	-	-	-	-	-	-	-	-	-		0	0	0	-	-	-	0	0	-	-	-	-	-	-	-	-	-		0	3.71194e-05	1.001
	GUT_GENOME001806	Streptococcus mutans	Bacteria	Firmicutes	Bacilli	Lactobacillales	Streptococcaceae	Streptococcus	Streptococcus_mutans		1.11837e-05	4.86987e-05	0	-	-	-	0	0	-	-	-	-	-	-	-	-	-		1.08731e-05	4.86987e-05	0	-	-	-	0	0	-	-	-	-	-	-	-	-	-		0	0	0
	GUT_GENOME001831	Hungatella A sp.	Bacteria	Firmicutes_A	Clostridia	Lachnospirales	Lachnospiraceae	Hungatella_A			0.000407348	0.000304842	0.862268	-	-	-	0	0	-	-	2.0687	1.32199	1.56484	0.117621	0.690974	-	0		0.000429443	0.000304842	1.15506	-	-	-	0	0	-	-	0.498293	1.49237	0.333894	0.738459	0.995393	-	0.0305835		4.27696e-05	8.19538e-05	0
	GUT_GENOME001853	Veillonella sp.	Bacteria	Firmicutes_C	Negativicutes	Veillonellales	Veillonellaceae	Veillonella			2.73997e-05	0	0	-	-	-	0	0	-	-	-	-	-	-	-	-	-		2.66386e-05	0	0	-	-	-	0	0	-	-	-	-	-	-	-	-	-		0.000140069	0.000273792	0.651238
	GUT_GENOME001854	-	Bacteria	Firmicutes_A	Clostridia	Lachnospirales	Lachnospiraceae				0.000115605	0	1.28065	-	-	-	LOW	1.874	0.0109688	-	0.97964	0.746584	1.31216	0.189465	0.702517	-	-		0.000125878	0	1.70849	-	-	Y	LOW	2.17257	0.0298515	-	0.911161	0.873695	1.04288	0.297003	0.995393	-	0.116977		0	1.49621e-05	0
	GUT_GENOME001870	Lachnoclostridium A sp.	Bacteria	Firmicutes_A	Clostridia	Lachnospirales	Lachnospiraceae	Lachnoclostridium_A			0	0	0	-	-	-	0	0	-	-	-	-	-	-	-	-	-		0	0	0	-	-	-	0	0	-	-	-	-	-	-	-	-	-		5.22026e-05	0	0
	GUT_GENOME001877	TF01-11 sp003524945	Bacteria	Firmicutes_A	Clostridia	Lachnospirales	Lachnospiraceae	TF01-11	TF01-11_sp003524945		2.56108e-05	0	0	-	-	-	0	0	-	-	-	-	-	-	-	-	-		2.48994e-05	0	0	-	-	-	0	0	-	-	-	-	-	-	-	-	-		0	8.16344e-06	0
	GUT_GENOME002080	Collinsella sp.	Bacteria	Actinobacteriota	Coriobacteriia	Coriobacteriales	Coriobacteriaceae	Collinsella			0	1.29067e-05	0	-	-	-	0	0	-	-	-	-	-	-	-	-	-		0	1.29067e-05	0	-	-	-	0	0	-	-	-	-	-	-	-	-	-		0	3.06448e-06	0
	GUT_GENOME002158	Parabacteroides sp.	Bacteria	Bacteroidota	Bacteroidia	Bacteroidales	Tannerellaceae	Parabacteroides			1.5304e-05	0	0	-	-	-	0	0	-	-	-	-	-	-	-	-	-		0	0	0	-	-	-	0	0	-	-	-	-	-	-	-	-	-		0	0	0
	GUT_GENOME002250	-	Bacteria	Firmicutes_A	Clostridia	Lachnospirales	CAG-274				0	0	0	-	-	-	0	0	-	-	-	-	-	-	-	-	-		0	0	0	-	-	-	0	0	-	-	-	-	-	-	-	-	-		0.000944844	6.41535e-05	1.001
	GUT_GENOME002382	Robinsoniella sp.	Bacteria	Firmicutes_A	Clostridia	Lachnospirales	Lachnospiraceae	Robinsoniella			0	0	0	-	-	-	0	0	-	-	-	-	-	-	-	-	-		0	0	0	-	-	-	0	0	-	-	-	-	-	-	-	-	-		7.46344e-06	0	0
	GUT_GENOME002690	Collinsella sp.	Bacteria	Actinobacteriota	Coriobacteriia	Coriobacteriales	Coriobacteriaceae	Collinsella			0	1.10304e-05	0	-	-	-	0	0	-	-	-	-	-	-	-	-	-		0	1.10304e-05	0	-	-	-	0	0	-	-	-	-	-	-	-	-	-		0	0	0
	GUT_GENOME002826	Collinsella sp.	Bacteria	Actinobacteriota	Coriobacteriia	Coriobacteriales	Coriobacteriaceae	Collinsella			0	1.02204e-05	0	-	-	-	0	0	-	-	-	-	-	-	-	-	-		0	1.02204e-05	0	-	-	-	0	0	-	-	-	-	-	-	-	-	-		0	7.9964e-06	0
	GUT_GENOME003134	Collinsella sp.	Bacteria	Actinobacteriota	Coriobacteriia	Coriobacteriales	Coriobacteriaceae	Collinsella			0	1.40565e-05	0	-	-	-	0	0	-	-	-	-	-	-	-	-	-		0	1.40565e-05	0	-	-	-	0	0	-	-	-	-	-	-	-	-	-		0	0	0
	GUT_GENOME003176	Veillonella sp.	Bacteria	Firmicutes_C	Negativicutes	Veillonellales	Veillonellaceae	Veillonella			4.16609e-05	0	0	-	-	-	0	0	-	-	-	-	-	-	-	-	-		4.05036e-05	0	0	-	-	-	0	0	-	-	-	-	-	-	-	-	-		0.000781726	0.000656347	0
	GUT_GENOME003308	Clostridium E sporosphaeroides	Bacteria	Firmicutes_A	Clostridia	Oscillospirales	Acutalibacteraceae	Clostridium_E	Clostridium_E sporosphaeroides		0	0	0	-	-	-	0	0	-	-	-	-	-	-	-	-	-		0	0	0	-	-	-	0	0	-	-	-	-	-	-	-	-	-		0	4.65304e-05	0
	GUT_GENOME003569	Peptostreptococcus anaerobius	Bacteria	Firmicutes_A	Clostridia	Peptostreptococcales	Peptostreptococcaceae	Peptostreptococcus	Peptostreptococcus anaerobius		0	0	0	-	-	-	0	0	-	-	-	-	-	-	-	-	-		0	0	0	-	-	-	0	0	-	-	-	-	-	-	-	-	-		0	0	0
	GUT_GENOME003966	Pauljensenia sp.	Bacteria	Actinobacteriota	Actinobacteria	Actinomycetales	Actinomycetaceae	Pauljensenia			0	0	0	-	-	-	0	0	-	-	-	-	-	-	-	-	-		0	0	0	-	-	-	0	0	-	-	-	-	-	-	-	-	-		0.000213789	0	0
	GUT_GENOME004215	CAG-1427 sp.	Bacteria	Actinobacteriota	Coriobacteriia	Coriobacteriales	Eggerthellaceae	CAG-1427			0	0	0	-	-	-	0	0	-	-	-	-	-	-	-	-	-		0	0	0	-	-	-	0	0	-	-	-	-	-	-	-	-	-		5.65198e-06	7.72868e-06	0
	GUT_GENOME004333	Blautia A sp.	Bacteria	Firmicutes_A	Clostridia	Lachnospirales	Lachnospiraceae	Blautia_A			1.64002e-05	0	0	-	-	-	0	0	-	-	-	-	-	-	-	-	-		1.59446e-05	0	0	-	-	-	0	0	-	-	-	-	-	-	-	-	-		0	4.77417e-06	0
	GUT_GENOME004335	Collinsella sp.	Bacteria	Actinobacteriota	Coriobacteriia	Coriobacteriales	Coriobacteriaceae	Collinsella			0	1.00764e-05	0	-	-	-	0	0	-	-	-	-	-	-	-	-	-		0	1.00764e-05	0	-	-	-	0	0	-	-	-	-	-	-	-	-	-		2.92737e-05	6.4499e-05	0
	GUT_GENOME004459	Varibaculum cambriense A	Bacteria	Actinobacteriota	Actinobacteria	Actinomycetales	Actinomycetaceae	Varibaculum	Varibaculum_cambriense_A		0	0	0	-	-	-	0	0	-	-	-	-	-	-	-	-	-		0	0	0	-	-	-	0	0	-	-	-	-	-	-	-	-	-		2.99532e-05	0.000300963	0
	GUT_GENOME004691	Collinsella sp003487125	Bacteria	Actinobacteriota	Coriobacteriia	Coriobacteriales	Coriobacteriaceae	Collinsella	Collinsella_sp003487125		0	1.00126e-05	0	-	-	-	0	0	-	-	-	-	-	-	-	-	-		0	1.00126e-05	0	-	-	-	0	0	-	-	-	-	-	-	-	-	-		0	3.10824e-06	0
	GUT_GENOME004694	Rothia mucilaginosa	Bacteria	Actinobacteriota	Actinobacteria	Actinomycetales	Micrococcaceae	Rothia	Rothia_mucilaginosa		0	0	0	-	-	-	0	0	-	-	-	-	-	-	-	-	-		0	0	0	-	-	-	0	0	-	-	-	-	-	-	-	-	-		2.76787e-05	3.97483e-06	0
	GUT_GENOME004807	Pauljensenia keddieii	Bacteria	Actinobacteriota	Actinobacteria	Actinomycetales	Actinomycetaceae	Pauljensenia	Pauljensenia_keddieii		0	0	0	-	-	-	0	0	-	-	-	-	-	-	-	-	-		0	0	0	-	-	-	0	0	-	-	-	-	-	-	-	-	-		0.000127075	0.000106831	0.466852
	GUT_GENOME004970	Collinsella aerofaciens	Bacteria	Actinobacteriota	Coriobacteriia	Coriobacteriales	Coriobacteriaceae	Collinsella	Collinsella_aerofaciens		0	1.32594e-05	0	-	-	-	0	0	-	-	-	-	-	-	-	-	-		0	1.32594e-05	0	-	-	-	0	0	-	-	-	-	-	-	-	-	-		0	1.51775e-05	1.001
	GUT_GENOME005080	Veillonella sp.	Bacteria	Firmicutes_C	Negativicutes	Veillonellales	Veillonellaceae	Veillonella			0	0	0	-	-	-	0	0	-	-	-	-	-	-	-	-	-		0	0	0	-	-	-	0	0	-	-	-	-	-	-	-	-	-		0.000119449	0.00087403	0
	GUT_GENOME005141	Eisenbergiella sp.	Bacteria	Firmicutes_A	Clostridia	Lachnospirales	Lachnospiraceae	Eisenbergiella			0	0	0	-	-	-	0	0	-	-	-	-	-	-	-	-	-		0	0	0	-	-	-	0	0	-	-	-	-	-	-	-	-	-		0	2.93735e-05	0
	GUT_GENOME005165	Collinsella sp.	Bacteria	Actinobacteriota	Coriobacteriia	Coriobacteriales	Coriobacteriaceae	Collinsella			0	0	0	-	-	-	0	0	-	-	-	-	-	-	-	-	-		0	0	0	-	-	-	0	0	-	-	-	-	-	-	-	-	-		0	7.51886e-05	0
	GUT_GENOME005404	Haemophilus D parainfluenzae	Bacteria	Proteobacteria	Gammaproteobacteria	Enterobacterales	Pasteurellaceae	Haemophilus_D	Haemophilus_D_parainfluenzae		4.01579e-05	0	0	-	-	-	0	0	-	-	-	-	-	-	-	-	-		3.90424e-05	0	0	-	-	-	0	0	-	-	-	-	-	-	-	-	-		7.44435e-05	0	1.90309
	GUT_GENOME005405	Streptococcus infantis I	Bacteria	Firmicutes	Bacilli	Lactobacillales	Streptococcaceae	Streptococcus	Streptococcus_infantis_I		0	0	0	-	-	-	0	0	-	-	-	-	-	-	-	-	-		0	0	0	-	-	-	0	0	-	-	-	-	-	-	-	-	-		1.79271e-05	0	0
	GUT_GENOME005565	Collinsella sp.	Bacteria	Actinobacteriota	Coriobacteriia	Coriobacteriales	Coriobacteriaceae	Collinsella			0	1.12655e-05	0	-	-	-	0	0	-	-	-	-	-	-	-	-	-		0	1.12655e-05	0	-	-	-	0	0	-	-	-	-	-	-	-	-	-		0.000156662	6.74726e-05	0
	GUT_GENOME005683	Enterococcus D sp002850555	Bacteria	Firmicutes	Bacilli	Lactobacillales	Enterococcaceae	Enterococcus_D	Enterococcus_D_sp002850555		0	0	0	-	-	-	0	0	-	-	-	-	-	-	-	-	-		0	0	0	-	-	-	0	0	-	-	-	-	-	-	-	-	-		1.46126e-05	0.000139971	0
	GUT_GENOME005862	Collinsella sp.	Bacteria	Actinobacteriota	Coriobacteriia	Coriobacteriales	Coriobacteriaceae	Collinsella			0	0	0	-	-	-	0	0	-	-	-	-	-	-	-	-	-		0	0	0	-	-	-	0	0	-	-	-	-	-	-	-	-	-		4.47535e-05	1.19198e-05	0
	GUT_GENOME005886	CAG-95 sp.	Bacteria	Firmicutes_A	Clostridia	Lachnospirales	Lachnospiraceae	CAG-95			8.26283e-06	0	0	-	-	-	0	0	-	-	-	-	-	-	-	-	-		0	0	0	-	-	-	0	0	-	-	-	-	-	-	-	-	-		0	0	0
	GUT_GENOME006201	Collinsella sp.	Bacteria	Actinobacteriota	Coriobacteriia	Coriobacteriales	Coriobacteriaceae	Collinsella			0	1.36224e-05	0	-	-	-	0	0	-	-	-	-	-	-	-	-	-		0	1.36224e-05	0	-	-	-	0	0	-	-	-	-	-	-	-	-	-		0	0	0
	GUT_GENOME006268	CAG-272 sp.	Bacteria	Firmicutes_A	Clostridia	Oscillospirales	CAG-272	CAG-272			2.64514e-05	3.44725e-05	1.001	-	-	-	0	0	-	-	-0.400206	0.708268	-0.565048	0.572041	0.895196	-	-		5.51836e-05	3.44725e-05	1.32806	-	-	-	0	0	-	-	-0.31199	0.883962	-0.352945	0.724129	0.995393	-	0.0667091		0	0	0
	GUT_GENOME006546	CAG-605 sp000433255	Bacteria	Firmicutes	Bacilli	RF39	CAG-1000	CAG-605	CAG-605_sp000433255		0	4.9346e-05	0	-	-	-	0	0	-	-	-	-	-	-	-	-	-		5.8941e-05	4.9346e-05	0	-	-	-	0	0	-	-	-	-	-	-	-	-	-		0	0	0
	GUT_GENOME006618	Collinsella sp002232035	Bacteria	Actinobacteriota	Coriobacteriia	Coriobacteriales	Coriobacteriaceae	Collinsella	Collinsella_sp002232035		0	0	0	-	-	-	0	0	-	-	-	-	-	-	-	-	-		0	0	0	-	-	-	0	0	-	-	-	-	-	-	-	-	-		0.00012074	0.000123973	0.0232371
	GUT_GENOME006694	UBA5446 sp.	Bacteria	Firmicutes_A	Clostridia	Oscillospirales	Oscillospiraceae	UBA5446			0	1.29869e-05	0	-	-	-	0	0	-	-	-	-	-	-	-	-	-		0	1.29869e-05	0	-	-	-	0	0	-	-	-	-	-	-	-	-	-		0	0	0
	GUT_GENOME006956	Enterococcus G italicus	Bacteria	Firmicutes	Bacilli	Lactobacillales	Enterococcaceae	Enterococcus_G	Enterococcus_G_italicus		0	0	0	-	-	-	0	0	-	-	-	-	-	-	-	-	-		0	0	0	-	-	-	0	0	-	-	-	-	-	-	-	-	-		0	0.000921547	0.241023
	GUT_GENOME007158	Clostridium E sp.	Bacteria	Firmicutes_A	Clostridia	Oscillospirales	Acutalibacteraceae	Clostridium_E			1.42535e-05	1.18416e-05	0	-	-	-	0	0	-	-	-	-	-	-	-	-	-		1.38576e-05	1.18416e-05	0	-	-	-	0	0	-	-	-	-	-	-	-	-	-		3.97684e-05	6.46829e-05	0
	GUT_GENOME007443	Odoribacter sp.	Bacteria	Bacteroidota	Bacteroidia	Bacteroidales	Marinifilaceae	Odoribacter			0	0	0	-	-	-	0	0	-	-	-	-	-	-	-	-	-		0	0	0	-	-	-	0	0	-	-	-	-	-	-	-	-	-		4.60102e-05	0	1.001
	GUT_GENOME007446	QALS01 sp.	Bacteria	Firmicutes_A	Clostridia	4C28d-15	CAG-727	QALS01			0.000756434	0.00011692	1.001	-	-	-	0	0	-	-	0.0156175	0.899867	0.0173553	0.986153	0.990206	-	-		0.000304617	0.00011692	0	-	-	-	0	0	-	-	0.0534683	0.995556	0.0537069	0.957169	0.999605	-	0.0360457		0	0	0
	GUT_GENOME007505	CAG-485 sp.	Bacteria	Bacteroidota	Bacteroidia	Bacteroidales	Muribaculaceae	CAG-485			3.55655e-05	0	0	-	-	-	0	0	-	-	-	-	-	-	-	-	-		0	0	0	-	-	-	0	0	-	-	-	-	-	-	-	-	-		0	0	0
	GUT_GENOME007518	-	Bacteria	Firmicutes_A	Clostridia	Oscillospirales	CAG-272				0	1.26877e-05	0	-	-	-	0	0	-	-	-	-	-	-	-	-	-		0	1.26877e-05	0	-	-	-	0	0	-	-	-	-	-	-	-	-	-		0	0	0
	GUT_GENOME007573	Parabacteroides sp.	Bacteria	Bacteroidota	Bacteroidia	Bacteroidales	Tannerellaceae	Parabacteroides			0	0	0	-	-	-	0	0	-	-	-	-	-	-	-	-	-		0	0	0	-	-	-	0	0	-	-	-	-	-	-	-	-	-		0	1.23161e-05	0
	GUT_GENOME007598	Lachnobacterium sp.	Bacteria	Firmicutes_A	Clostridia	Lachnospirales	Lachnospiraceae	Lachnobacterium			2.06942e-05	0	0	-	-	-	0	0	-	-	-	-	-	-	-	-	-		0	0	0	-	-	-	0	0	-	-	-	-	-	-	-	-	-		0	1.12388e-05	0
	GUT_GENOME007693	UBA7182 sp.	Bacteria	Firmicutes_A	Clostridia	Lachnospirales	Lachnospiraceae	UBA7182			0.000106876	6.21674e-05	1.001	-	-	-	0	0	-	-	0.0490691	0.924682	0.0530659	0.957679	0.988494	-	0.0228765		8.56997e-05	6.21674e-05	0	-	-	-	0	0	-	-	-0.907111	0.99825	-0.908701	0.363508	0.995393	-	0.0732652		4.1037e-05	7.93948e-06	0
	GUT_GENOME007711	UBA1829 sp.	Bacteria	Verrucomicrobiota	Lentisphaeria	Victivallales	UBA1829	UBA1829			6.76572e-05	0	0	-	-	-	0	0	-	-	-	-	-	-	-	-	-		6.57778e-05	0	0	-	-	-	0	0	-	-	-	-	-	-	-	-	-		0	0	0
	GUT_GENOME007714	SZUA-378 sp.	Bacteria	Firmicutes_A	Clostridia	Lachnospirales	Lachnospiraceae	SZUA-378			0	0	0	-	-	-	0	0	-	-	-	-	-	-	-	-	-		0	0	0	-	-	-	0	0	-	-	-	-	-	-	-	-	-		0	9.58771e-06	0
	GUT_GENOME007797	CAG-115 sp003531585	Bacteria	Firmicutes_A	Clostridia	Oscillospirales	Ruminococcaceae	CAG-115	CAG-115_sp003531585		0.000818654	0.00013794	0.612802	-	-	Y	LOW	2.53401	0.034887	-	1.19398	0.956453	1.24834	0.211906	0.709493	-	0.0688715		0.00071315	0.00013794	1.001	-	-	-	0	0	-	-	0.661737	0.984819	0.671938	0.501623	0.995393	-	0.0686017		0	2.17457e-05	0
	GUT_GENOME007858	Coprococcus sp.	Bacteria	Firmicutes_A	Clostridia	Lachnospirales	Lachnospiraceae	Coprococcus			1.92594e-05	0	0	-	-	-	0	0	-	-	-	-	-	-	-	-	-		1.87244e-05	0	0	-	-	-	0	0	-	-	-	-	-	-	-	-	-		0	0	0
	GUT_GENOME007879	CAG-269 sp.	Bacteria	Firmicutes_A	Clostridia	TANB77	CAG-508	CAG-269			3.0759e-05	0	0	-	-	-	0	0	-	-	-	-	-	-	-	-	-		0	0	0	-	-	-	0	0	-	-	-	-	-	-	-	-	-		0	0	0
	GUT_GENOME007932	-	Bacteria	Firmicutes_A	Clostridia	Peptostreptococcales	Anaerovoracaceae				0	1.35022e-05	0	-	-	-	0	0	-	-	-	-	-	-	-	-	-		0	1.35022e-05	0	-	-	-	0	0	-	-	-	-	-	-	-	-	-		0	0	0
	GUT_GENOME007974	CAG-170 sp003516765	Bacteria	Firmicutes_A	Clostridia	Oscillospirales	Oscillospiraceae	CAG-170	CAG-170_sp003516765		0.000331831	0.00042428	0	-	-	-	0	0	-	-	-1.24695	1.10348	-1.13002	0.25847	0.753531	-	0.0304468		0.000407577	0.00042428	0	-	-	-	0	0	-	-	0.641802	1.07101	0.599249	0.549007	0.995393	-	0.0538874		0	0	0
	GUT_GENOME007990	CAG-170 sp.	Bacteria	Firmicutes_A	Clostridia	Oscillospirales	Oscillospiraceae	CAG-170			0.00242384	0.000857173	1.001	-	-	-	0	0	-	-	-2.2511	1.23904	-1.81681	0.0692469	0.690974	-	0.0247629		0.000309331	0.000857173	0	-	-	-	0	0	-	-	-0.71913	1.21781	-0.590512	0.554847	0.995393	-	0.03812		0	0	0
	GUT_GENOME008080	-	Bacteria	Firmicutes_A	Clostridia	UBA1212	UBA1255				2.10769e-05	0.000315191	0	-	-	-	0	0	-	-	-	-	-	-	-	-	-		0	0.000315191	0	-	-	-	0	0	-	-	-	-	-	-	-	-	-		0	0	0
	GUT_GENOME008083	-	Bacteria	Firmicutes	Bacilli	RFN20	CAG-631				1.47102e-05	1.33765e-05	0	-	-	-	0	0	-	-	-	-	-	-	-	-	-		1.43016e-05	1.33765e-05	0	-	-	-	0	0	-	-	-	-	-	-	-	-	-		0	4.58677e-05	0
	GUT_GENOME008139	-	Bacteria	Firmicutes_A	Clostridia	Oscillospirales	Oscillospiraceae				2.81096e-05	0	0	-	-	-	0	0	-	-	-	-	-	-	-	-	-		2.73288e-05	0	0	-	-	-	0	0	-	-	-	-	-	-	-	-	-		0	0	0
	GUT_GENOME008152	-	Bacteria	Firmicutes_A	Clostridia	Lachnospirales	Lachnospiraceae				6.47108e-06	2.61807e-05	0	-	-	-	0	0	-	-	-	-	-	-	-	-	-		0	2.61807e-05	0	-	-	-	0	0	-	-	-	-	-	-	-	-	-		0	1.49716e-05	0
	GUT_GENOME008172	Eubacterium R sp.	Bacteria	Firmicutes_A	Clostridia	Oscillospirales	Acutalibacteraceae	Eubacterium_R			0.000579938	0	0	-	-	-	0	0	-	-	-	-	-	-	-	-	-		0	0	0	-	-	-	0	0	-	-	-	-	-	-	-	-	-		0	0	0
	GUT_GENOME008216	Merdibacter sp.	Bacteria	Firmicutes	Bacilli	Erysipelotrichales	Erysipelotrichaceae	Merdibacter			0	2.84926e-05	0	-	-	-	0	0	-	-	-	-	-	-	-	-	-		0	2.84926e-05	0	-	-	-	0	0	-	-	-	-	-	-	-	-	-		0	0	0
	GUT_GENOME008332	CAG-269 sp.	Bacteria	Firmicutes_A	Clostridia	TANB77	CAG-508	CAG-269			0.000194663	0	0	-	-	-	0	0	-	-	-	-	-	-	-	-	-		0	0	0	-	-	-	0	0	-	-	-	-	-	-	-	-	-		0	0	0
	GUT_GENOME008455	-	Bacteria	Firmicutes_A	Clostridia	Lachnospirales	Lachnospiraceae				1.2275e-05	0	0	-	-	-	0	0	-	-	-	-	-	-	-	-	-		0	0	0	-	-	-	0	0	-	-	-	-	-	-	-	-	-		0	0	0
	GUT_GENOME008492	Roseburia sp.	Bacteria	Firmicutes_A	Clostridia	Lachnospirales	Lachnospiraceae	Roseburia			2.87207e-05	0	0	-	-	-	0	0	-	-	-	-	-	-	-	-	-		0	0	0	-	-	-	0	0	-	-	-	-	-	-	-	-	-		0	0	0
	GUT_GENOME008653	Ruminococcus E sp003521625	Bacteria	Firmicutes_A	Clostridia	Oscillospirales	Acutalibacteraceae	Ruminococcus_E	Ruminococcus_E_sp003521625		2.21422e-05	1.40996e-05	0	-	-	-	0	0	-	-	-	-	-	-	-	-	-		1.68411e-05	1.40996e-05	0	-	-	-	0	0	-	-	-	-	-	-	-	-	-		0	0	0
	GUT_GENOME008742	CAG-495 sp.	Bacteria	Proteobacteria	Alphaproteobacteria	RF32	CAG-239	CAG-495			2.76133e-05	0	0	-	-	-	0	0	-	-	-	-	-	-	-	-	-		2.03694e-05	0	0	-	-	-	0	0	-	-	-	-	-	-	-	-	-		0	0	0
	GUT_GENOME008785	CAG-217 sp.	Bacteria	Firmicutes_A	Clostridia	Oscillospirales	Acutalibacteraceae	CAG-217			0	9.73604e-06	0	-	-	-	0	0	-	-	-	-	-	-	-	-	-		0	9.73604e-06	0	-	-	-	0	0	-	-	-	-	-	-	-	-	-		0	0	0
	GUT_GENOME008910	Collinsella sp.	Bacteria	Actinobacteriota	Coriobacteriia	Coriobacteriales	Coriobacteriaceae	Collinsella			0	0	0	-	-	-	0	0	-	-	-	-	-	-	-	-	-		0	0	0	-	-	-	0	0	-	-	-	-	-	-	-	-	-		0	1.56539e-05	0
	GUT_GENOME009144	GCA-900066995 sp.	Bacteria	Firmicutes_A	Clostridia	Oscillospirales	Acutalibacteraceae	GCA-900066995			6.3759e-05	1.93115e-05	0	-	-	-	0	0	-	-	0.15715	0.715183	0.219733	0.826079	0.932998	-	-		0.000109826	1.93115e-05	1.001	-	-	-	0	0	-	-	-0.571227	0.855712	-0.667546	0.504423	0.995393	-	0.084715		0	1.37327e-05	0
	GUT_GENOME009178	UBA11774 sp003507655	Bacteria	Firmicutes_A	Clostridia	Lachnospirales	Lachnospiraceae	UBA11774	UBA11774_sp003507655		0.00200664	0.000329287	2.12937	12	-	Y	LOW	2.95953	0.00678562	0.00857131	2.43261	1.33006	1.82895	0.0674076	0.690974	0.0936217	0		0.0013163	0.000329287	0.706483	-	-	-	0	0	-	-	1.35757	1.44917	0.936791	0.348866	0.995393	-	0.038922		0	4.22587e-06	0
	GUT_GENOME009210	UBA10677 sp003533505	Bacteria	Firmicutes_A	Clostridia	4C28d-15	CAG-552	UBA10677	UBA10677_sp003533505		0	2.84564e-05	0	-	-	-	0	0	-	-	-	-	-	-	-	-	-		3.39896e-05	2.84564e-05	0	-	-	-	0	0	-	-	-	-	-	-	-	-	-		0	0	0
	GUT_GENOME009249	QALS01 sp003150575	Bacteria	Firmicutes_A	Clostridia	4C28d-15	CAG-727	QALS01	QALS01_sp003150575		0.00049886	0.00043335	0	-	-	-	0	0	-	-	0.258263	1.20039	0.21515	0.82965	0.93559	-	0.0205495		0.00045789	0.00043335	0	-	-	-	0	0	-	-	1.27305	1.1372	1.11947	0.262942	0.995393	-	0.0651499		0	0	0
	GUT_GENOME009480	Alistipes sp.	Bacteria	Bacteroidota	Bacteroidia	Bacteroidales	Rikenellaceae	Alistipes			8.46632e-05	0	0	-	-	-	0	0	-	-	-	-	-	-	-	-	-		6.39574e-05	0	0	-	-	-	0	0	-	-	-	-	-	-	-	-	-		2.19871e-05	0	0
	GUT_GENOME009558	UBA1820 sp003150615	Bacteria	Bacteroidota	Bacteroidia	Flavobacteriales	UBA1820	UBA1820	UBA1820_sp003150615		0.000395253	0	0	-	-	-	0	0	-	-	-	-	-	-	-	-	-		0	0	0	-	-	-	0	0	-	-	-	-	-	-	-	-	-		0	0	0
	GUT_GENOME009737	UBA7597 sp.	Bacteria	Firmicutes_A	Clostridia	4C28d-15	CAG-727	UBA7597			0.00070348	0.000352972	0	-	-	-	0	0	-	-	-0.857989	0.879273	-0.975794	0.329167	0.801909	-	-		4.76917e-05	0.000352972	0	-	-	-	0	0	-	-	-0.656038	0.881882	-0.743907	0.456933	0.995393	-	0.0901381		0	0	0
	GUT_GENOME009873	CAG-611 sp.	Bacteria	Firmicutes	Bacilli	RF39	CAG-611	CAG-611			8.8946e-05	2.02533e-05	0	-	-	-	0	0	-	-	-	-	-	-	-	-	-		0.000110667	2.02533e-05	0	-	-	-	0	0	-	-	-	-	-	-	-	-	-		0	1.63314e-05	0
	GUT_GENOME009953	CAG-306 sp000980375	Bacteria	Cyanobacteria	Vampirovibrionia	Gastranaerophilales	Gastranaerophilaceae	CAG-306	CAG-306_sp000980375		9.0136e-05	0.000188371	0	-	-	-	0	0	-	-	-	-	-	-	-	-	-		7.86525e-05	0.000188371	0	-	-	-	0	0	-	-	-	-	-	-	-	-	-		0	0.000168631	0
	GUT_GENOME010023	Alistipes sp001941065	Bacteria	Bacteroidota	Bacteroidia	Bacteroidales	Rikenellaceae	Alistipes	Alistipes_sp001941065		7.56696e-05	2.97908e-05	1.36767	-	-	-	0	0	-	-	0.761228	0.816498	0.932308	0.351177	0.801909	-	-		8.91299e-05	2.97908e-05	0	-	-	-	0	0	-	-	0.361772	0.912339	0.396532	0.691713	0.995393	-	0.0629469		0	0	0
	GUT_GENOME010056	Zag1 sp000433095	Bacteria	Cyanobacteria	Vampirovibrionia	Gastranaerophilales	Gastranaerophilaceae	Zag1	Zag1_sp000433095		0.000300416	1.94237e-05	0	-	-	-	0	0	-	-	-	-	-	-	-	-	-		0.000292071	1.94237e-05	0	-	-	-	0	0	-	-	-	-	-	-	-	-	-		0	1.25695e-05	0
	GUT_GENOME010067	Oscillibacter sp.	Bacteria	Firmicutes_A	Clostridia	Oscillospirales	Oscillospiraceae	Oscillibacter			0.000110033	0	1.70173	-	-	-	0	0	-	-	-	-	-	-	-	-	-		8.90018e-05	0	1.001	-	-	-	0	0	-	-	-	-	-	-	-	-	-		0	0	0
	GUT_GENOME010448	-	Bacteria	Firmicutes_A	Clostridia	4C28d-15	CAG-727				0.000565348	0.000334436	0	-	-	-	0	0	-	-	-0.178058	1.21009	-0.147144	0.883018	0.957316	-	0.0104291		0.000401434	0.000334436	0	-	-	-	0	0	-	-	-0.106059	1.1994	-0.0884267	0.929538	0.999605	-	0.0238737		0	2.36575e-05	0
	GUT_GENOME010630	CAG-484 sp.	Bacteria	Cyanobacteria	Vampirovibrionia	Gastranaerophilales	Gastranaerophilaceae	CAG-484			0	0	0	-	-	-	0	0	-	-	-	-	-	-	-	-	-		0	0	0	-	-	-	0	0	-	-	-	-	-	-	-	-	-		0	1.94734e-05	0
	GUT_GENOME010791	-	Bacteria	Firmicutes_A	Clostridia	Oscillospirales	Ruminococcaceae				0	1.07681e-05	0	-	-	-	0	0	-	-	-	-	-	-	-	-	-		1.28618e-05	1.07681e-05	0	-	-	-	0	0	-	-	-	-	-	-	-	-	-		0	0	0
	GUT_GENOME010812	UBA1820 sp002314265	Bacteria	Bacteroidota	Bacteroidia	Flavobacteriales	UBA1820	UBA1820	UBA1820_sp002314265		7.90674e-05	0	0	-	-	-	0	0	-	-	-	-	-	-	-	-	-		3.05058e-05	0	0	-	-	-	0	0	-	-	-	-	-	-	-	-	-		0	0	0
	GUT_GENOME010933	Barnesiella sp002159975	Bacteria	Bacteroidota	Bacteroidia	Bacteroidales	Barnesiellaceae	Barnesiella	Barnesiella_sp002159975		0.000419065	0	0	-	-	-	0	0	-	-	-	-	-	-	-	-	-		0.000407424	0	0	-	-	-	0	0	-	-	-	-	-	-	-	-	-		0	0	0
	GUT_GENOME010945	Eubacterium R sp.	Bacteria	Firmicutes_A	Clostridia	Oscillospirales	Acutalibacteraceae	Eubacterium_R			0	0	0	-	-	-	0	0	-	-	-	-	-	-	-	-	-		0	0	0	-	-	-	0	0	-	-	-	-	-	-	-	-	-		0	0.000806357	0
	GUT_GENOME011006	-	Bacteria	Firmicutes_A	Clostridia	Oscillospirales	CAG-272				0	1.50088e-05	0	-	-	-	0	0	-	-	-	-	-	-	-	-	-		0	1.50088e-05	0	-	-	-	0	0	-	-	-	-	-	-	-	-	-		0	0	0
	GUT_GENOME011049	UBA737 sp.	Bacteria	Firmicutes_A	Clostridia	Oscillospirales	Acutalibacteraceae	UBA737			3.66263e-05	0	0	-	-	-	0	0	-	-	-	-	-	-	-	-	-		3.56089e-05	0	0	-	-	-	0	0	-	-	-	-	-	-	-	-	-		0	0	0
	GUT_GENOME011266	-	Bacteria	Firmicutes_A	Clostridia	Oscillospirales	CAG-272				1.97439e-05	2.4839e-05	0	-	-	-	0	0	-	-	-	-	-	-	-	-	-		1.05297e-05	2.4839e-05	0	-	-	-	0	0	-	-	-	-	-	-	-	-	-		0	0	0
	GUT_GENOME011512	UBA10281 sp.	Bacteria	Firmicutes_A	Clostridia	4C28d-15	CAG-727	UBA10281			0	8.14966e-06	0	-	-	-	0	0	-	-	-	-	-	-	-	-	-		9.73432e-06	8.14966e-06	0	-	-	-	0	0	-	-	-	-	-	-	-	-	-		0	0	0
	GUT_GENOME011515	Oscillibacter sp.	Bacteria	Firmicutes_A	Clostridia	Oscillospirales	Oscillospiraceae	Oscillibacter			5.61421e-05	0	0	-	-	-	0	0	-	-	-	-	-	-	-	-	-		3.30946e-05	0	0	-	-	-	0	0	-	-	-	-	-	-	-	-	-		0	0	0
	GUT_GENOME012681	Butyrivibrio A sp000431815	Bacteria	Firmicutes_A	Clostridia	Lachnospirales	Lachnospiraceae	Butyrivibrio_A	Butyrivibrio_A_sp000431815		0	0	0	-	-	-	0	0	-	-	-	-	-	-	-	-	-		0	0	0	-	-	-	0	0	-	-	-	-	-	-	-	-	-		0	1.44167e-05	0
	GUT_GENOME012905	Phascolarctobacterium A sp.	Bacteria	Firmicutes_C	Negativicutes	Acidaminococcales	Acidaminococcaceae	Phascolarctobacterium_A			9.52582e-05	0.000308931	0	-	-	-	0	0	-	-	-1.74443	0.891088	-1.95764	0.0502727	0.603916	-	-		2.48772e-05	0.000308931	0	-	-	-	0	0	-	-	-1.21599	0.864305	-1.4069	0.159457	0.995393	-	0.0713253		0	3.96483e-05	0
	GUT_GENOME013505	CAG-127 sp.	Bacteria	Firmicutes_A	Clostridia	Lachnospirales	Lachnospiraceae	CAG-127			0.000176487	0.000222997	0	-	-	-	0	0	-	-	-1.05874	0.967056	-1.0948	0.273603	0.761296	-	0.020587		0.000123927	0.000222997	0	-	-	-	0	0	-	-	-0.670208	0.991222	-0.676143	0.49895	0.995393	-	0.0613208		0	0	0
	GUT_GENOME013560	Brachyspira sp000431595	Bacteria	Spirochaetota	Brachyspirae	Brachyspirales	Brachyspiraceae	Brachyspira	Brachyspira_sp000431595		0.00114996	0	0	-	-	-	0	0	-	-	-	-	-	-	-	-	-		0	0	0	-	-	-	0	0	-	-	-	-	-	-	-	-	-		0	0	0
	GUT_GENOME013721	CAG-312 sp000438015	Bacteria	Verrucomicrobiota	Verrucomicrobiae	Opitutales	CAG-312	CAG-312	CAG-312_sp000438015		7.36566e-05	0	0	-	-	-	0	0	-	-	-	-	-	-	-	-	-		7.16106e-05	0	0	-	-	-	0	0	-	-	-	-	-	-	-	-	-		0	0	0
	GUT_GENOME014039	Faecalibacterium sp.	Bacteria	Firmicutes_A	Clostridia	Oscillospirales	Ruminococcaceae	Faecalibacterium			0.00569521	0.00491175	0.961877	-	-	-	0	0	-	-	0.18741	1.13332	0.165364	0.868657	0.954266	-	0.0020763		0.00511506	0.00491175	0.262328	-	-	-	0	0	-	-	-0.965849	1.24614	-0.775071	0.438298	0.995393	-	0.0751794		0	0.000887745	1.41683
	GUT_GENOME014138	UBA2882 sp.	Bacteria	Firmicutes_A	Clostridia	Lachnospirales	Lachnospiraceae	UBA2882			0	0	0	-	-	-	0	0	-	-	-	-	-	-	-	-	-		0	0	0	-	-	-	0	0	-	-	-	-	-	-	-	-	-		0	1.16915e-05	0
	GUT_GENOME014141	-	Bacteria	Firmicutes_A	Clostridia	Oscillospirales	CAG-272				6.99435e-06	1.06382e-05	0	-	-	-	0	0	-	-	-	-	-	-	-	-	-		0	1.06382e-05	0	-	-	-	0	0	-	-	-	-	-	-	-	-	-		0	0	0
	GUT_GENOME014311	Methanobrevibacter A sp.	Archaea	Euryarchaeota	Methanobacteria	Methanobacteriales	Methanobacteriaceae	Methanobrevibacter_A			8.05745e-05	1.75927e-05	1.001	-	-	-	0	0	-	-	0.701159	0.77764	0.901651	0.367243	0.815724	-	-		8.21547e-05	1.75927e-05	1.37119	-	-	Y	LOW	2.06491	0.0298515	-	0.875029	0.861257	1.01599	0.309634	0.995393	-	0.120038		2.29357e-05	0	0
	GUT_GENOME014555	Prevotella sp.	Bacteria	Bacteroidota	Bacteroidia	Bacteroidales	Bacteroidaceae	Prevotella			0	0	0	-	-	-	0	0	-	-	-	-	-	-	-	-	-		0	0	0	-	-	-	0	0	-	-	-	-	-	-	-	-	-		0	1.74682e-05	0
	GUT_GENOME014725	PeH17 sp000435055	Bacteria	Firmicutes_A	Clostridia	Christensenellales	CAG-138	PeH17	PeH17_sp000435055		0.00123431	0.00121788	0	-	-	-	0	0	-	-	-0.518584	1.07321	-0.483207	0.628949	0.909279	-	0.0139596		0.00161786	0.00121788	1.001	-	-	-	0	0	-	-	0.528433	1.19523	0.442117	0.658405	0.995393	-	0.0259432		0	0	0
	GUT_GENOME015416	Agathobacter sp.	Bacteria	Firmicutes_A	Clostridia	Lachnospirales	Lachnospiraceae	Agathobacter			0.000124123	3.30841e-05	0	-	-	-	0	0	-	-	0.797673	0.824515	0.967446	0.333321	0.801909	-	-		4.03069e-05	3.30841e-05	0	-	-	-	0	0	-	-	-0.586926	0.872173	-0.672947	0.500981	0.995393	-	0.0769662		0	3.90044e-06	0
	GUT_GENOME015477	Zag1 sp.	Bacteria	Cyanobacteria	Vampirovibrionia	Gastranaerophilales	Gastranaerophilaceae	Zag1			3.0707e-05	1.15271e-05	0	-	-	-	0	0	-	-	-	-	-	-	-	-	-		2.97545e-05	1.15271e-05	0	-	-	-	0	0	-	-	-	-	-	-	-	-	-		0	0	0
	GUT_GENOME015556	Faecalicatena sp.	Bacteria	Firmicutes_A	Clostridia	Lachnospirales	Lachnospiraceae	Faecalicatena			0	0	0	-	-	-	0	0	-	-	-	-	-	-	-	-	-		0	0	0	-	-	-	0	0	-	-	-	-	-	-	-	-	-		1.08224e-05	6.85367e-05	0
	GUT_GENOME015599	Roseburia sp003483745	Bacteria	Firmicutes_A	Clostridia	Lachnospirales	Lachnospiraceae	Roseburia	Roseburia_sp003483745		0.000326918	0.000504593	1.4048	-	-	-	0	0	-	-	-0.756865	1.2199	-0.62043	0.534975	0.892148	-	0.0123002		0.000268259	0.000504593	0	-	-	-	0	0	-	-	-1.89512	1.37407	-1.3792	0.167833	0.995393	-	0.0544452		0	6.12708e-05	0
	GUT_GENOME015763	Catenibacterium sp.	Bacteria	Firmicutes	Bacilli	Erysipelotrichales	Erysipelatoclostridiaceae	Catenibacterium			6.03307e-05	0.00010284	0	-	-	-	0	0	-	-	-0.870228	0.813454	-1.06979	0.284712	0.775813	-	-		0.000158848	0.00010284	1.001	-	-	Y	LOW	2.03101	0.0298515	-	0.933801	0.88173	1.05905	0.289575	0.995393	-	0.113641		0	1.98199e-05	0
	GUT_GENOME016248	Lawsonibacter sp002160305	Bacteria	Firmicutes_A	Clostridia	Oscillospirales	Oscillospiraceae	Lawsonibacter	Lawsonibacter_sp002160305		0.000241716	0.000178411	0	-	-	-	0	0	-	-	-	-	-	-	-	-	-		0.000191652	0.000178411	0	-	-	-	0	0	-	-	-	-	-	-	-	-	-		0	0	0
	GUT_GENOME016361	Prevotella sp.	Bacteria	Bacteroidota	Bacteroidia	Bacteroidales	Bacteroidaceae	Prevotella			0.000323237	0.000257831	0	-	-	-	0	0	-	-	-0.295962	0.938138	-0.315478	0.752399	0.921956	-	0.0119863		0.000179484	0.000257831	0	-	-	-	0	0	-	-	-0.308413	0.945376	-0.326233	0.744248	0.995393	-	0.0426223		0	7.60391e-05	0
	GUT_GENOME016875	Paraprevotella sp.	Bacteria	Bacteroidota	Bacteroidia	Bacteroidales	Bacteroidaceae	Paraprevotella			2.44081e-05	0	0	-	-	-	0	0	-	-	-	-	-	-	-	-	-		2.37301e-05	0	0	-	-	-	0	0	-	-	-	-	-	-	-	-	-		5.48317e-05	6.43796e-06	0
	GUT_GENOME017394	Lachnospira sp000437735	Bacteria	Firmicutes_A	Clostridia	Lachnospirales	Lachnospiraceae	Lachnospira	Lachnospira_sp000437735		0.00237094	0.00331227	1.8099	-	-	-	0	0	-	-	-0.0782156	1.46666	-0.0533291	0.95747	0.988494	-	0.00544916		0.0027459	0.00331227	0	-	-	-	0	0	-	-	0.599883	1.60622	0.373475	0.708795	0.995393	-	0.0201997		2.34761e-05	7.56004e-05	0
	GUT_GENOME017438	Collinsella sp.	Bacteria	Actinobacteriota	Coriobacteriia	Coriobacteriales	Coriobacteriaceae	Collinsella			0	0	0	-	-	-	0	0	-	-	-	-	-	-	-	-	-		0	0	0	-	-	-	0	0	-	-	-	-	-	-	-	-	-		0	3.1575e-06	0
	GUT_GENOME017567	CAG-521 sp000437635	Bacteria	Proteobacteria	Gammaproteobacteria	Burkholderiales	Burkholderiaceae	CAG-521	CAG-521 sp000437635		0	0	0	-	-	-	0	0	-	-	-	-	-	-	-	-	-		0	0	0	-	-	-	0	0	-	-	-	-	-	-	-	-	-		0	0	0
	GUT_GENOME017737	-	Bacteria	Firmicutes_A	Clostridia	Lachnospirales	Lachnospiraceae				7.93808e-06	0	0	-	-	-	0	0	-	-	-	-	-	-	-	-	-		0	0	0	-	-	-	0	0	-	-	-	-	-	-	-	-	-		0	0	0
	GUT_GENOME017739	UBA11452 sp003526375	Bacteria	Verrucomicrobiota	Lentisphaeria	Victivallales	UBA1829	UBA11452	UBA11452_sp003526375		9.92363e-05	0.000423142	0	-	-	-	0	0	-	-	-0.720111	0.872333	-0.8255	0.409088	0.835269	-	-		0.000507772	0.000423142	1.41675	-	-	-	0	0	-	-	-	-	-	-	-	-	-		0	0	0
	GUT_GENOME017790	Streptococcus sp.	Bacteria	Firmicutes	Bacilli	Lactobacillales	Streptococcaceae	Streptococcus			0	0	0	-	-	-	0	0	-	-	-	-	-	-	-	-	-		0	0	0	-	-	-	0	0	-	-	-	-	-	-	-	-	-		0	2.9944e-06	0
	GUT_GENOME017828	Streptococcus vestibularis	Bacteria	Firmicutes	Bacilli	Lactobacillales	Streptococcaceae	Streptococcus	Streptococcus_vestibularis		0.000256809	0.000308284	0	-	-	-	0	0	-	-	-0.275933	0.911463	-0.302736	0.762091	0.921956	-	0.00971203		0.000400275	0.000308284	1.001	-	-	-	0	0	-	-	0.946885	1.01089	0.936687	0.34892	0.995393	-	0.0802769		0.000228289	0.000238141	0.0799224
	GUT_GENOME017898	Lactococcus garvieae	Bacteria	Firmicutes	Bacilli	Lactobacillales	Streptococcaceae	Lactococcus	Lactococcus_garvieae		0	0	0	-	-	-	0	0	-	-	-	-	-	-	-	-	-		0	0	0	-	-	-	0	0	-	-	-	-	-	-	-	-	-		0	5.91218e-05	0
	GUT_GENOME017938	Acetatifactor sp.	Bacteria	Firmicutes_A	Clostridia	Lachnospirales	Lachnospiraceae	Acetatifactor			1.11316e-05	0	0	-	-	-	0	0	-	-	-	-	-	-	-	-	-		1.08224e-05	0	0	-	-	-	0	0	-	-	-	-	-	-	-	-	-		0	0	0
	GUT_GENOME017944	RC9 sp.	Bacteria	Bacteroidota	Bacteroidia	Bacteroidales	UBA932	RC9			0	0.000224884	0	-	-	-	0	0	-	-	-	-	-	-	-	-	-		0.000268611	0.000224884	0	-	-	-	0	0	-	-	-	-	-	-	-	-	-		0	0	0
	GUT_GENOME018115	Faecalibacterium sp.	Bacteria	Firmicutes_A	Clostridia	Oscillospirales	Ruminococcaceae	Faecalibacterium			0.000679167	0.000588469	0	-	-	-	0	0	-	-	-0.377532	1.33386	-0.283036	0.777149	0.921956	-	0.00875414		0.000681171	0.000588469	0.859815	-	-	-	0	0	-	-	-0.414219	1.47176	-0.281446	0.778369	0.995393	-	0.0259428		0	7.16499e-06	0
	GUT_GENOME018146	Phascolarctobacterium A succinatutens A	Bacteria	Firmicutes_C	Negativicutes	Acidaminococcales	Acidaminococcaceae	Phascolarctobacterium_A	Phascolarctobacterium_A_succinatutens_A		0.000186223	0.000576813	1.001	-	-	-	0	0	-	-	-1.82237	0.931619	-1.95613	0.0504502	0.603916	-	-		4.64315e-05	0.000576813	1.001	-	-	-	0	0	-	-	-1.259	0.894668	-1.40723	0.15936	0.995393	-	0.0649304		0	7.51771e-05	0
	GUT_GENOME018156	RC9 sp.	Bacteria	Bacteroidota	Bacteroidia	Bacteroidales	UBA932	RC9			0	0.000133383	0	-	-	-	0	0	-	-	-	-	-	-	-	-	-		0.000159319	0.000133383	0	-	-	-	0	0	-	-	-	-	-	-	-	-	-		0	0	0
	GUT_GENOME018196	-	Bacteria	Actinobacteriota	Coriobacteriia	Coriobacteriales	Eggerthellaceae				4.27113e-05	0	0	-	-	-	0	0	-	-	-	-	-	-	-	-	-		4.15249e-05	0	0	-	-	-	0	0	-	-	-	-	-	-	-	-	-		0	0	0
	GUT_GENOME018575	Ruminococcus C sp.	Bacteria	Firmicutes_A	Clostridia	Oscillospirales	Ruminococcaceae	Ruminococcus_C			0.000129002	4.9369e-05	0	-	-	-	0	0	-	-	-0.281889	0.820013	-0.343762	0.731025	0.921956	-	-		6.07553e-05	4.9369e-05	0	-	-	-	0	0	-	-	-	-	-	-	-	-	-		0	0	0
	GUT_GENOME018576	RC9 sp000433355	Bacteria	Bacteroidota	Bacteroidia	Bacteroidales	UBA932	RC9	RC9_sp000433355		4.36351e-05	0.00100182	0	-	-	-	0	0	-	-	-0.483631	0.789143	-0.612856	0.539972	0.892148	-	-		0.00122635	0.00100182	0	-	-	-	0	0	-	-	-	-	-	-	-	-	-		0	6.34938e-05	0
	GUT_GENOME018655	UBA1234 sp.	Bacteria	Firmicutes_A	Clostridia	TANB77	UBA1234	UBA1234			0	0	0	-	-	-	0	0	-	-	-	-	-	-	-	-	-		0	0	0	-	-	-	0	0	-	-	-	-	-	-	-	-	-		0	0.00052444	0
	GUT_GENOME018684	Megasphaera sp.	Bacteria	Firmicutes_C	Negativicutes	Veillonellales	Megasphaeraceae	Megasphaera			0	0	0	-	-	-	0	0	-	-	-	-	-	-	-	-	-		0	0	0	-	-	-	0	0	-	-	-	-	-	-	-	-	-		0	0.000396855	0
	GUT_GENOME018882	Acetatifactor sp.	Bacteria	Firmicutes_A	Clostridia	Lachnospirales	Lachnospiraceae	Acetatifactor			6.13294e-05	1.27795e-05	0	-	-	-	0	0	-	-	-	-	-	-	-	-	-		5.96258e-05	1.27795e-05	0	-	-	-	0	0	-	-	-	-	-	-	-	-	-		0	0	0
	GUT_GENOME018957	Blautia A sp.	Bacteria	Firmicutes_A	Clostridia	Lachnospirales	Lachnospiraceae	Blautia_A			0	1.19098e-05	0	-	-	-	0	0	-	-	-	-	-	-	-	-	-		0	1.19098e-05	0	-	-	-	0	0	-	-	-	-	-	-	-	-	-		0	0	0
	GUT_GENOME018981	CAG-127 sp.	Bacteria	Firmicutes_A	Clostridia	Lachnospirales	Lachnospiraceae	CAG-127			4.20633e-05	3.12196e-05	0	-	-	-	0	0	-	-	-0.367167	0.716825	-0.512212	0.608502	0.899007	-	-		1.85184e-05	3.12196e-05	0	-	-	-	0	0	-	-	-	-	-	-	-	-	-		0	0	0
	GUT_GENOME019241	Lachnospira sp.	Bacteria	Firmicutes_A	Clostridia	Lachnospirales	Lachnospiraceae	Lachnospira			0	0	0	-	-	-	0	0	-	-	-	-	-	-	-	-	-		0	0	0	-	-	-	0	0	-	-	-	-	-	-	-	-	-		1.6127e-05	9.37269e-06	0
	GUT_GENOME019335	Prevotella sp.	Bacteria	Bacteroidota	Bacteroidia	Bacteroidales	Bacteroidaceae	Prevotella			0.000771398	0.000692589	0.163008	-	-	-	0	0	-	-	-0.755602	1.12073	-0.674208	0.500179	0.887428	-	0.0167392		0.000380092	0.000692589	0	-	-	-	0	0	-	-	-0.632774	1.04316	-0.606593	0.544121	0.995393	-	0.039212		0	0.00025152	0
	GUT_GENOME019375	Eubacterium R sp000436835	Bacteria	Firmicutes_A	Clostridia	Oscillospirales	Acutalibacteraceae	Eubacterium_R	Eubacterium_R_sp000436835		0.000892839	0.000801106	0	-	-	-	0	0	-	-	-0.922709	1.07378	-0.859306	0.390172	0.832987	-	0.00539397		0.000758752	0.000801106	1.001	-	-	-	0	0	-	-	-0.00942203	1.12767	-0.00835531	0.993334	0.999605	-	0.0274173		0	4.77376e-05	0
	GUT_GENOME019818	Collinsella sp.	Bacteria	Actinobacteriota	Coriobacteriia	Coriobacteriales	Coriobacteriaceae	Collinsella			7.7249e-05	0.000173114	1.001	-	-	-	0	0	-	-	-2.02852	0.966013	-2.09989	0.0357389	0.549092	-	0		5.76156e-05	0.000173114	0	-	-	-	0	0	-	-	-0.888093	0.89838	-0.988549	0.322884	0.995393	-	0.0889193		0	0.000132219	0
	GUT_GENOME020249	Collinsella sp.	Bacteria	Actinobacteriota	Coriobacteriia	Coriobacteriales	Coriobacteriaceae	Collinsella			0	1.08882e-05	0	-	-	-	0	0	-	-	-	-	-	-	-	-	-		0	1.08882e-05	0	-	-	-	0	0	-	-	-	-	-	-	-	-	-		0	8.75812e-06	0
	GUT_GENOME020414	Clostridium M sp.	Bacteria	Firmicutes_A	Clostridia	Lachnospirales	Lachnospiraceae	Clostridium_M			4.25724e-05	5.07834e-05	0	-	-	-	0	0	-	-	-	-	-	-	-	-	-		4.13898e-05	5.07834e-05	0	-	-	-	0	0	-	-	-	-	-	-	-	-	-		0	0	0
	GUT_GENOME020571	CAG-170 sp002404795	Bacteria	Firmicutes_A	Clostridia	Oscillospirales	Oscillospiraceae	CAG-170	CAG-170_sp002404795		0.000413528	0.000269038	0	-	-	-	0	0	-	-	-0.277921	1.14094	-0.24359	0.807549	0.925125	-	0.00679206		0.000538248	0.000269038	0.49253	-	-	-	0	0	-	-	0.642535	1.22143	0.526051	0.598853	0.995393	-	0.0346326		0	0	0
	GUT_GENOME020577	Bacteroides togonis	Bacteria	Bacteroidota	Bacteroidia	Bacteroidales	Bacteroidaceae	Bacteroides	Bacteroides_togonis		0.00257184	0	1.33791	-	-	Y	LOW	3.05027	0.0238008	-	0.928871	0.798776	1.16287	0.244883	0.742023	-	-		0.000271673	0	0	-	-	-	0	0	-	-	-	-	-	-	-	-	-		1.91624e-05	0	0
	GUT_GENOME020741	UBA11471 sp000434215	Bacteria	Bacteroidota	Bacteroidia	Bacteroidales	UBA11471	UBA11471	UBA11471_sp000434215		0.00039324	0	1.35661	-	-	Y	LOW	2.31815	0.0109688	-	1.17238	0.808425	1.4502	0.147002	0.702517	-	-		8.17683e-05	0	0	-	-	-	0	0	-	-	-	-	-	-	-	-	-		0	0	0
	GUT_GENOME020805	Holdemanella sp.	Bacteria	Firmicutes	Bacilli	Erysipelotrichales	Erysipelotrichaceae	Holdemanella			0.000334125	0.000450706	0	-	-	-	0	0	-	-	-0.623295	1.26174	-0.493995	0.62131	0.907044	-	0.0168086		0.000403026	0.000450706	0	-	-	-	0	0	-	-	1.00098	1.34031	0.746828	0.455167	0.995393	-	0.0409195		8.38611e-05	0.000144689	0
	GUT_GENOME021377	UBA10281 sp.	Bacteria	Firmicutes_A	Clostridia	4C28d-15	CAG-727	UBA10281			5.6343e-06	6.90447e-06	0	-	-	-	0	0	-	-	-	-	-	-	-	-	-		8.24701e-06	6.90447e-06	0	-	-	-	0	0	-	-	-	-	-	-	-	-	-		0	0	0
	GUT_GENOME021430	Collinsella sp.	Bacteria	Actinobacteriota	Coriobacteriia	Coriobacteriales	Coriobacteriaceae	Collinsella			0	2.8188e-05	0	-	-	-	0	0	-	-	-	-	-	-	-	-	-		0	2.8188e-05	0	-	-	-	0	0	-	-	-	-	-	-	-	-	-		0	1.77978e-05	0
	GUT_GENOME022007	UBA7173 sp.	Bacteria	Bacteroidota	Bacteroidia	Bacteroidales	Muribaculaceae	UBA7173			3.34394e-05	8.19365e-05	0	-	-	-	0	0	-	-	-0.666459	0.79069	-0.842882	0.399294	0.832987	-	-		0.00011595	8.19365e-05	0	-	-	-	0	0	-	-	0.712638	0.863258	0.825522	0.409075	0.995393	-	0.0986751		0	3.96396e-05	0
	GUT_GENOME022136	CAG-145 sp.	Bacteria	Firmicutes_A	Clostridia	Peptostreptococcales	Anaerovoracaceae	CAG-145			0	7.48949e-05	0	-	-	-	0	0	-	-	-	-	-	-	-	-	-		4.97966e-05	7.48949e-05	0	-	-	-	0	0	-	-	-	-	-	-	-	-	-		0	5.93839e-06	0
	GUT_GENOME022295	Erysipelatoclostridium sp.	Bacteria	Firmicutes	Bacilli	Erysipelotrichales	Erysipelatoclostridiaceae	Erysipelatoclostridium			0.00014633	0	0	-	-	-	0	0	-	-	-	-	-	-	-	-	-		0.000142265	0	0	-	-	-	0	0	-	-	-	-	-	-	-	-	-		0	3.39225e-05	0
	GUT_GENOME022392	RC9 sp000431015	Bacteria	Bacteroidota	Bacteroidia	Bacteroidales	UBA932	RC9	RC9_sp000431015		0	0.000158855	0	-	-	-	0	0	-	-	-	-	-	-	-	-	-		0.000189744	0.000158855	0	-	-	-	0	0	-	-	-	-	-	-	-	-	-		0	0	0
	GUT_GENOME022484	Bacteroides congonensis	Bacteria	Bacteroidota	Bacteroidia	Bacteroidales	Bacteroidaceae	Bacteroides	Bacteroides_congonensis		0.000316573	0.00152105	0.35389	-	-	-	0	0	-	-	0.168587	1.2116	0.139144	0.889337	0.958579	-	0.0234938		0.000160273	0.00152105	1.51821	-	-	-	0	0	-	-	-0.953517	1.33866	-0.712291	0.476285	0.995393	-	0.0516701		5.61432e-05	0.000697576	0
	GUT_GENOME022845	Hungatella A sp.	Bacteria	Firmicutes_A	Clostridia	Lachnospirales	Lachnospiraceae	Hungatella_A			3.0394e-05	2.2631e-05	0	-	-	-	0	0	-	-	-	-	-	-	-	-	-		2.95497e-05	2.2631e-05	0	-	-	-	0	0	-	-	-	-	-	-	-	-	-		0	1.76014e-05	0
	GUT_GENOME022861	Lactococcus raffinolactis	Bacteria	Firmicutes	Bacilli	Lactobacillales	Streptococcaceae	Lactococcus	Lactococcus_raffinolactis		0	0	0	-	-	-	0	0	-	-	-	-	-	-	-	-	-		0	0	0	-	-	-	0	0	-	-	-	-	-	-	-	-	-		0	5.82346e-05	0
	GUT_GENOME023192	Collinsella sp.	Bacteria	Actinobacteriota	Coriobacteriia	Coriobacteriales	Coriobacteriaceae	Collinsella			0	2.40084e-05	0	-	-	-	0	0	-	-	-	-	-	-	-	-	-		0	2.40084e-05	0	-	-	-	0	0	-	-	-	-	-	-	-	-	-		0	0	0
	GUT_GENOME023484	Anaerostipes sp.	Bacteria	Firmicutes_A	Clostridia	Lachnospirales	Lachnospiraceae	Anaerostipes			3.25336e-05	0	0	-	-	-	0	0	-	-	-	-	-	-	-	-	-		7.78376e-06	0	0	-	-	-	0	0	-	-	-	-	-	-	-	-	-		0	6.27234e-06	0
	GUT_GENOME023561	Collinsella sp.	Bacteria	Actinobacteriota	Coriobacteriia	Coriobacteriales	Coriobacteriaceae	Collinsella			0	0	0	-	-	-	0	0	-	-	-	-	-	-	-	-	-		0	0	0	-	-	-	0	0	-	-	-	-	-	-	-	-	-		0	2.90493e-06	0
	GUT_GENOME023942	Collinsella sp.	Bacteria	Actinobacteriota	Coriobacteriia	Coriobacteriales	Coriobacteriaceae	Collinsella			0	1.83847e-05	0	-	-	-	0	0	-	-	-	-	-	-	-	-	-		0	1.83847e-05	0	-	-	-	0	0	-	-	-	-	-	-	-	-	-		0	3.35669e-06	0
	GUT_GENOME023976	Collinsella sp.	Bacteria	Actinobacteriota	Coriobacteriia	Coriobacteriales	Coriobacteriaceae	Collinsella			1.28455e-05	0	0	-	-	-	0	0	-	-	-	-	-	-	-	-	-		0	0	0	-	-	-	0	0	-	-	-	-	-	-	-	-	-		0	0	0
	GUT_GENOME024079	Prevotella sp000436035	Bacteria	Bacteroidota	Bacteroidia	Bacteroidales	Bacteroidaceae	Prevotella	Prevotella_sp000436035		6.28656e-05	7.27908e-05	0	-	-	-	0	0	-	-	-0.915541	0.742836	-1.23249	0.217765	0.709493	-	-		0	7.27908e-05	0	-	-	-	0	0	-	-	-	-	-	-	-	-	-		0	1.39512e-05	0
	GUT_GENOME024263	Parabacteroides sp.	Bacteria	Bacteroidota	Bacteroidia	Bacteroidales	Tannerellaceae	Parabacteroides			0	1.55415e-05	0	-	-	-	0	0	-	-	-	-	-	-	-	-	-		0	1.55415e-05	0	-	-	-	0	0	-	-	-	-	-	-	-	-	-		2.62198e-05	4.19505e-06	0
	GUT_GENOME024527	Prevotella sp.	Bacteria	Bacteroidota	Bacteroidia	Bacteroidales	Bacteroidaceae	Prevotella			0	4.73918e-05	0	-	-	-	0	0	-	-	-	-	-	-	-	-	-		5.66068e-05	4.73918e-05	0	-	-	-	0	0	-	-	-	-	-	-	-	-	-		0	0	0
	GUT_GENOME024536	Collinsella sp.	Bacteria	Actinobacteriota	Coriobacteriia	Coriobacteriales	Coriobacteriaceae	Collinsella			0	1.08802e-05	0	-	-	-	0	0	-	-	-	-	-	-	-	-	-		0	1.08802e-05	0	-	-	-	0	0	-	-	-	-	-	-	-	-	-		0	0	0
	GUT_GENOME024543	CAG-83 sp.	Bacteria	Firmicutes_A	Clostridia	Oscillospirales	Oscillospiraceae	CAG-83			1.34935e-05	1.05227e-05	0	-	-	-	0	0	-	-	-	-	-	-	-	-	-		1.25687e-05	1.05227e-05	0	-	-	-	0	0	-	-	-	-	-	-	-	-	-		0	0	0
	GUT_GENOME024743	Prevotella sp.	Bacteria	Bacteroidota	Bacteroidia	Bacteroidales	Bacteroidaceae	Prevotella			0.000201695	0	0	-	-	-	0	0	-	-	-	-	-	-	-	-	-		0.000196093	0	0	-	-	-	0	0	-	-	-	-	-	-	-	-	-		0	0	0
	GUT_GENOME024810	UBA738 sp.	Bacteria	Firmicutes_A	Clostridia	Oscillospirales	Oscillospiraceae	UBA738			3.94436e-05	0	0	-	-	-	0	0	-	-	-	-	-	-	-	-	-		0	0	0	-	-	-	0	0	-	-	-	-	-	-	-	-	-		0	0	0
	GUT_GENOME024836	CAG-110 sp.	Bacteria	Firmicutes_A	Clostridia	Oscillospirales	Oscillospiraceae	CAG-110			3.65379e-05	0	0	-	-	-	0	0	-	-	-	-	-	-	-	-	-		3.5523e-05	0	0	-	-	-	0	0	-	-	-	-	-	-	-	-	-		0	0	0
	GUT_GENOME024968	CAG-83 sp.	Bacteria	Firmicutes_A	Clostridia	Oscillospirales	Oscillospiraceae	CAG-83			6.92178e-05	3.12852e-05	0	-	-	-	0	0	-	-	-0.0486286	0.823418	-0.059057	0.952907	0.988494	-	-		6.81328e-05	3.12852e-05	1.001	-	-	-	0	0	-	-	0.593646	0.81731	0.726342	0.467629	0.995393	-	0.112094		0	0	0
	GUT_GENOME025243	CAG-451 sp000438295	Bacteria	Firmicutes	Bacilli	RF39	CAG-611	CAG-451	CAG-451_sp000438295		0	9.95858e-05	0	-	-	-	0	0	-	-	-	-	-	-	-	-	-		1.27576e-05	9.95858e-05	0	-	-	-	0	0	-	-	-	-	-	-	-	-	-		0	0	0
	GUT_GENOME025308	CAG-110 sp.	Bacteria	Firmicutes_A	Clostridia	Oscillospirales	Oscillospiraceae	CAG-110			2.0624e-05	0.000168623	0	-	-	-	0	0	-	-	-0.940991	0.821666	-1.14522	0.252117	0.748185	-	-		2.546e-05	0.000168623	0	-	-	-	0	0	-	-	-	-	-	-	-	-	-		0	0	0
	GUT_GENOME025412	Collinsella sp.	Bacteria	Actinobacteriota	Coriobacteriia	Coriobacteriales	Coriobacteriaceae	Collinsella			1.15597e-05	0	0	-	-	-	0	0	-	-	-	-	-	-	-	-	-		0	0	0	-	-	-	0	0	-	-	-	-	-	-	-	-	-		0	0	0
	GUT_GENOME025577	-	Bacteria	Firmicutes_A	Clostridia	Christensenellales	CAG-138				1.11989e-05	0	0	-	-	-	0	0	-	-	-	-	-	-	-	-	-		0	0	0	-	-	-	0	0	-	-	-	-	-	-	-	-	-		0	0	0
	GUT_GENOME025676	CAG-177 sp003514385	Bacteria	Firmicutes_A	Clostridia	Oscillospirales	Acutalibacteraceae	CAG-177	CAG-177_sp003514385		0.0073768	0.0104714	0	-	-	-	0	0	-	-	-3.02757	1.45826	-2.07616	0.0378793	0.549092	-	0		0.00921092	0.0104714	0	-	-	-	0	0	-	-	0.479184	1.49688	0.320121	0.748876	0.995393	-	0.0155162		0	0	0
	GUT_GENOME025761	Dialister sp000434475	Bacteria	Firmicutes_C	Negativicutes	Veillonellales	Dialisteraceae	Dialister	Dialister_sp000434475		0	6.94032e-05	0	-	-	-	0	0	-	-	-	-	-	-	-	-	-		0	6.94032e-05	0	-	-	-	0	0	-	-	-	-	-	-	-	-	-		0	0	0
	GUT_GENOME025984	-	Bacteria	Firmicutes_A	Clostridia	Christensenellales	CAG-74				2.5039e-05	0	0	-	-	-	0	0	-	-	-	-	-	-	-	-	-		2.43434e-05	0	0	-	-	-	0	0	-	-	-	-	-	-	-	-	-		0	0	0
	GUT_GENOME026008	F23-B02 sp.	Bacteria	Firmicutes_A	Clostridia	Oscillospirales	Oscillospiraceae	F23-B02			9.71512e-06	0	0	-	-	-	0	0	-	-	-	-	-	-	-	-	-		0	0	0	-	-	-	0	0	-	-	-	-	-	-	-	-	-		0	0	0
	GUT_GENOME026012	Phil1 sp001940855	Bacteria	Firmicutes_A	Clostridia	Christensenellales	CAG-138	Phil1	Phil1_sp001940855		8.03714e-06	0.000310841	1.001	-	-	-	0	0	-	-	-1.06402	0.773024	-1.37644	0.168686	0.702517	-	-		5.42489e-05	0.000310841	0	-	-	-	0	0	-	-	-	-	-	-	-	-	-		0	0	0
	GUT_GENOME026064	Collinsella sp.	Bacteria	Actinobacteriota	Coriobacteriia	Coriobacteriales	Coriobacteriaceae	Collinsella			0	1.28576e-05	0	-	-	-	0	0	-	-	-	-	-	-	-	-	-		0	1.28576e-05	0	-	-	-	0	0	-	-	-	-	-	-	-	-	-		0	0	0
	GUT_GENOME026080	CAG-245 sp.	Bacteria	Firmicutes_A	Clostridia	TANB77	CAG-508	CAG-245			6.55769e-05	5.22376e-05	0	-	-	-	0	0	-	-	-0.602922	0.76648	-0.786611	0.431509	0.849769	-	-		3.1319e-05	5.22376e-05	0	-	-	-	0	0	-	-	-	-	-	-	-	-	-		0	0	0
	GUT_GENOME026217	UBA738 sp.	Bacteria	Firmicutes_A	Clostridia	Oscillospirales	Oscillospiraceae	UBA738			2.78505e-05	0	0	-	-	-	0	0	-	-	-	-	-	-	-	-	-		2.03528e-05	0	0	-	-	-	0	0	-	-	-	-	-	-	-	-	-		0	0	0
	GUT_GENOME026269	Collinsella sp.	Bacteria	Actinobacteriota	Coriobacteriia	Coriobacteriales	Coriobacteriaceae	Collinsella			0	1.02174e-05	0	-	-	-	0	0	-	-	-	-	-	-	-	-	-		0	1.02174e-05	0	-	-	-	0	0	-	-	-	-	-	-	-	-	-		0	0	0
	GUT_GENOME026334	CAG-269 sp.	Bacteria	Firmicutes_A	Clostridia	TANB77	CAG-508	CAG-269			0	0	0	-	-	-	0	0	-	-	-	-	-	-	-	-	-		0	0	0	-	-	-	0	0	-	-	-	-	-	-	-	-	-		0	4.08324e-05	0
	GUT_GENOME026473	CAG-312 sp001917305	Bacteria	Verrucomicrobiota	Verrucomicrobiae	Opitutales	CAG-312	CAG-312	CAG-312_sp001917305		0.000126862	1.11556e-05	0	-	-	-	0	0	-	-	-	-	-	-	-	-	-		0.00010688	1.11556e-05	0	-	-	-	0	0	-	-	-	-	-	-	-	-	-		0	0	0
	GUT_GENOME026639	CAG-170 sp.	Bacteria	Firmicutes_A	Clostridia	Oscillospirales	Oscillospiraceae	CAG-170			4.10089e-05	0.000378546	0	-	-	-	0	0	-	-	-1.42915	0.921458	-1.55097	0.12091	0.690974	-	0.0346096		5.038e-05	0.000378546	0	-	-	-	0	0	-	-	-	-	-	-	-	-	-		0	0	0
	GUT_GENOME026702	CAG-110 sp000434635	Bacteria	Firmicutes_A	Clostridia	Oscillospirales	Oscillospiraceae	CAG-110	CAG-110_sp000434635		0.000737584	0.0004083	0	-	-	-	0	0	-	-	-0.658041	1.11553	-0.589889	0.555265	0.892148	-	0.0157685		0.000202378	0.0004083	0	-	-	-	0	0	-	-	0.0143412	1.01396	0.0141438	0.988715	0.999605	-	0.0390115		0	0	0
	GUT_GENOME026716	Collinsella sp.	Bacteria	Actinobacteriota	Coriobacteriia	Coriobacteriales	Coriobacteriaceae	Collinsella			0.000130199	0	0	-	-	-	0	0	-	-	-	-	-	-	-	-	-		0	0	0	-	-	-	0	0	-	-	-	-	-	-	-	-	-		0	2.90491e-06	0
	GUT_GENOME027286	Bifidobacterium sp002742445	Bacteria	Actinobacteriota	Actinobacteria	Actinomycetales	Bifidobacteriaceae	Bifidobacterium	Bifidobacterium_sp002742445		0.000197461	0.000920493	1.31141	-	Y	-	HIGH	2.58302	0.00288009	-	-3.72951	1.20816	-3.08693	0.00202234	0.167562	-	0		0.00023864	0.000920493	3.77711	11	-	-	0	0	-	-	-1.71517	1.34351	-1.27663	0.201732	0.995393	0.252165	0.0688834		0.00248214	0.00951269	0.486131
	GUT_GENOME027303	Corynebacterium sp.	Bacteria	Actinobacteriota	Actinobacteria	Mycobacteriales	Mycobacteriaceae	Corynebacterium			0	0	0	-	-	-	0	0	-	-	-	-	-	-	-	-	-		0	0	0	-	-	-	0	0	-	-	-	-	-	-	-	-	-		0.000220838	8.28127e-05	1.26915
	GUT_GENOME027519	-	Bacteria	Actinobacteriota	Coriobacteriia	Coriobacteriales	Eggerthellaceae				0	0	0	-	-	-	0	0	-	-	-	-	-	-	-	-	-		0	0	0	-	-	-	0	0	-	-	-	-	-	-	-	-	-		3.1566e-05	0	0
	GUT_GENOME027533	Collinsella sp.	Bacteria	Actinobacteriota	Coriobacteriia	Coriobacteriales	Coriobacteriaceae	Collinsella			0	1.63846e-05	0	-	-	-	0	0	-	-	-	-	-	-	-	-	-		0	1.63846e-05	0	-	-	-	0	0	-	-	-	-	-	-	-	-	-		0	4.51032e-06	0
	GUT_GENOME027582	Collinsella sp.	Bacteria	Actinobacteriota	Coriobacteriia	Coriobacteriales	Coriobacteriaceae	Collinsella			0	0	0	-	-	-	0	0	-	-	-	-	-	-	-	-	-		0	0	0	-	-	-	0	0	-	-	-	-	-	-	-	-	-		0	2.95108e-06	0
	GUT_GENOME027596	Lactococcus lactis E	Bacteria	Firmicutes	Bacilli	Lactobacillales	Streptococcaceae	Lactococcus	Lactococcus_lactis_E		3.42239e-05	0	0	-	-	-	0	0	-	-	-	-	-	-	-	-	-		3.32733e-05	0	0	-	-	-	0	0	-	-	-	-	-	-	-	-	-		0	0.000193133	0
	GUT_GENOME027665	Collinsella sp.	Bacteria	Actinobacteriota	Coriobacteriia	Coriobacteriales	Coriobacteriaceae	Collinsella			1.66853e-05	1.30688e-05	0	-	-	-	0	0	-	-	-	-	-	-	-	-	-		1.62219e-05	1.30688e-05	0	-	-	-	0	0	-	-	-	-	-	-	-	-	-		0	9.23139e-06	0
	GUT_GENOME027748	Solobacterium sp.	Bacteria	Firmicutes	Bacilli	Erysipelotrichales	Erysipelotrichaceae	Solobacterium			0	0.000259007	0	-	-	-	0	0	-	-	-	-	-	-	-	-	-		0.000163606	0.000259007	0	-	-	-	0	0	-	-	-	-	-	-	-	-	-		0	0	0
	GUT_GENOME027824	Clostridium M sp.	Bacteria	Firmicutes_A	Clostridia	Lachnospirales	Lachnospiraceae	Clostridium_M			0	0	0	-	-	-	0	0	-	-	-	-	-	-	-	-	-		0	0	0	-	-	-	0	0	-	-	-	-	-	-	-	-	-		9.25586e-06	3.78884e-05	0
	GUT_GENOME028802	Prevotella sp000431975	Bacteria	Bacteroidota	Bacteroidia	Bacteroidales	Bacteroidaceae	Prevotella	Prevotella_sp000431975		0	0	0	-	-	-	0	0	-	-	-	-	-	-	-	-	-		0	0	0	-	-	-	0	0	-	-	-	-	-	-	-	-	-		0	1.36567e-05	0
	GUT_GENOME029137	Collinsella sp.	Bacteria	Actinobacteriota	Coriobacteriia	Coriobacteriales	Coriobacteriaceae	Collinsella			0	0	0	-	-	-	0	0	-	-	-	-	-	-	-	-	-		0	0	0	-	-	-	0	0	-	-	-	-	-	-	-	-	-		0	5.5744e-06	0
	GUT_GENOME029301	Bacteroides A sp.	Bacteria	Bacteroidota	Bacteroidia	Bacteroidales	Bacteroidaceae	Bacteroides_A			3.21824e-05	0	0	-	-	-	0	0	-	-	-	-	-	-	-	-	-		3.12884e-05	0	0	-	-	-	0	0	-	-	-	-	-	-	-	-	-		0	0	0
	GUT_GENOME029304	-	Bacteria	Firmicutes_C	Negativicutes	Acidaminococcales	Acidaminococcaceae				0.000133223	0	0	-	-	-	0	0	-	-	-	-	-	-	-	-	-		0.000129522	0	0	-	-	-	0	0	-	-	-	-	-	-	-	-	-		0	0	0
	GUT_GENOME029635	CAG-417 sp000432835	Bacteria	Firmicutes	Bacilli	RF39	CAG-611	CAG-417	CAG-417_sp000432835		0	9.38633e-05	0	-	-	-	0	0	-	-	-	-	-	-	-	-	-		0	9.38633e-05	0	-	-	-	0	0	-	-	-	-	-	-	-	-	-		0	0	0
	GUT_GENOME029780	Veillonella sp002959755	Bacteria	Firmicutes_C	Negativicutes	Veillonellales	Veillonellaceae	Veillonella	Veillonella_sp002959755		0	0	0	-	-	-	0	0	-	-	-	-	-	-	-	-	-		0	0	0	-	-	-	0	0	-	-	-	-	-	-	-	-	-		4.6945e-05	0.000133867	0.382197
	GUT_GENOME029877	Bacteroides pyogenes	Bacteria	Bacteroidota	Bacteroidia	Bacteroidales	Bacteroidaceae	Bacteroides	Bacteroides_pyogenes		0	0	0	-	-	-	0	0	-	-	-	-	-	-	-	-	-		0	0	0	-	-	-	0	0	-	-	-	-	-	-	-	-	-		9.24983e-06	2.91201e-05	0
	GUT_GENOME030277	Fusobacterium nucleatum E	Bacteria	Fusobacteriota	Fusobacteriia	Fusobacteriales	Fusobacteriaceae	Fusobacterium	Fusobacterium_nucleatum_E		0	0	0	-	-	-	0	0	-	-	-	-	-	-	-	-	-		0	0	0	-	-	-	0	0	-	-	-	-	-	-	-	-	-		4.08636e-05	7.5148e-06	0
	GUT_GENOME030812	CAG-269 sp.	Bacteria	Firmicutes_A	Clostridia	TANB77	CAG-508	CAG-269			4.40015e-05	2.55558e-05	0	-	-	-	0	0	-	-	-	-	-	-	-	-	-		4.27792e-05	2.55558e-05	0	-	-	-	0	0	-	-	-	-	-	-	-	-	-		3.18911e-05	2.50964e-05	0
	GUT_GENOME031380	Succinivibrio sp.	Bacteria	Proteobacteria	Gammaproteobacteria	Enterobacterales	Succinivibrionaceae	Succinivibrio			0	0	0	-	-	-	0	0	-	-	-	-	-	-	-	-	-		0	0	0	-	-	-	0	0	-	-	-	-	-	-	-	-	-		3.81841e-05	0	0
	GUT_GENOME031419	Megamonas sp.	Bacteria	Firmicutes_C	Negativicutes	Selenomonadales	Selenomonadaceae	Megamonas			0	0	0	-	-	-	0	0	-	-	-	-	-	-	-	-	-		0	0	0	-	-	-	0	0	-	-	-	-	-	-	-	-	-		0	1.36615e-05	0
	GUT_GENOME031782	Turicimonas muris	Bacteria	Proteobacteria	Gammaproteobacteria	Burkholderiales	Burkholderiaceae	Turicimonas	Turicimonas muris		0	0	0	-	-	-	0	0	-	-	-	-	-	-	-	-	-		0	0	0	-	-	-	0	0	-	-	-	-	-	-	-	-	-		0	0	0
	GUT_GENOME032405	Fusobacterium B sp.	Bacteria	Fusobacteriota	Fusobacteriia	Fusobacteriales	Fusobacteriaceae	Fusobacterium_B			0	0	0	-	-	-	0	0	-	-	-	-	-	-	-	-	-		0	0	0	-	-	-	0	0	-	-	-	-	-	-	-	-	-		0	6.42507e-06	0
	GUT_GENOME032966	Blautia A sp.	Bacteria	Firmicutes_A	Clostridia	Lachnospirales	Lachnospiraceae	Blautia_A			3.4517e-05	8.68389e-05	0	-	-	-	0	0	-	-	-	-	-	-	-	-	-		0.000137282	8.68389e-05	1.001	-	-	-	0	0	-	-	-	-	-	-	-	-	-		3.41669e-05	2.09117e-05	0
	GUT_GENOME033131	Oscillibacter sp.	Bacteria	Firmicutes_A	Clostridia	Oscillospirales	Oscillospiraceae	Oscillibacter			0.000127082	0.000412954	0	-	-	-	0	0	-	-	-0.431693	0.851124	-0.507204	0.612012	0.899007	-	-		0.000141495	0.000412954	0	-	-	-	0	0	-	-	-	-	-	-	-	-	-		0	0	0
	GUT_GENOME034183	Clostridium X sp.	Bacteria	Firmicutes_A	Clostridia	Clostridiales	Clostridiaceae	Clostridium_X			0	0	0	-	-	-	0	0	-	-	-	-	-	-	-	-	-		0	0	0	-	-	-	0	0	-	-	-	-	-	-	-	-	-		1.01531e-05	0	0
	GUT_GENOME034317	Catenibacterium sp.	Bacteria	Firmicutes	Bacilli	Erysipelotrichales	Erysipelatoclostridiaceae	Catenibacterium			4.89687e-05	0.000135054	1.001	-	-	-	0	0	-	-	-0.912007	0.831046	-1.09742	0.272458	0.761296	-	-		0.000144844	0.000135054	0	-	-	Y	LOW	2.05846	0.0298515	-	0.958623	0.890604	1.07637	0.28176	0.995393	-	0.110808		0	1.67335e-05	0
	GUT_GENOME034386	Veillonella sp.	Bacteria	Firmicutes_C	Negativicutes	Veillonellales	Veillonellaceae	Veillonella			0	0	0	-	-	-	0	0	-	-	-	-	-	-	-	-	-		0	0	0	-	-	-	0	0	-	-	-	-	-	-	-	-	-		0.00223556	0.000926963	0
	GUT_GENOME035196	Collinsella sp.	Bacteria	Actinobacteriota	Coriobacteriia	Coriobacteriales	Coriobacteriaceae	Collinsella			0	0	0	-	-	-	0	0	-	-	-	-	-	-	-	-	-		0	0	0	-	-	-	0	0	-	-	-	-	-	-	-	-	-		0.00011073	5.13688e-05	0
	GUT_GENOME035511	Eubacterium I sp.	Bacteria	Firmicutes_A	Clostridia	Lachnospirales	Lachnospiraceae	Eubacterium_I			7.40873e-05	1.89767e-05	0	-	-	-	0	0	-	-	0.404146	0.739207	0.54673	0.584564	0.895196	-	-		1.4318e-05	1.89767e-05	1.001	-	-	-	0	0	-	-	-	-	-	-	-	-	-		0	0	0
	GUT_GENOME035512	UBA7748 sp900314535	Bacteria	Actinobacteriota	Coriobacteriia	Coriobacteriales	Atopobiaceae	UBA7748	UBA7748_sp900314535		0	0	0	-	-	-	0	0	-	-	-	-	-	-	-	-	-		0	0	0	-	-	-	0	0	-	-	-	-	-	-	-	-	-		0	1.41138e-05	0
	GUT_GENOME035519	Collinsella sp002232035	Bacteria	Actinobacteriota	Coriobacteriia	Coriobacteriales	Coriobacteriaceae	Collinsella	Collinsella_sp002232035		2.49595e-05	0	0	-	-	-	0	0	-	-	-	-	-	-	-	-	-		0	0	0	-	-	-	0	0	-	-	-	-	-	-	-	-	-		6.03376e-06	3.68442e-05	0
	GUT_GENOME035741	-	Bacteria	Firmicutes_A	Clostridia	Oscillospirales	Acutalibacteraceae				0	1.18565e-05	0	-	-	-	0	0	-	-	-	-	-	-	-	-	-		0	1.18565e-05	0	-	-	-	0	0	-	-	-	-	-	-	-	-	-		0	0	0
	GUT_GENOME035872	Oscillibacter sp.	Bacteria	Firmicutes_A	Clostridia	Oscillospirales	Oscillospiraceae	Oscillibacter			5.04424e-05	6.43328e-05	0	-	-	-	0	0	-	-	-0.78473	0.867124	-0.90498	0.365476	0.815724	-	0.0291206		6.90853e-05	6.43328e-05	0	-	-	-	0	0	-	-	-0.027394	0.930644	-0.0294355	0.976517	0.999605	-	0.0336395		0	7.26753e-06	0
	GUT_GENOME036500	Oscillibacter sp.	Bacteria	Firmicutes_A	Clostridia	Oscillospirales	Oscillospiraceae	Oscillibacter			0.000254839	0.000223408	0	-	-	-	0	0	-	-	-0.414595	1.18462	-0.349982	0.726352	0.921956	-	0.011608		0.000202609	0.000223408	1.001	-	-	-	0	0	-	-	0.503715	1.16039	0.434093	0.664221	0.995393	-	0.0436721		0	4.82113e-05	0
	GUT_GENOME036651	Agathobaculum sp.	Bacteria	Firmicutes_A	Clostridia	Oscillospirales	Butyricicoccaceae	Agathobaculum			2.54886e-05	0	0	-	-	-	0	0	-	-	-	-	-	-	-	-	-		2.47806e-05	0	0	-	-	-	0	0	-	-	-	-	-	-	-	-	-		1.87801e-05	0	1.001
	GUT_GENOME036763	Clostridium sp.	Bacteria	Firmicutes_A	Clostridia	Clostridiales	Clostridiaceae	Clostridium			7.33583e-05	2.51844e-05	0	-	-	-	0	0	-	-	-	-	-	-	-	-	-		7.13206e-05	2.51844e-05	0	-	-	-	0	0	-	-	-	-	-	-	-	-	-		0	0.0028347	0
	GUT_GENOME036899	Oscillibacter sp.	Bacteria	Firmicutes_A	Clostridia	Oscillospirales	Oscillospiraceae	Oscillibacter			8.08227e-05	2.48016e-05	0	-	-	-	0	0	-	-	-0.0774576	0.764877	-0.101268	0.919338	0.975226	-	-		6.85892e-05	2.48016e-05	0	-	-	-	0	0	-	-	-	-	-	-	-	-	-		0	7.47664e-06	0
	GUT_GENOME037069	Collinsella sp.	Bacteria	Actinobacteriota	Coriobacteriia	Coriobacteriales	Coriobacteriaceae	Collinsella			0	0	0	-	-	-	0	0	-	-	-	-	-	-	-	-	-		0	0	0	-	-	-	0	0	-	-	-	-	-	-	-	-	-		0	1.4761e-05	0
	GUT_GENOME037223	Lactobacillus apis	Bacteria	Firmicutes	Bacilli	Lactobacillales	Lactobacillaceae	Lactobacillus	Lactobacillus_apis		0	0	0	-	-	-	0	0	-	-	-	-	-	-	-	-	-		0	0	0	-	-	-	0	0	-	-	-	-	-	-	-	-	-		0	6.7094e-06	0
	GUT_GENOME037425	Acidaminococcus sp.	Bacteria	Firmicutes_C	Negativicutes	Acidaminococcales	Acidaminococcaceae	Acidaminococcus			0	3.80315e-05	0	-	-	-	0	0	-	-	-	-	-	-	-	-	-		1.45713e-05	3.80315e-05	0	-	-	-	0	0	-	-	-	-	-	-	-	-	-		4.31293e-05	2.02469e-05	0
	GUT_GENOME037509	Prevotella sp.	Bacteria	Bacteroidota	Bacteroidia	Bacteroidales	Bacteroidaceae	Prevotella			9.7379e-06	0	0	-	-	-	0	0	-	-	-	-	-	-	-	-	-		0	0	0	-	-	-	0	0	-	-	-	-	-	-	-	-	-		0	0	0
	GUT_GENOME037806	Paraprevotella sp.	Bacteria	Bacteroidota	Bacteroidia	Bacteroidales	Bacteroidaceae	Paraprevotella			7.05321e-06	0	0	-	-	-	0	0	-	-	-	-	-	-	-	-	-		0	0	0	-	-	-	0	0	-	-	-	-	-	-	-	-	-		0	0	0
	GUT_GENOME038048	CAG-269 sp.	Bacteria	Firmicutes_A	Clostridia	TANB77	CAG-508	CAG-269			0	0	0	-	-	-	0	0	-	-	-	-	-	-	-	-	-		0	0	0	-	-	-	0	0	-	-	-	-	-	-	-	-	-		0	1.09225e-05	0
	GUT_GENOME038202	Tyzzerella sp.	Bacteria	Firmicutes_A	Clostridia	Lachnospirales	Lachnospiraceae	Tyzzerella			0	1.45306e-05	0	-	-	-	0	0	-	-	-	-	-	-	-	-	-		0	1.45306e-05	0	-	-	-	0	0	-	-	-	-	-	-	-	-	-		0.000105226	3.60121e-05	0
	GUT_GENOME038289	Haemophilus D sp.	Bacteria	Proteobacteria	Gammaproteobacteria	Enterobacterales	Pasteurellaceae	Haemophilus_D			3.74922e-05	0	0	-	-	-	0	0	-	-	-	-	-	-	-	-	-		3.64508e-05	0	0	-	-	-	0	0	-	-	-	-	-	-	-	-	-		9.82272e-05	0	1.41237
	GUT_GENOME039656	Collinsella sp.	Bacteria	Actinobacteriota	Coriobacteriia	Coriobacteriales	Coriobacteriaceae	Collinsella			0	1.03872e-05	0	-	-	-	0	0	-	-	-	-	-	-	-	-	-		0	1.03872e-05	0	-	-	-	0	0	-	-	-	-	-	-	-	-	-		3.50813e-05	3.8566e-05	0
	GUT_GENOME040022	UBA1409 sp002338885	Bacteria	Firmicutes_A	Clostridia	Oscillospirales	Ruminococcaceae	UBA1409	UBA1409_sp002338885		6.55254e-06	1.32534e-05	0	-	-	-	0	0	-	-	-	-	-	-	-	-	-		0	1.32534e-05	0	-	-	-	0	0	-	-	-	-	-	-	-	-	-		0	0	0
	GUT_GENOME040261	Collinsella sp.	Bacteria	Actinobacteriota	Coriobacteriia	Coriobacteriales	Coriobacteriaceae	Collinsella			1.76136e-05	3.57947e-05	0	-	-	-	0	0	-	-	-	-	-	-	-	-	-		0	3.57947e-05	0	-	-	-	0	0	-	-	-	-	-	-	-	-	-		0.000274964	0.000129311	2.06801
	GUT_GENOME040321	UBA11517 sp003522085	Bacteria	Firmicutes_A	Clostridia	4C28d-15	UBA1242	UBA11517	UBA11517_sp003522085		2.71918e-05	4.10073e-05	1.001	-	-	-	0	0	-	-	-	-	-	-	-	-	-		6.42831e-05	4.10073e-05	0	-	-	-	0	0	-	-	-	-	-	-	-	-	-		0	0	0
	GUT_GENOME040420	Akkermansia sp.	Bacteria	Verrucomicrobiota	Verrucomicrobiae	Verrucomicrobiales	Akkermansiaceae	Akkermansia			0.000279535	0.000143383	0	-	-	-	0	0	-	-	-0.276667	0.864764	-0.319934	0.749019	0.921956	-	-		0.000253551	0.000143383	0	-	-	-	0	0	-	-	-0.264349	0.960839	-0.275123	0.783221	0.995393	-	0.0408815		0.00102477	8.57211e-05	0.642972
	GUT_GENOME040960	CAG-485 sp.	Bacteria	Bacteroidota	Bacteroidia	Bacteroidales	Muribaculaceae	CAG-485			0	0	0	-	-	-	0	0	-	-	-	-	-	-	-	-	-		0	0	0	-	-	-	0	0	-	-	-	-	-	-	-	-	-		0	1.3615e-05	0
	GUT_GENOME041818	CAG-267 sp.	Bacteria	Proteobacteria	Alphaproteobacteria	RF32	CAG-239	CAG-267			1.22157e-05	0	0	-	-	-	0	0	-	-	-	-	-	-	-	-	-		0	0	0	-	-	-	0	0	-	-	-	-	-	-	-	-	-		0	0	0
	GUT_GENOME042029	Faecalibacterium sp.	Bacteria	Firmicutes_A	Clostridia	Oscillospirales	Ruminococcaceae	Faecalibacterium			0.00264593	0.00426974	0	-	-	-	0	0	-	-	-1.63454	1.28994	-1.26714	0.205104	0.709493	-	0.0483272		0.00256577	0.00426974	2.75687	12	Y	-	HIGH	3.12185	0.00496857	0.0077634	-1.85022	1.40391	-1.3179	0.187536	0.995393	0.252165	0.0857278		0	0.000283206	0
	GUT_GENOME042389	CAG-83 sp.	Bacteria	Firmicutes_A	Clostridia	Oscillospirales	Oscillospiraceae	CAG-83			3.66483e-05	0.00229805	1.001	-	-	-	0	0	-	-	-1.93866	1.01677	-1.90668	0.0565617	0.647809	-	0.0541777		0.000590326	0.00229805	0	-	-	-	0	0	-	-	-1.03585	1.01389	-1.02166	0.306944	0.995393	-	0.0576464		0	0	0
	GUT_GENOME042491	Collinsella sp.	Bacteria	Actinobacteriota	Coriobacteriia	Coriobacteriales	Coriobacteriaceae	Collinsella			0	1.32618e-05	0	-	-	-	0	0	-	-	-	-	-	-	-	-	-		0	1.32618e-05	0	-	-	-	0	0	-	-	-	-	-	-	-	-	-		0	5.0673e-06	0
	GUT_GENOME043156	Collinsella sp.	Bacteria	Actinobacteriota	Coriobacteriia	Coriobacteriales	Coriobacteriaceae	Collinsella			0	0	0	-	-	-	0	0	-	-	-	-	-	-	-	-	-		0	0	0	-	-	-	0	0	-	-	-	-	-	-	-	-	-		0	3.46529e-06	0
	GUT_GENOME043611	Collinsella sp.	Bacteria	Actinobacteriota	Coriobacteriia	Coriobacteriales	Coriobacteriaceae	Collinsella			1.87346e-05	0.00012694	1.001	-	-	-	0	0	-	-	-0.941255	0.719985	-1.30733	0.191102	0.702517	-	-		2.17274e-05	0.00012694	0	-	-	-	0	0	-	-	-	-	-	-	-	-	-		0	5.36909e-05	0
	GUT_GENOME043892	CAG-170 sp.	Bacteria	Firmicutes_A	Clostridia	Oscillospirales	Oscillospiraceae	CAG-170			6.55907e-06	1.58758e-05	0	-	-	-	0	0	-	-	-	-	-	-	-	-	-		1.89628e-05	1.58758e-05	0	-	-	-	0	0	-	-	-	-	-	-	-	-	-		0	0	0
	GUT_GENOME043942	CAG-103 sp900317855	Bacteria	Firmicutes_A	Clostridia	Oscillospirales	Oscillospiraceae	CAG-103	CAG-103_sp900317855		0.000170195	0.000132524	0	-	-	-	0	0	-	-	-0.141476	1.05502	-0.134098	0.893325	0.958579	-	0.0198048		0.000167578	0.000132524	0	-	-	-	0	0	-	-	0.534578	1.02172	0.523212	0.600827	0.995393	-	0.0624517		0	0	0
	GUT_GENOME043953	Collinsella sp.	Bacteria	Actinobacteriota	Coriobacteriia	Coriobacteriales	Coriobacteriaceae	Collinsella			0	2.67389e-05	0	-	-	-	0	0	-	-	-	-	-	-	-	-	-		0	2.67389e-05	0	-	-	-	0	0	-	-	-	-	-	-	-	-	-		0	4.82841e-06	0
	GUT_GENOME044136	ER4 sp.	Bacteria	Firmicutes_A	Clostridia	Oscillospirales	Oscillospiraceae	ER4			1.30579e-05	2.33949e-05	0	-	-	-	0	0	-	-	-	-	-	-	-	-	-		1.44177e-05	2.33949e-05	0	-	-	-	0	0	-	-	-	-	-	-	-	-	-		0	0	0
	GUT_GENOME044229	-	Bacteria	Firmicutes_A	Clostridia	Oscillospirales	CAG-382				0	0	0	-	-	-	0	0	-	-	-	-	-	-	-	-	-		0	0	0	-	-	-	0	0	-	-	-	-	-	-	-	-	-		3.10285e-05	0	0
	GUT_GENOME044240	Collinsella sp.	Bacteria	Actinobacteriota	Coriobacteriia	Coriobacteriales	Coriobacteriaceae	Collinsella			4.62144e-05	0.000193577	1.001	-	-	-	0	0	-	-	-1.13404	0.857264	-1.32286	0.185881	0.702517	-	-		2.85455e-05	0.000193577	1.001	-	-	-	0	0	-	-	-1.18438	0.834637	-1.41904	0.155888	0.995393	-	0.116128		4.09595e-05	0.000121804	0
	GUT_GENOME044257	UBA5394 sp.	Bacteria	Firmicutes_A	Clostridia	Christensenellales	CAG-138	UBA5394			7.18644e-05	0	0	-	-	-	0	0	-	-	-	-	-	-	-	-	-		1.53958e-05	0	0	-	-	-	0	0	-	-	-	-	-	-	-	-	-		0	0	0
	GUT_GENOME044271	CAG-1024 sp.	Bacteria	Firmicutes_A	Clostridia	Christensenellales	CAG-138	CAG-1024			1.7975e-05	0	0	-	-	-	0	0	-	-	-	-	-	-	-	-	-		0	0	0	-	-	-	0	0	-	-	-	-	-	-	-	-	-		0	0	0
	GUT_GENOME044331	Acidaminococcus fermentans	Bacteria	Firmicutes_C	Negativicutes	Acidaminococcales	Acidaminococcaceae	Acidaminococcus	Acidaminococcus_fermentans		0	0.000202048	0	-	-	-	0	0	-	-	-	-	-	-	-	-	-		0	0.000202048	0	-	-	-	0	0	-	-	-	-	-	-	-	-	-		0	0	0
	GUT_GENOME044483	Clostridium neonatale	Bacteria	Firmicutes_A	Clostridia	Clostridiales	Clostridiaceae	Clostridium	Clostridium_neonatale		0	0	0	-	-	-	0	0	-	-	-	-	-	-	-	-	-		0	0	0	-	-	-	0	0	-	-	-	-	-	-	-	-	-		0.00356155	0.00119681	0.408702
	GUT_GENOME044529	CAG-269 sp.	Bacteria	Firmicutes_A	Clostridia	TANB77	CAG-508	CAG-269			0.000368482	0	0	-	-	-	0	0	-	-	-	-	-	-	-	-	-		0.000306803	0	0	-	-	-	0	0	-	-	-	-	-	-	-	-	-		0	0.00118433	0
	GUT_GENOME044676	Collinsella sp.	Bacteria	Actinobacteriota	Coriobacteriia	Coriobacteriales	Coriobacteriaceae	Collinsella			0	0	0	-	-	-	0	0	-	-	-	-	-	-	-	-	-		0	0	0	-	-	-	0	0	-	-	-	-	-	-	-	-	-		0.00046125	0.000131689	2.24988
	GUT_GENOME044732	Collinsella sp.	Bacteria	Actinobacteriota	Coriobacteriia	Coriobacteriales	Coriobacteriaceae	Collinsella			0	0	0	-	-	-	0	0	-	-	-	-	-	-	-	-	-		0	0	0	-	-	-	0	0	-	-	-	-	-	-	-	-	-		0	9.8154e-05	0
	GUT_GENOME044788	Bacteroides A sp.	Bacteria	Bacteroidota	Bacteroidia	Bacteroidales	Bacteroidaceae	Bacteroides_A			0	0	0	-	-	-	0	0	-	-	-	-	-	-	-	-	-		0	0	0	-	-	-	0	0	-	-	-	-	-	-	-	-	-		0	9.65208e-06	0
	GUT_GENOME045096	Collinsella sp.	Bacteria	Actinobacteriota	Coriobacteriia	Coriobacteriales	Coriobacteriaceae	Collinsella			0.000541944	0.000345116	1.1196	-	-	-	0	0	-	-	0.239768	0.841114	0.285061	0.775598	0.921956	-	-		0.00042784	0.000345116	0	-	-	-	0	0	-	-	-0.233413	0.926856	-0.251833	0.80117	0.995393	-	0.0367342		4.17504e-05	0.000333976	0
	GUT_GENOME045186	UBA9502 sp.	Bacteria	Firmicutes_A	Clostridia	Lachnospirales	Lachnospiraceae	UBA9502			0.000320534	2.60811e-05	0.191837	-	-	Y	LOW	2.21476	0.00226971	-	2.0582	0.942946	2.18273	0.0290558	0.540042	-	0		0.00018731	2.60811e-05	0	-	-	-	0	0	-	-	-0.350017	1.10327	-0.317254	0.751051	0.995393	-	0.0357706		2.62343e-05	6.86091e-06	0
	GUT_GENOME045223	Flavonifractor sp900199495	Bacteria	Firmicutes_A	Clostridia	Oscillospirales	Oscillospiraceae	Flavonifractor	Flavonifractor_sp900199495		0	2.81411e-05	0	-	-	-	0	0	-	-	-	-	-	-	-	-	-		0	2.81411e-05	0	-	-	-	0	0	-	-	-	-	-	-	-	-	-		0	0	0
	GUT_GENOME045302	Slackia A sp.	Bacteria	Actinobacteriota	Coriobacteriia	Coriobacteriales	Eggerthellaceae	Slackia_A			0	0	0	-	-	-	0	0	-	-	-	-	-	-	-	-	-		6.39491e-05	0	0	-	-	-	0	0	-	-	-	-	-	-	-	-	-		5.03168e-05	6.54744e-05	1.001
	GUT_GENOME045630	Blautia sp.	Bacteria	Firmicutes_A	Clostridia	Lachnospirales	Lachnospiraceae	Blautia			4.60522e-05	0	0	-	-	-	0	0	-	-	-	-	-	-	-	-	-		4.47729e-05	0	0	-	-	-	0	0	-	-	-	-	-	-	-	-	-		0.000183986	0.000255285	1.33185
	GUT_GENOME045693	Fusobacterium A sp900015295	Bacteria	Fusobacteriota	Fusobacteriia	Fusobacteriales	Fusobacteriaceae	Fusobacterium_A	Fusobacterium_A_sp900015295		0	0	0	-	-	-	0	0	-	-	-	-	-	-	-	-	-		0	0	0	-	-	-	0	0	-	-	-	-	-	-	-	-	-		0	8.17974e-06	0
	GUT_GENOME045846	Phascolarctobacterium sp.	Bacteria	Firmicutes_C	Negativicutes	Acidaminococcales	Acidaminococcaceae	Phascolarctobacterium			0.000188729	8.94288e-05	0	-	-	-	0	0	-	-	0.367788	0.979315	0.375556	0.707247	0.921956	-	0.0286278		0.000201948	8.94288e-05	1.001	-	-	-	0	0	-	-	-0.100793	1.13343	-0.0889274	0.92914	0.999605	-	0.0254815		9.89123e-05	8.36769e-06	0
	GUT_GENOME046050	Niameybacter sp.	Bacteria	Firmicutes_A	Clostridia	Lachnospirales	Cellulosilyticaceae	Niameybacter			0	0	0	-	-	-	0	0	-	-	-	-	-	-	-	-	-		0	0	0	-	-	-	0	0	-	-	-	-	-	-	-	-	-		0	1.73488e-05	0
	GUT_GENOME046070	-	Bacteria	Firmicutes_A	Clostridia	Christensenellales					2.65371e-05	4.06469e-05	0	-	-	-	0	0	-	-	-	-	-	-	-	-	-		4.15406e-05	4.06469e-05	0	-	-	-	0	0	-	-	-	-	-	-	-	-	-		0	0	0
	GUT_GENOME046227	Bacteroides C sp.	Bacteria	Bacteroidota	Bacteroidia	Bacteroidales	Bacteroidaceae	Bacteroides_C			0	0	0	-	-	-	0	0	-	-	-	-	-	-	-	-	-		0	0	0	-	-	-	0	0	-	-	-	-	-	-	-	-	-		8.20385e-06	5.56934e-06	0
	GUT_GENOME046367	An172 sp002160515	Bacteria	Firmicutes_A	Clostridia	Oscillospirales	Acutalibacteraceae	An172	An172_sp002160515		0.000142891	0	0	-	-	-	0	0	-	-	-	-	-	-	-	-	-		0.000138922	0	0	-	-	-	0	0	-	-	-	-	-	-	-	-	-		0	0	0
	GUT_GENOME047123	Veillonella sp.	Bacteria	Firmicutes_C	Negativicutes	Veillonellales	Veillonellaceae	Veillonella			0	0	0	-	-	-	0	0	-	-	-	-	-	-	-	-	-		0	0	0	-	-	-	0	0	-	-	-	-	-	-	-	-	-		3.7245e-05	5.17327e-05	0
	GUT_GENOME047344	Collinsella sp.	Bacteria	Actinobacteriota	Coriobacteriia	Coriobacteriales	Coriobacteriaceae	Collinsella			0	0	0	-	-	-	0	0	-	-	-	-	-	-	-	-	-		0	0	0	-	-	-	0	0	-	-	-	-	-	-	-	-	-		8.4368e-05	4.41443e-05	0
	GUT_GENOME047426	CAG-273 sp000437855	Bacteria	Firmicutes_A	Clostridia	TANB77	CAG-508	CAG-273	CAG-273_sp000437855		0.000259987	0.00236371	0	-	-	-	0	0	-	-	-	-	-	-	-	-	-		0.000252765	0.00236371	0	-	-	-	0	0	-	-	-	-	-	-	-	-	-		0	0	0
	GUT_GENOME047636	-	Bacteria	Firmicutes	Bacilli	ML615J-28	CAG-313				0	0	0	-	-	-	0	0	-	-	-	-	-	-	-	-	-		0	0	0	-	-	-	0	0	-	-	-	-	-	-	-	-	-		0	0	0
	GUT_GENOME047905	CAG-314 sp000437915	Bacteria	Firmicutes_A	Clostridia	4C28d-15	CAG-314	CAG-314	CAG-314_sp000437915		0.00317944	0.00249144	0	-	-	-	0	0	-	-	-0.104962	1.23711	-0.084844	0.932385	0.977924	-	0.0156002		0.00369342	0.00249144	1.001	-	-	-	0	0	-	-	1.51367	1.22193	1.23875	0.215439	0.995393	-	0.0533192		0	0	0
	GUT_GENOME047932	Collinsella sp.	Bacteria	Actinobacteriota	Coriobacteriia	Coriobacteriales	Coriobacteriaceae	Collinsella			2.84351e-05	0	0	-	-	-	0	0	-	-	-	-	-	-	-	-	-		0	0	0	-	-	-	0	0	-	-	-	-	-	-	-	-	-		1.67052e-05	0	0
	GUT_GENOME047960	-	Bacteria	Firmicutes_A	Clostridia	Oscillospirales	Acutalibacteraceae				1.15525e-05	0	0	-	-	-	0	0	-	-	-	-	-	-	-	-	-		1.12316e-05	0	0	-	-	-	0	0	-	-	-	-	-	-	-	-	-		4.95641e-05	8.73376e-05	0.166624
	GUT_GENOME048115	Collinsella sp.	Bacteria	Actinobacteriota	Coriobacteriia	Coriobacteriales	Coriobacteriaceae	Collinsella			0	1.20078e-05	0	-	-	-	0	0	-	-	-	-	-	-	-	-	-		0	1.20078e-05	0	-	-	-	0	0	-	-	-	-	-	-	-	-	-		0	2.80976e-06	0
	GUT_GENOME048143	-	Bacteria	Firmicutes_A	Clostridia	Oscillospirales	Acutalibacteraceae				6.14303e-05	1.50508e-05	0	-	-	-	0	0	-	-	-	-	-	-	-	-	-		5.97239e-05	1.50508e-05	0	-	-	-	0	0	-	-	-	-	-	-	-	-	-		0	0	0
	GUT_GENOME049084	CAG-1031 sp000431215	Bacteria	Bacteroidota	Bacteroidia	Bacteroidales	Muribaculaceae	CAG-1031	CAG-1031_sp000431215		0.00042775	0	0	-	-	-	0	0	-	-	-	-	-	-	-	-	-		0	0	0	-	-	-	0	0	-	-	-	-	-	-	-	-	-		0	0	0
	GUT_GENOME049209	-	Bacteria	Firmicutes_A	Clostridia	4C28d-15	CAG-314				0	0	0	-	-	-	0	0	-	-	-	-	-	-	-	-	-		0	0	0	-	-	-	0	0	-	-	-	-	-	-	-	-	-		0	0	0
	GUT_GENOME049240	Eubacterium R sp.	Bacteria	Firmicutes_A	Clostridia	Oscillospirales	Acutalibacteraceae	Eubacterium_R			0	0	0	-	-	-	0	0	-	-	-	-	-	-	-	-	-		0	0	0	-	-	-	0	0	-	-	-	-	-	-	-	-	-		2.19231e-05	0	0
	GUT_GENOME049425	CAG-1427 sp.	Bacteria	Actinobacteriota	Coriobacteriia	Coriobacteriales	Eggerthellaceae	CAG-1427			5.94414e-05	0	0	-	-	-	0	0	-	-	-	-	-	-	-	-	-		3.14255e-05	0	0	-	-	-	0	0	-	-	-	-	-	-	-	-	-		0	0	0
	GUT_GENOME049620	Collinsella aerofaciens F	Bacteria	Actinobacteriota	Coriobacteriia	Coriobacteriales	Coriobacteriaceae	Collinsella	Collinsella_aerofaciens_F		0	1.16609e-05	0	-	-	-	0	0	-	-	-	-	-	-	-	-	-		0	1.16609e-05	0	-	-	-	0	0	-	-	-	-	-	-	-	-	-		0	2.23457e-05	0
	GUT_GENOME049730	Collinsella sp.	Bacteria	Actinobacteriota	Coriobacteriia	Coriobacteriales	Coriobacteriaceae	Collinsella			0	0	0	-	-	-	0	0	-	-	-	-	-	-	-	-	-		0	0	0	-	-	-	0	0	-	-	-	-	-	-	-	-	-		2.2981e-05	1.23231e-05	0
	GUT_GENOME049949	Collinsella sp.	Bacteria	Actinobacteriota	Coriobacteriia	Coriobacteriales	Coriobacteriaceae	Collinsella			0	0	0	-	-	-	0	0	-	-	-	-	-	-	-	-	-		0	0	0	-	-	-	0	0	-	-	-	-	-	-	-	-	-		0.000245817	5.21611e-05	1.87398
	GUT_GENOME052918	Blautia A sp.	Bacteria	Firmicutes_A	Clostridia	Lachnospirales	Lachnospiraceae	Blautia_A			0.00500641	0.00564316	0	-	-	-	0	0	-	-	-1.28279	0.884644	-1.45006	0.147042	0.702517	-	0.0384866		0.0052602	0.00564316	2.32893	17	Y	-	HIGH	2.78255	0.0305795	0.0305795	-1.34612	0.772635	-1.74225	0.0814649	0.995393	0.226291	0		0.00118085	0.00391665	2.19605
	GUT_GENOME053393	Collinsella sp.	Bacteria	Actinobacteriota	Coriobacteriia	Coriobacteriales	Coriobacteriaceae	Collinsella			0	0	0	-	-	-	0	0	-	-	-	-	-	-	-	-	-		0	0	0	-	-	-	0	0	-	-	-	-	-	-	-	-	-		0.000243337	0.000140061	1.99777
	GUT_GENOME055936	UBA11517 sp.	Bacteria	Firmicutes_A	Clostridia	4C28d-15	UBA1242	UBA11517			0	0	0	-	-	-	0	0	-	-	-	-	-	-	-	-	-		0	0	0	-	-	-	0	0	-	-	-	-	-	-	-	-	-		0	2.23372e-05	0
	GUT_GENOME056112	Megamonas sp.	Bacteria	Firmicutes_C	Negativicutes	Selenomonadales	Selenomonadaceae	Megamonas			6.0962e-05	0	0	-	-	-	0	0	-	-	-	-	-	-	-	-	-		0	0	0	-	-	-	0	0	-	-	-	-	-	-	-	-	-		0.000488802	0.000596247	0
	GUT_GENOME057155	Blautia A sp.	Bacteria	Firmicutes_A	Clostridia	Lachnospirales	Lachnospiraceae	Blautia_A			3.70087e-05	0	0	-	-	-	0	0	-	-	-	-	-	-	-	-	-		3.59807e-05	0	0	-	-	-	0	0	-	-	-	-	-	-	-	-	-		8.89395e-06	2.29179e-05	0
	GUT_GENOME057471	-	Bacteria	Firmicutes_A	Clostridia	Lachnospirales	CAG-274				0	0	0	-	-	-	0	0	-	-	-	-	-	-	-	-	-		0	0	0	-	-	-	0	0	-	-	-	-	-	-	-	-	-		5.73756e-05	9.47512e-06	0
	GUT_GENOME057672	Veillonella A seminalis	Bacteria	Firmicutes_C	Negativicutes	Veillonellales	Veillonellaceae	Veillonella_A	Veillonella_A_seminalis		0	1.85163e-05	0	-	-	-	0	0	-	-	-	-	-	-	-	-	-		0	1.85163e-05	0	-	-	-	0	0	-	-	-	-	-	-	-	-	-		0.000107799	0.00127999	0.589753
	GUT_GENOME057686	Eubacterium I sp.	Bacteria	Firmicutes_A	Clostridia	Lachnospirales	Lachnospiraceae	Eubacterium_I			2.18533e-05	6.25296e-05	0	-	-	-	0	0	-	-	-0.408969	0.736596	-0.555215	0.578748	0.895196	-	-		1.22982e-05	6.25296e-05	0	-	-	-	0	0	-	-	-	-	-	-	-	-	-		1.12762e-05	4.51287e-06	0
	GUT_GENOME057980	UBA4855 sp.	Bacteria	Firmicutes	Bacilli	RFN20	CAG-826	UBA4855			0	0	0	-	-	-	0	0	-	-	-	-	-	-	-	-	-		0	0	0	-	-	-	0	0	-	-	-	-	-	-	-	-	-		1.46632e-05	0	0
	GUT_GENOME058044	UBA4855 sp.	Bacteria	Firmicutes	Bacilli	RFN20	CAG-826	UBA4855			0	5.05825e-05	0	-	-	-	0	0	-	-	-	-	-	-	-	-	-		0	5.05825e-05	0	-	-	-	0	0	-	-	-	-	-	-	-	-	-		0	0	0
	GUT_GENOME058212	Clostridium sp.	Bacteria	Firmicutes_A	Clostridia	Clostridiales	Clostridiaceae	Clostridium			1.86595e-05	2.39948e-05	0	-	-	-	0	0	-	-	-	-	-	-	-	-	-		4.68016e-05	2.39948e-05	0	-	-	-	0	0	-	-	-	-	-	-	-	-	-		0	0	0
	GUT_GENOME058339	Streptococcus mitis D	Bacteria	Firmicutes	Bacilli	Lactobacillales	Streptococcaceae	Streptococcus	Streptococcus_mitis_D		0	0	0	-	-	-	0	0	-	-	-	-	-	-	-	-	-		0	0	0	-	-	-	0	0	-	-	-	-	-	-	-	-	-		0.000298926	9.68358e-06	4.24485
	GUT_GENOME058365	Collinsella sp.	Bacteria	Actinobacteriota	Coriobacteriia	Coriobacteriales	Coriobacteriaceae	Collinsella			9.11499e-06	2.86511e-05	0	-	-	-	0	0	-	-	-	-	-	-	-	-	-		2.59066e-05	2.86511e-05	0	-	-	-	0	0	-	-	-	-	-	-	-	-	-		0.00100765	0.000678784	1.54058
	GUT_GENOME058829	CAG-1427 sp000435475	Bacteria	Actinobacteriota	Coriobacteriia	Coriobacteriales	Eggerthellaceae	CAG-1427	CAG-1427_sp000435475		5.30099e-05	0	0	-	-	-	0	0	-	-	-	-	-	-	-	-	-		5.15374e-05	0	0	-	-	-	0	0	-	-	-	-	-	-	-	-	-		0	0	0
	GUT_GENOME059442	CAG-354 sp.	Bacteria	Firmicutes_A	Clostridia	TANB77	CAG-508	CAG-354			0.000195683	0	0	-	-	-	0	0	-	-	-	-	-	-	-	-	-		3.43056e-05	0	0	-	-	-	0	0	-	-	-	-	-	-	-	-	-		2.17135e-05	6.93427e-05	0
	GUT_GENOME059449	Odoribacter sp.	Bacteria	Bacteroidota	Bacteroidia	Bacteroidales	Marinifilaceae	Odoribacter			0.000140782	8.67918e-05	0	-	-	-	0	0	-	-	0.38746	1.01306	0.382464	0.702117	0.921956	-	0.0264007		0.000119259	8.67918e-05	0	-	-	-	0	0	-	-	-0.338678	1.07575	-0.314831	0.75289	0.995393	-	0.0396113		2.04578e-05	0.000124016	1.001
	GUT_GENOME060023	Collinsella sp.	Bacteria	Actinobacteriota	Coriobacteriia	Coriobacteriales	Coriobacteriaceae	Collinsella			0	1.03848e-05	0	-	-	-	0	0	-	-	-	-	-	-	-	-	-		0	1.03848e-05	0	-	-	-	0	0	-	-	-	-	-	-	-	-	-		0	0	0
	GUT_GENOME060258	Collinsella sp.	Bacteria	Actinobacteriota	Coriobacteriia	Coriobacteriales	Coriobacteriaceae	Collinsella			0	0	0	-	-	-	0	0	-	-	-	-	-	-	-	-	-		0	0	0	-	-	-	0	0	-	-	-	-	-	-	-	-	-		0	9.20381e-06	0
	GUT_GENOME060447	Collinsella aerofaciens F	Bacteria	Actinobacteriota	Coriobacteriia	Coriobacteriales	Coriobacteriaceae	Collinsella	Collinsella_aerofaciens_F		0	2.27357e-05	0	-	-	-	0	0	-	-	-	-	-	-	-	-	-		0	2.27357e-05	0	-	-	-	0	0	-	-	-	-	-	-	-	-	-		0	0	0
	GUT_GENOME060514	Dorea sp.	Bacteria	Firmicutes_A	Clostridia	Lachnospirales	Lachnospiraceae	Dorea			0	0	0	-	-	-	0	0	-	-	-	-	-	-	-	-	-		0	0	0	-	-	-	0	0	-	-	-	-	-	-	-	-	-		0	3.22536e-05	0
	GUT_GENOME060651	Anaerostipes sp.	Bacteria	Firmicutes_A	Clostridia	Lachnospirales	Lachnospiraceae	Anaerostipes			0	0	0	-	-	-	0	0	-	-	-	-	-	-	-	-	-		0	0	0	-	-	-	0	0	-	-	-	-	-	-	-	-	-		3.41943e-05	0	0
	GUT_GENOME061051	Niameybacter sp.	Bacteria	Firmicutes_A	Clostridia	Lachnospirales	Cellulosilyticaceae	Niameybacter			0	0	0	-	-	-	0	0	-	-	-	-	-	-	-	-	-		0	0	0	-	-	-	0	0	-	-	-	-	-	-	-	-	-		0.00027235	0	0
	GUT_GENOME061059	Blautia sp.	Bacteria	Firmicutes_A	Clostridia	Lachnospirales	Lachnospiraceae	Blautia			8.78901e-05	8.79167e-05	0	-	-	-	0	0	-	-	-0.0790805	0.776147	-0.101889	0.918845	0.975226	-	-		6.67382e-05	8.79167e-05	1.001	-	-	-	0	0	-	-	-1.29128	0.975724	-1.32341	0.1857	0.995393	-	0.0551926		6.30897e-06	4.22623e-05	0
	GUT_GENOME061877	UBA737 sp.	Bacteria	Firmicutes_A	Clostridia	Oscillospirales	Acutalibacteraceae	UBA737			0	0	0	-	-	-	0	0	-	-	-	-	-	-	-	-	-		0	0	0	-	-	-	0	0	-	-	-	-	-	-	-	-	-		0	3.79674e-05	0
	GUT_GENOME062339	Haemophilus D sp.	Bacteria	Proteobacteria	Gammaproteobacteria	Enterobacterales	Pasteurellaceae	Haemophilus_D			0.000126045	0	0	-	-	-	0	0	-	-	-	-	-	-	-	-	-		0.000122544	0	0	-	-	-	0	0	-	-	-	-	-	-	-	-	-		0.000140843	0	1.71191
	GUT_GENOME062382	Dialister sp.	Bacteria	Firmicutes_C	Negativicutes	Veillonellales	Dialisteraceae	Dialister			0	0.000323656	0	-	-	-	0	0	-	-	-	-	-	-	-	-	-		0.000140782	0.000323656	0	-	-	-	0	0	-	-	-	-	-	-	-	-	-		0	8.75511e-06	0
	GUT_GENOME062400	Collinsella sp.	Bacteria	Actinobacteriota	Coriobacteriia	Coriobacteriales	Coriobacteriaceae	Collinsella			0	1.1547e-05	0	-	-	-	0	0	-	-	-	-	-	-	-	-	-		0	1.1547e-05	0	-	-	-	0	0	-	-	-	-	-	-	-	-	-		0	0	0
	GUT_GENOME062469	Collinsella sp.	Bacteria	Actinobacteriota	Coriobacteriia	Coriobacteriales	Coriobacteriaceae	Collinsella			0	6.22492e-05	0	-	-	-	0	0	-	-	-	-	-	-	-	-	-		0	6.22492e-05	0	-	-	-	0	0	-	-	-	-	-	-	-	-	-		1.58891e-05	2.46099e-05	1.001
	GUT_GENOME063091	Roseburia sp.	Bacteria	Firmicutes_A	Clostridia	Lachnospirales	Lachnospiraceae	Roseburia			3.92542e-05	0	1.001	-	-	-	0	0	-	-	-	-	-	-	-	-	-		7.76205e-06	0	0	-	-	-	0	0	-	-	-	-	-	-	-	-	-		0	0	0
	GUT_GENOME064269	Collinsella aerofaciens F	Bacteria	Actinobacteriota	Coriobacteriia	Coriobacteriales	Coriobacteriaceae	Collinsella	Collinsella_aerofaciens_F		0	2.64576e-05	0	-	-	-	0	0	-	-	-	-	-	-	-	-	-		0	2.64576e-05	0	-	-	-	0	0	-	-	-	-	-	-	-	-	-		0	2.74291e-06	0
	GUT_GENOME064659	CAG-56 sp.	Bacteria	Firmicutes_A	Clostridia	Lachnospirales	Lachnospiraceae	CAG-56			0	0	0	-	-	-	0	0	-	-	-	-	-	-	-	-	-		0	0	0	-	-	-	0	0	-	-	-	-	-	-	-	-	-		1.06902e-05	0	0
	GUT_GENOME065321	Tyzzerella sp.	Bacteria	Firmicutes_A	Clostridia	Lachnospirales	Lachnospiraceae	Tyzzerella			1.07918e-05	0	0	-	-	-	0	0	-	-	-	-	-	-	-	-	-		1.0492e-05	0	0	-	-	-	0	0	-	-	-	-	-	-	-	-	-		3.47819e-05	0	0
	GUT_GENOME065370	Pauljensenia sp000278725	Bacteria	Actinobacteriota	Actinobacteria	Actinomycetales	Actinomycetaceae	Pauljensenia	Pauljensenia_sp000278725		0	0	0	-	-	-	0	0	-	-	-	-	-	-	-	-	-		0	0	0	-	-	-	0	0	-	-	-	-	-	-	-	-	-		0	2.02984e-05	0
	GUT_GENOME065434	Intestinibacter sp.	Bacteria	Firmicutes_A	Clostridia	Peptostreptococcales	Peptostreptococcaceae	Intestinibacter			0.000200999	6.04352e-05	0	-	-	-	0	0	-	-	0.272327	0.84286	0.323098	0.746621	0.921956	-	-		0.000180912	6.04352e-05	0	-	-	-	0	0	-	-	-0.242331	0.941864	-0.257289	0.796956	0.995393	-	0.0412695		1.16599e-05	0	0
	GUT_GENOME065504	Absiella sp.	Bacteria	Firmicutes	Bacilli	Erysipelotrichales	Erysipelotrichaceae	Absiella			2.42085e-05	0	0	-	-	-	0	0	-	-	-	-	-	-	-	-	-		0	0	0	-	-	-	0	0	-	-	-	-	-	-	-	-	-		0.000138041	6.46585e-05	1.66295
	GUT_GENOME065576	Collinsella sp.	Bacteria	Actinobacteriota	Coriobacteriia	Coriobacteriales	Coriobacteriaceae	Collinsella			0	2.3759e-05	0	-	-	-	0	0	-	-	-	-	-	-	-	-	-		0	2.3759e-05	0	-	-	-	0	0	-	-	-	-	-	-	-	-	-		0	0	0
	GUT_GENOME065630	Veillonella sp.	Bacteria	Firmicutes_C	Negativicutes	Veillonellales	Veillonellaceae	Veillonella			0	0	0	-	-	-	0	0	-	-	-	-	-	-	-	-	-		0	0	0	-	-	-	0	0	-	-	-	-	-	-	-	-	-		3.62445e-05	3.86577e-05	1.001
	GUT_GENOME065762	Gemmiger sp.	Bacteria	Firmicutes_A	Clostridia	Oscillospirales	Ruminococcaceae	Gemmiger			0.000139599	0.00010857	0	-	-	-	0	0	-	-	0.227661	0.864653	0.263298	0.792321	0.924799	-	0.0388786		0.000187517	0.00010857	0.54525	-	-	-	0	0	-	-	0.768183	1.0298	0.74595	0.455698	0.995393	-	0.0749068		0	0	0
	GUT_GENOME065882	-	Bacteria	Firmicutes_A	Clostridia	UBA1212	UBA1255				0.000281342	7.86169e-05	0	-	-	-	0	0	-	-	-0.28178	0.84893	-0.331923	0.739947	0.921956	-	-		2.23689e-05	7.86169e-05	0	-	-	-	0	0	-	-	-	-	-	-	-	-	-		0	0	0
	GUT_GENOME066225	Faecalicatena sp.	Bacteria	Firmicutes_A	Clostridia	Lachnospirales	Lachnospiraceae	Faecalicatena			0	0	0	-	-	-	0	0	-	-	-	-	-	-	-	-	-		0	0	0	-	-	-	0	0	-	-	-	-	-	-	-	-	-		0	0	0
	GUT_GENOME066317	Collinsella sp.	Bacteria	Actinobacteriota	Coriobacteriia	Coriobacteriales	Coriobacteriaceae	Collinsella			0	1.20113e-05	0	-	-	-	0	0	-	-	-	-	-	-	-	-	-		0	1.20113e-05	0	-	-	-	0	0	-	-	-	-	-	-	-	-	-		0	0	0
	GUT_GENOME066545	Ruminococcus C sp000980705	Bacteria	Firmicutes_A	Clostridia	Oscillospirales	Ruminococcaceae	Ruminococcus_C	Ruminococcus_C_sp000980705		0.000571866	0.00163119	0	-	-	-	0	0	-	-	-2.02103	1.13426	-1.78181	0.0747807	0.690974	-	0.0389333		0.000859171	0.00163119	0	-	-	-	0	0	-	-	-1.19855	1.27984	-0.936483	0.349025	0.995393	-	0.0533811		0	0	0
	GUT_GENOME066568	Collinsella sp.	Bacteria	Actinobacteriota	Coriobacteriia	Coriobacteriales	Coriobacteriaceae	Collinsella			0	1.78635e-05	0	-	-	-	0	0	-	-	-	-	-	-	-	-	-		0	1.78635e-05	0	-	-	-	0	0	-	-	-	-	-	-	-	-	-		0	0	0
	GUT_GENOME066597	-	Bacteria	Firmicutes_B	Peptococcia	Peptococcales	Peptococcaceae				0	0.000236647	0	-	-	-	0	0	-	-	-	-	-	-	-	-	-		0	0.000236647	0	-	-	-	0	0	-	-	-	-	-	-	-	-	-		0	0	0
	GUT_GENOME066712	-	Bacteria	Firmicutes_A	Clostridia	Monoglobales					2.34707e-05	1.58445e-05	0	-	-	-	0	0	-	-	-	-	-	-	-	-	-		0	1.58445e-05	0	-	-	-	0	0	-	-	-	-	-	-	-	-	-		0	2.3813e-05	0
	GUT_GENOME067136	CAG-56 sp.	Bacteria	Firmicutes_A	Clostridia	Lachnospirales	Lachnospiraceae	CAG-56			8.43799e-06	0	0	-	-	-	0	0	-	-	-	-	-	-	-	-	-		8.2036e-06	0	0	-	-	-	0	0	-	-	-	-	-	-	-	-	-		0	1.8472e-05	0
	GUT_GENOME067489	CAG-217 sp000436335	Bacteria	Firmicutes_A	Clostridia	Oscillospirales	Acutalibacteraceae	CAG-217	CAG-217_sp000436335		0.00433094	0.000711793	0	-	-	-	0	0	-	-	0.60933	1.10488	0.551488	0.5813	0.895196	-	0.0169354		0.00234534	0.000711793	0	-	-	-	0	0	-	-	-0.943356	1.04492	-0.902799	0.366633	0.995393	-	0.0373424		0	0	0
	GUT_GENOME067546	CAG-485 sp.	Bacteria	Bacteroidota	Bacteroidia	Bacteroidales	Muribaculaceae	CAG-485			1.20676e-05	0	0	-	-	-	0	0	-	-	-	-	-	-	-	-	-		0	0	0	-	-	-	0	0	-	-	-	-	-	-	-	-	-		0	0	0
	GUT_GENOME067844	CAG-269 sp.	Bacteria	Firmicutes_A	Clostridia	TANB77	CAG-508	CAG-269			6.90043e-05	0	0	-	-	-	0	0	-	-	-	-	-	-	-	-	-		6.70875e-05	0	0	-	-	-	0	0	-	-	-	-	-	-	-	-	-		0	0	0
	GUT_GENOME067866	Eubacterium G sp.	Bacteria	Firmicutes_A	Clostridia	Lachnospirales	Lachnospiraceae	Eubacterium_G			2.85075e-05	0	0	-	-	-	0	0	-	-	-	-	-	-	-	-	-		0	0	0	-	-	-	0	0	-	-	-	-	-	-	-	-	-		0	0	0
	GUT_GENOME068725	CAG-1031 sp.	Bacteria	Bacteroidota	Bacteroidia	Bacteroidales	Muribaculaceae	CAG-1031			0.00025395	0.000360892	1.47831	-	-	-	0	0	-	-	-1.03106	1.29882	-0.793841	0.427288	0.848786	-	0.0196169		0.00032552	0.000360892	0	-	-	-	0	0	-	-	-0.369122	1.42437	-0.259147	0.795522	0.995393	-	0.0272315		0.000242587	0.000155331	1.001
	GUT_GENOME069124	Prevotellamassilia sp.	Bacteria	Bacteroidota	Bacteroidia	Bacteroidales	Bacteroidaceae	Prevotellamassilia			0.000557069	0.000609557	0	-	-	-	0	0	-	-	-0.53802	1.32482	-0.40611	0.684662	0.921805	-	0.0126427		0.000558992	0.000609557	0	-	-	-	0	0	-	-	-0.54055	1.44676	-0.373628	0.708681	0.995393	-	0.0299482		9.26126e-05	0.000197515	0
	GUT_GENOME069692	Bacteroides A sp.	Bacteria	Bacteroidota	Bacteroidia	Bacteroidales	Bacteroidaceae	Bacteroides_A			5.53877e-05	0	1.34406	-	-	-	LOW	1.93188	0.0238008	-	0.695013	0.71044	0.978285	0.327934	0.801909	-	-		4.5237e-05	0	0	-	-	-	0	0	-	-	-	-	-	-	-	-	-		1.05734e-05	5.8308e-05	0
	GUT_GENOME069755	Prevotella sp.	Bacteria	Bacteroidota	Bacteroidia	Bacteroidales	Bacteroidaceae	Prevotella			0.000103392	0	0	-	-	-	LOW	1.85453	0.0238008	-	0.716393	0.717624	0.998284	0.318141	0.801909	-	-		6.94874e-05	0	1.001	-	-	-	0	0	-	-	-	-	-	-	-	-	-		0	5.77327e-06	0
	GUT_GENOME070341	Prevotella sp000436595	Bacteria	Bacteroidota	Bacteroidia	Bacteroidales	Bacteroidaceae	Prevotella	Prevotella_sp000436595		0.000745572	0.000533831	1.39642	-	-	-	0	0	-	-	0.370657	1.36344	0.271855	0.785733	0.924799	-	0.00358361		0.000761771	0.000533831	0.625925	-	-	-	0	0	-	-	0.845497	1.48432	0.569618	0.568937	0.995393	-	0.0214994		0.000165183	0.000490993	0.501569
	GUT_GENOME070485	Clostridium M sp.	Bacteria	Firmicutes_A	Clostridia	Lachnospirales	Lachnospiraceae	Clostridium_M			0	0	0	-	-	-	0	0	-	-	-	-	-	-	-	-	-		0	0	0	-	-	-	0	0	-	-	-	-	-	-	-	-	-		0	0	0
	GUT_GENOME070486	CAG-103 sp.	Bacteria	Firmicutes_A	Clostridia	Oscillospirales	Oscillospiraceae	CAG-103			0	0.000135888	0	-	-	-	0	0	-	-	-	-	-	-	-	-	-		0	0.000135888	0	-	-	-	0	0	-	-	-	-	-	-	-	-	-		0	0	0
	GUT_GENOME071017	UBA7057 sp.	Bacteria	Firmicutes	Bacilli	RF39	CAG-611	UBA7057			0	0	0	-	-	-	0	0	-	-	-	-	-	-	-	-	-		0	0	0	-	-	-	0	0	-	-	-	-	-	-	-	-	-		1.08937e-05	0	0
	GUT_GENOME071857	Blautia sp.	Bacteria	Firmicutes_A	Clostridia	Lachnospirales	Lachnospiraceae	Blautia			0.000210101	4.69678e-05	0	-	-	-	0	0	-	-	0.643675	0.937329	0.686712	0.492264	0.887428	-	0.0381876		0.000165802	4.69678e-05	0	-	-	-	0	0	-	-	0.0753548	0.975871	0.0772181	0.93845	0.999605	-	0.0367258		3.46559e-05	9.4359e-05	0
	GUT_GENOME072376	CAG-631 sp.	Bacteria	Firmicutes	Bacilli	RFN20	CAG-631	CAG-631			0	0	0	-	-	-	0	0	-	-	-	-	-	-	-	-	-		0	0	0	-	-	-	0	0	-	-	-	-	-	-	-	-	-		0	0	0
	GUT_GENOME073482	CAG-484 sp000431315	Bacteria	Cyanobacteria	Vampirovibrionia	Gastranaerophilales	Gastranaerophilaceae	CAG-484	CAG-484_sp000431315		0.000122035	0	0	-	-	-	0	0	-	-	-	-	-	-	-	-	-		0	0	0	-	-	-	0	0	-	-	-	-	-	-	-	-	-		0	0	0
	GUT_GENOME073885	Prevotella sp.	Bacteria	Bacteroidota	Bacteroidia	Bacteroidales	Bacteroidaceae	Prevotella			9.25152e-05	0.000418552	0.652963	-	-	-	0	0	-	-	-1.59894	1.0758	-1.48628	0.137204	0.698406	-	0.0368059		0.000125343	0.000418552	0	-	-	-	0	0	-	-	-0.0948347	1.07564	-0.0881661	0.929745	0.999605	-	0.0249426		0	3.49919e-05	0
	GUT_GENOME074354	Negativibacillus sp000435195	Bacteria	Firmicutes_A	Clostridia	Oscillospirales	Ruminococcaceae	Negativibacillus	Negativibacillus_sp000435195		0.000557911	0.00116139	0	-	-	-	0	0	-	-	-1.69945	1.26384	-1.34467	0.178732	0.702517	-	0.0282417		0.000854434	0.00116139	0	-	-	-	0	0	-	-	-0.12372	1.37855	-0.0897464	0.928489	0.999605	-	0.0189988		0	0	0
	GUT_GENOME075103	Dialister sp900343095	Bacteria	Firmicutes_C	Negativicutes	Veillonellales	Dialisteraceae	Dialister	Dialister_sp900343095		0.000798144	1.26546e-05	0	-	-	-	0	0	-	-	0.248497	0.746227	0.333005	0.73913	0.921956	-	-		0.00066817	1.26546e-05	0	-	-	-	0	0	-	-	-	-	-	-	-	-	-		3.73387e-05	7.90839e-05	1.001
	GUT_GENOME075185	Collinsella sp.	Bacteria	Actinobacteriota	Coriobacteriia	Coriobacteriales	Coriobacteriaceae	Collinsella			0	0	0	-	-	-	0	0	-	-	-	-	-	-	-	-	-		0	0	0	-	-	-	0	0	-	-	-	-	-	-	-	-	-		0	9.67654e-06	0
	GUT_GENOME075582	Streptococcus sp.	Bacteria	Firmicutes	Bacilli	Lactobacillales	Streptococcaceae	Streptococcus			0	0	0	-	-	-	0	0	-	-	-	-	-	-	-	-	-		0	0	0	-	-	-	0	0	-	-	-	-	-	-	-	-	-		0.000571651	6.21879e-05	0.571789
	GUT_GENOME076000	Clostridium M sp.	Bacteria	Firmicutes_A	Clostridia	Lachnospirales	Lachnospiraceae	Clostridium_M			0	0.000642063	0	-	-	-	0	0	-	-	-	-	-	-	-	-	-		0.00014182	0.000642063	0	-	-	-	0	0	-	-	-	-	-	-	-	-	-		0.0139473	0.00853251	1.41685
	GUT_GENOME076199	F0422 sp001553345	Bacteria	Firmicutes_C	Negativicutes	Veillonellales	Veillonellaceae	F0422	F0422_sp001553345		0	0	0	-	-	-	0	0	-	-	-	-	-	-	-	-	-		0	0	0	-	-	-	0	0	-	-	-	-	-	-	-	-	-		0.000274756	0	0
	GUT_GENOME076493	Streptococcus sp000187445	Bacteria	Firmicutes	Bacilli	Lactobacillales	Streptococcaceae	Streptococcus	Streptococcus_sp000187445		6.42002e-05	0.000211441	0	-	-	-	0	0	-	-	-0.907533	0.817287	-1.11042	0.266818	0.761296	-	-		0.000212916	0.000211441	0	-	-	-	0	0	-	-	-0.510856	0.862106	-0.592568	0.553471	0.995393	-	0.047141		0.00391433	0.00655304	2.06547
	GUT_GENOME076944	UBA4871 sp.	Bacteria	Firmicutes_A	Clostridia	Oscillospirales	Acutalibacteraceae	UBA4871			0.000155669	8.61857e-05	0	-	-	-	0	0	-	-	0.0830707	0.939041	0.0884634	0.929508	0.977924	-	0.0206623		4.45427e-05	8.61857e-05	0	-	-	-	0	0	-	-	-0.324207	0.898651	-0.360771	0.71827	0.995393	-	0.0651132		0	3.33633e-05	0
	GUT_GENOME077706	Dorea sp.	Bacteria	Firmicutes_A	Clostridia	Lachnospirales	Lachnospiraceae	Dorea			0.00119904	0.000720932	1.71514	-	-	-	0	0	-	-	1.183	1.30485	0.906616	0.36461	0.815724	-	0.0195217		0.00142727	0.000720932	0	-	-	-	0	0	-	-	0.891785	1.47795	0.603394	0.546246	0.995393	-	0.0374629		4.17882e-05	0.000113025	0
	GUT_GENOME078005	Fusobacterium B sp.	Bacteria	Fusobacteriota	Fusobacteriia	Fusobacteriales	Fusobacteriaceae	Fusobacterium_B			0	0	0	-	-	-	0	0	-	-	-	-	-	-	-	-	-		0	0	0	-	-	-	0	0	-	-	-	-	-	-	-	-	-		0	1.71641e-05	0
	GUT_GENOME078034	Prevotella sp002251365	Bacteria	Bacteroidota	Bacteroidia	Bacteroidales	Bacteroidaceae	Prevotella	Prevotella_sp002251365		5.01638e-05	0	1.001	-	-	-	0	0	-	-	-	-	-	-	-	-	-		4.87704e-05	0	0	-	-	-	0	0	-	-	-	-	-	-	-	-	-		1.93258e-05	3.8904e-05	1.001
	GUT_GENOME078217	CAG-411 sp000437275	Bacteria	Firmicutes_A	Clostridia	Lachnospirales	Lachnospiraceae	CAG-411	CAG-411_sp000437275		4.91786e-05	1.77698e-05	0	-	-	-	0	0	-	-	-	-	-	-	-	-	-		3.12268e-05	1.77698e-05	0	-	-	-	0	0	-	-	-	-	-	-	-	-	-		0	4.14516e-05	0
	GUT_GENOME078306	Lactobacillus H oris	Bacteria	Firmicutes	Bacilli	Lactobacillales	Lactobacillaceae	Lactobacillus_H	Lactobacillus_H_oris		0	0	0	-	-	-	0	0	-	-	-	-	-	-	-	-	-		0	0	0	-	-	-	0	0	-	-	-	-	-	-	-	-	-		0	0.00134164	0
	GUT_GENOME078496	Campylobacter B sp.	Bacteria	Campylobacterota	Campylobacteria	Campylobacterales	Campylobacteraceae	Campylobacter_B			0	0	0	-	-	-	0	0	-	-	-	-	-	-	-	-	-		0	0	0	-	-	-	0	0	-	-	-	-	-	-	-	-	-		6.31538e-06	0	0
	GUT_GENOME078848	Acutalibacter sp.	Bacteria	Firmicutes_A	Clostridia	Oscillospirales	Acutalibacteraceae	Acutalibacter			6.6552e-05	2.15862e-05	1.001	-	-	-	0	0	-	-	-0.0347998	0.793592	-0.043851	0.965023	0.988855	-	-		8.35781e-06	2.15862e-05	0	-	-	-	0	0	-	-	-	-	-	-	-	-	-		6.65323e-06	0	0
	GUT_GENOME078981	Ruminococcus E sp.	Bacteria	Firmicutes_A	Clostridia	Oscillospirales	Acutalibacteraceae	Ruminococcus_E			9.58438e-05	0	1.54629	-	-	Y	LOW	2.01664	0.00503454	-	1.27804	0.781777	1.63479	0.102094	0.690974	-	-		6.92707e-05	0	0	-	-	-	0	0	-	-	0.309157	0.892447	0.346415	0.729031	0.995393	-	0.0686119		0	7.79927e-06	0
	GUT_GENOME079004	Collinsella sp.	Bacteria	Actinobacteriota	Coriobacteriia	Coriobacteriales	Coriobacteriaceae	Collinsella			0	6.44755e-05	0	-	-	-	0	0	-	-	-	-	-	-	-	-	-		0	6.44755e-05	0	-	-	-	0	0	-	-	-	-	-	-	-	-	-		0.00158074	0.000996899	0.486301
	GUT_GENOME079077	RC9 sp000434935	Bacteria	Bacteroidota	Bacteroidia	Bacteroidales	UBA932	RC9	RC9_sp000434935		2.79319e-05	9.82608e-06	0	-	-	-	0	0	-	-	-	-	-	-	-	-	-		1.17367e-05	9.82608e-06	0	-	-	-	0	0	-	-	-	-	-	-	-	-	-		0	1.07182e-05	0
	GUT_GENOME079230	Anaerostipes sp.	Bacteria	Firmicutes_A	Clostridia	Lachnospirales	Lachnospiraceae	Anaerostipes			2.13284e-05	7.32459e-05	0	-	-	-	0	0	-	-	-0.393823	0.730779	-0.538908	0.58995	0.895196	-	-		8.75132e-05	7.32459e-05	0	-	-	-	0	0	-	-	0.343661	0.905076	0.379704	0.704165	0.995393	-	0.060193		0.000360208	0.000233625	0.749412
	GUT_GENOME079379	Haemophilus D parainfluenzae L	Bacteria	Proteobacteria	Gammaproteobacteria	Enterobacterales	Pasteurellaceae	Haemophilus_D	Haemophilus_D_parainfluenzae_L		2.38483e-05	0	0	-	-	-	0	0	-	-	-	-	-	-	-	-	-		2.31858e-05	0	0	-	-	-	0	0	-	-	-	-	-	-	-	-	-		0.000133902	0	1.81067
	GUT_GENOME079745	Clostridium sp000435835	Bacteria	Firmicutes_A	Clostridia	Clostridiales	Clostridiaceae	Clostridium	Clostridium_sp000435835		1.76617e-05	0.000205257	0	-	-	-	0	0	-	-	-1.49637	0.833356	-1.7956	0.0725583	0.690974	-	-		1.95586e-05	0.000205257	0	-	-	-	0	0	-	-	-	-	-	-	-	-	-		0	6.1389e-05	0
	GUT_GENOME080309	Collinsella sp.	Bacteria	Actinobacteriota	Coriobacteriia	Coriobacteriales	Coriobacteriaceae	Collinsella			3.86495e-05	0.000110933	0	-	-	-	0	0	-	-	-0.896846	0.817974	-1.09642	0.272893	0.761296	-	-		0	0.000110933	1.001	-	-	-	0	0	-	-	-	-	-	-	-	-	-		0.000760049	0.000529763	0
	GUT_GENOME080486	Collinsella aerofaciens F	Bacteria	Actinobacteriota	Coriobacteriia	Coriobacteriales	Coriobacteriaceae	Collinsella	Collinsella_aerofaciens_F		0	1.11578e-05	0	-	-	-	0	0	-	-	-	-	-	-	-	-	-		0	1.11578e-05	0	-	-	-	0	0	-	-	-	-	-	-	-	-	-		0	1.11813e-05	0
	GUT_GENOME080845	Prevotella sp000834015	Bacteria	Bacteroidota	Bacteroidia	Bacteroidales	Bacteroidaceae	Prevotella	Prevotella_sp000834015		0.000112628	5.99324e-05	0	-	-	-	0	0	-	-	0.300876	0.902513	0.333376	0.738851	0.921956	-	0.0330828		9.20765e-05	5.99324e-05	0	-	-	-	0	0	-	-	0.0398691	0.967475	0.0412094	0.967129	0.999605	-	0.0384936		5.15442e-05	2.3813e-05	1.31839
	GUT_GENOME081295	UBA7185 sp.	Bacteria	Firmicutes_B	Peptococcia	Peptococcales	Peptococcaceae	UBA7185			3.55409e-05	0	0	-	-	-	0	0	-	-	-	-	-	-	-	-	-		1.67986e-05	0	0	-	-	-	0	0	-	-	-	-	-	-	-	-	-		0	0	0
	GUT_GENOME081297	-	Bacteria	Firmicutes_A	Clostridia	Christensenellales	CAG-74				6.01433e-06	3.5805e-05	0	-	-	-	0	0	-	-	-0.937972	0.715684	-1.3106	0.189995	0.702517	-	-		2.64512e-05	3.5805e-05	1.001	-	-	-	0	0	-	-	-	-	-	-	-	-	-		0	0	0
	GUT_GENOME081328	-	Bacteria	Firmicutes_A	Clostridia	Oscillospirales	Oscillospiraceae				9.87055e-06	0	0	-	-	-	0	0	-	-	-	-	-	-	-	-	-		9.59637e-06	0	0	-	-	-	0	0	-	-	-	-	-	-	-	-	-		2.29936e-05	1.98835e-05	0
	GUT_GENOME082285	CAG-110 sp.	Bacteria	Firmicutes_A	Clostridia	Oscillospirales	Oscillospiraceae	CAG-110			0.000220276	7.68778e-05	0	-	-	-	0	0	-	-	0.5265	0.802666	0.655939	0.511863	0.889089	-	-		0.000140915	7.68778e-05	1.33745	-	-	-	0	0	-	-	0.342478	0.923771	0.370739	0.710832	0.995393	-	0.0605063		0	0	0
	GUT_GENOME082367	CAG-269 sp000431335	Bacteria	Firmicutes_A	Clostridia	TANB77	CAG-508	CAG-269	CAG-269_sp000431335		0.000542288	0.000117477	0	-	-	-	0	0	-	-	-0.056775	0.805691	-0.0704675	0.943822	0.9855	-	-		0.000527225	0.000117477	1.001	-	-	-	0	0	-	-	-	-	-	-	-	-	-		0	6.18316e-06	0
	GUT_GENOME082534	Roseburia sp.	Bacteria	Firmicutes_A	Clostridia	Lachnospirales	Lachnospiraceae	Roseburia			0	0	0	-	-	-	0	0	-	-	-	-	-	-	-	-	-		1.96272e-05	0	0	-	-	-	0	0	-	-	-	-	-	-	-	-	-		0	3.75675e-05	0
	GUT_GENOME082800	Haemophilus D sp.	Bacteria	Proteobacteria	Gammaproteobacteria	Enterobacterales	Pasteurellaceae	Haemophilus_D			0	0	0	-	-	-	0	0	-	-	-	-	-	-	-	-	-		0	0	0	-	-	-	0	0	-	-	-	-	-	-	-	-	-		3.96492e-05	0	0.590602
	GUT_GENOME082932	Agathobaculum sp.	Bacteria	Firmicutes_A	Clostridia	Oscillospirales	Butyricicoccaceae	Agathobaculum			0.000102761	6.26988e-05	0	-	-	-	0	0	-	-	-0.544212	0.849411	-0.640694	0.521722	0.890749	-	-		9.99066e-05	6.26988e-05	0	-	-	-	0	0	-	-	-0.271881	0.904303	-0.300652	0.76368	0.995393	-	0.0475383		0	0	0
	GUT_GENOME083297	-	Bacteria	Firmicutes_A	Clostridia	Lachnospirales	Anaerotignaceae				1.30801e-05	0	0	-	-	-	0	0	-	-	-	-	-	-	-	-	-		1.27167e-05	0	0	-	-	-	0	0	-	-	-	-	-	-	-	-	-		0	0	0
	GUT_GENOME083453	Butyricicoccus A sp002395695	Bacteria	Firmicutes_A	Clostridia	Oscillospirales	Butyricicoccaceae	Butyricicoccus_A	Butyricicoccus_A sp002395695		0.000221449	0	0	-	-	-	0	0	-	-	-	-	-	-	-	-	-		0.000215298	0	0	-	-	-	0	0	-	-	-	-	-	-	-	-	-		0	0	0
	GUT_GENOME084084	Collinsella sp.	Bacteria	Actinobacteriota	Coriobacteriia	Coriobacteriales	Coriobacteriaceae	Collinsella			0	0	0	-	-	-	0	0	-	-	-	-	-	-	-	-	-		0	0	0	-	-	-	0	0	-	-	-	-	-	-	-	-	-		0.000313522	4.47499e-05	2.23809
	GUT_GENOME084181	Collinsella sp.	Bacteria	Actinobacteriota	Coriobacteriia	Coriobacteriales	Coriobacteriaceae	Collinsella			0	1.21948e-05	0	-	-	-	0	0	-	-	-	-	-	-	-	-	-		0	1.21948e-05	0	-	-	-	0	0	-	-	-	-	-	-	-	-	-		0	0	0
	GUT_GENOME084358	Ruminococcus C sp000437255	Bacteria	Firmicutes_A	Clostridia	Oscillospirales	Ruminococcaceae	Ruminococcus_C	Ruminococcus_C_sp000437255		0	0.000505625	0	-	-	-	0	0	-	-	-	-	-	-	-	-	-		0.000276878	0.000505625	1.001	-	-	-	0	0	-	-	-	-	-	-	-	-	-		0	0	0
	GUT_GENOME084610	UBA1685 sp002320595	Bacteria	Firmicutes_A	Clostridia	Christensenellales	CAG-138	UBA1685	UBA1685_sp002320595		0.000127895	1.11006e-05	0	-	-	-	0	0	-	-	0.238085	0.747167	0.31865	0.749992	0.921956	-	-		8.76893e-05	1.11006e-05	0	-	-	-	0	0	-	-	-	-	-	-	-	-	-		0	0	0
	GUT_GENOME084693	Collinsella sp.	Bacteria	Actinobacteriota	Coriobacteriia	Coriobacteriales	Coriobacteriaceae	Collinsella			0	1.65924e-05	0	-	-	-	0	0	-	-	-	-	-	-	-	-	-		0	1.65924e-05	0	-	-	-	0	0	-	-	-	-	-	-	-	-	-		0	0	0
	GUT_GENOME084706	CAG-103 sp.	Bacteria	Firmicutes_A	Clostridia	Oscillospirales	Oscillospiraceae	CAG-103			0.000570923	0.00234065	1.4734	-	-	-	0	0	-	-	-2.1684	1.27422	-1.70174	0.0888034	0.690974	-	0.0462519		0.00113611	0.00234065	0	-	-	-	0	0	-	-	-1.41491	1.37415	-1.02966	0.30317	0.995393	-	0.033818		0	0	0
	GUT_GENOME085056	Collinsella sp002232035	Bacteria	Actinobacteriota	Coriobacteriia	Coriobacteriales	Coriobacteriaceae	Collinsella	Collinsella_sp002232035		0	0	0	-	-	-	0	0	-	-	-	-	-	-	-	-	-		0	0	0	-	-	-	0	0	-	-	-	-	-	-	-	-	-		0.000473225	0.000141587	0.366384
	GUT_GENOME085305	CAG-303 sp000437755	Bacteria	Firmicutes_A	Clostridia	Lachnospirales	Lachnospiraceae	CAG-303	CAG-303_sp000437755		0.000147461	0	1.3383	-	-	Y	LOW	2.04887	0.0109688	-	0.988128	0.749442	1.31848	0.187341	0.702517	-	-		0.000122169	0	0.143565	-	-	-	0	0	-	-	-0.00103976	0.947309	-0.0010976	0.999124	0.999605	-	0.0395274		8.69553e-06	0	0
	GUT_GENOME085736	UBA737 sp.	Bacteria	Firmicutes_A	Clostridia	Oscillospirales	Acutalibacteraceae	UBA737			0.000363836	1.01875e-05	0	-	-	-	0	0	-	-	-	-	-	-	-	-	-		0.000353729	1.01875e-05	0	-	-	-	0	0	-	-	-	-	-	-	-	-	-		0	0	0
	GUT_GENOME086787	Ruminococcus C sp000433635	Bacteria	Firmicutes_A	Clostridia	Oscillospirales	Ruminococcaceae	Ruminococcus_C	Ruminococcus_C_sp000433635		0.00104992	0.000253853	0	-	-	-	0	0	-	-	-0.447881	0.95538	-0.468799	0.639214	0.910227	-	-		0.000484986	0.000253853	0	-	-	-	0	0	-	-	-	-	-	-	-	-	-		0	0	0
	GUT_GENOME087109	-	Bacteria	Actinobacteriota	Coriobacteriia	Coriobacteriales	Eggerthellaceae				0	0	0	-	-	-	0	0	-	-	-	-	-	-	-	-	-		0	0	0	-	-	-	0	0	-	-	-	-	-	-	-	-	-		0.000177392	0	1.001
	GUT_GENOME087393	UBA738 sp.	Bacteria	Firmicutes_A	Clostridia	Oscillospirales	Oscillospiraceae	UBA738			1.10042e-05	0	0	-	-	-	0	0	-	-	-	-	-	-	-	-	-		0	0	0	-	-	-	0	0	-	-	-	-	-	-	-	-	-		0	0	0
	GUT_GENOME087442	Gemmiger sp.	Bacteria	Firmicutes_A	Clostridia	Oscillospirales	Ruminococcaceae	Gemmiger			0.0021111	0.000851577	1.86292	-	-	-	0	0	-	-	-1.07201	1.37431	-0.780038	0.435369	0.849769	-	0.00569361		0.000896616	0.000851577	0.65614	-	-	-	0	0	-	-	-2.91692	1.47241	-1.98105	0.0475855	0.995393	-	0		0	0	0
	GUT_GENOME087542	Collinsella sp.	Bacteria	Actinobacteriota	Coriobacteriia	Coriobacteriales	Coriobacteriaceae	Collinsella			0	1.82545e-05	0	-	-	-	0	0	-	-	-	-	-	-	-	-	-		0	1.82545e-05	0	-	-	-	0	0	-	-	-	-	-	-	-	-	-		5.84127e-05	1.96171e-05	0
	GUT_GENOME087598	Bifidobacterium pullorum	Bacteria	Actinobacteriota	Actinobacteria	Actinomycetales	Bifidobacteriaceae	Bifidobacterium	Bifidobacterium_pullorum		5.27204e-05	4.60332e-05	0	-	-	-	0	0	-	-	-0.388885	0.719118	-0.54078	0.588659	0.895196	-	-		7.58163e-05	4.60332e-05	0	-	-	-	0	0	-	-	0.0401816	0.843395	0.0476427	0.962001	0.999605	-	0.0502388		0.00168856	0.00119185	0
	GUT_GENOME087773	CAG-274 sp000432155	Bacteria	Firmicutes_A	Clostridia	Lachnospirales	CAG-274	CAG-274	CAG-274_sp000432155		0	7.61454e-05	0	-	-	-	0	0	-	-	-	-	-	-	-	-	-		9.09514e-05	7.61454e-05	0	-	-	-	0	0	-	-	-	-	-	-	-	-	-		0	0	0
	GUT_GENOME088178	Collinsella sp.	Bacteria	Actinobacteriota	Coriobacteriia	Coriobacteriales	Coriobacteriaceae	Collinsella			1.24347e-05	1.4158e-05	0	-	-	-	0	0	-	-	-	-	-	-	-	-	-		0	1.4158e-05	0	-	-	-	0	0	-	-	-	-	-	-	-	-	-		0	0	0
	GUT_GENOME088395	UBA1822 sp.	Bacteria	Firmicutes_C	Negativicutes	Veillonellales	Dialisteraceae	UBA1822			9.99092e-06	0	0	-	-	-	0	0	-	-	-	-	-	-	-	-	-		0	0	0	-	-	-	0	0	-	-	-	-	-	-	-	-	-		0	0	0
	GUT_GENOME088630	CAG-1427 sp.	Bacteria	Actinobacteriota	Coriobacteriia	Coriobacteriales	Eggerthellaceae	CAG-1427			0.000349799	0	0	-	-	-	0	0	-	-	-	-	-	-	-	-	-		0	0	0	-	-	-	0	0	-	-	-	-	-	-	-	-	-		0	0	0
	GUT_GENOME088644	Prevotella lascolaii	Bacteria	Bacteroidota	Bacteroidia	Bacteroidales	Bacteroidaceae	Prevotella	Prevotella_lascolaii		0.000657343	0.000790992	0	-	-	-	0	0	-	-	-0.662293	1.37126	-0.482983	0.629108	0.909279	-	0.01103		0.000504181	0.000790992	0	-	-	-	0	0	-	-	0.790235	1.47559	0.535538	0.592278	0.995393	-	0.0354034		8.11348e-06	0.000561196	1.41533
	GUT_GENOME088921	Collinsella sp000763055	Bacteria	Actinobacteriota	Coriobacteriia	Coriobacteriales	Coriobacteriaceae	Collinsella	Collinsella_sp000763055		0	1.5734e-05	0	-	-	-	0	0	-	-	-	-	-	-	-	-	-		0	1.5734e-05	0	-	-	-	0	0	-	-	-	-	-	-	-	-	-		0	2.95088e-06	0
	GUT_GENOME088940	F23-B02 sp.	Bacteria	Firmicutes_A	Clostridia	Oscillospirales	Oscillospiraceae	F23-B02			0.000399996	0.000195481	0	-	-	-	0	0	-	-	-0.500675	1.14912	-0.435703	0.663052	0.920604	-	0.0145753		0.000406354	0.000195481	0	-	-	-	0	0	-	-	0.179004	1.19833	0.149378	0.881256	0.999605	-	0.0333268		0	8.19209e-05	0
	GUT_GENOME089175	CAG-1427 sp000436075	Bacteria	Actinobacteriota	Coriobacteriia	Coriobacteriales	Eggerthellaceae	CAG-1427	CAG-1427_sp000436075		9.05774e-05	0.000152757	1.001	-	-	-	0	0	-	-	-1.17586	0.787883	-1.49243	0.135588	0.698406	-	-		3.075e-05	0.000152757	0	-	-	-	0	0	-	-	-	-	-	-	-	-	-		0	0	0
	GUT_GENOME089207	Acutalibacter sp.	Bacteria	Firmicutes_A	Clostridia	Oscillospirales	Acutalibacteraceae	Acutalibacter			1.0844e-05	0	0	-	-	-	0	0	-	-	-	-	-	-	-	-	-		1.05428e-05	0	0	-	-	-	0	0	-	-	-	-	-	-	-	-	-		0	0	0
	GUT_GENOME089515	-	Bacteria	Firmicutes_B	Peptococcia	Peptococcales	Peptococcaceae				8.31417e-05	0.000141724	0	-	-	-	0	0	-	-	-0.570733	0.917887	-0.62179	0.53408	0.892148	-	0.0259092		5.32881e-05	0.000141724	0.307922	-	-	-	0	0	-	-	-1.28735	1.01053	-1.27393	0.202688	0.995393	-	0.0904344		0.000157032	3.38668e-05	0
	GUT_GENOME089665	Collinsella sp.	Bacteria	Actinobacteriota	Coriobacteriia	Coriobacteriales	Coriobacteriaceae	Collinsella			0	3.45534e-05	0	-	-	-	0	0	-	-	-	-	-	-	-	-	-		0	3.45534e-05	0	-	-	-	0	0	-	-	-	-	-	-	-	-	-		0.0006996	0.000331694	0
	GUT_GENOME089884	UBA5446 sp.	Bacteria	Firmicutes_A	Clostridia	Oscillospirales	Oscillospiraceae	UBA5446			2.64139e-05	9.08931e-05	0	-	-	-	0	0	-	-	-	-	-	-	-	-	-		4.16747e-05	9.08931e-05	0	-	-	-	0	0	-	-	-	-	-	-	-	-	-		0	0	0
	GUT_GENOME090342	-	Bacteria	Firmicutes_A	Clostridia	TANB77	CAG-508				1.31048e-05	0	0	-	-	-	0	0	-	-	-	-	-	-	-	-	-		0	0	0	-	-	-	0	0	-	-	-	-	-	-	-	-	-		0	0	0
	GUT_GENOME090402	Collinsella sp002391315	Bacteria	Actinobacteriota	Coriobacteriia	Coriobacteriales	Coriobacteriaceae	Collinsella	Collinsella_sp002391315		0	0	0	-	-	-	0	0	-	-	-	-	-	-	-	-	-		0	0	0	-	-	-	0	0	-	-	-	-	-	-	-	-	-		0.000188057	2.49837e-05	1.32606
	GUT_GENOME090444	OEMR01 sp900199515	Bacteria	Firmicutes	Bacilli	Erysipelotrichales	Erysipelotrichaceae	OEMR01	OEMR01_sp900199515		0.000183631	8.75197e-05	1.38397	-	-	-	0	0	-	-	1.14464	0.965234	1.18587	0.235675	0.731991	-	0.048692		0.000105415	8.75197e-05	1.001	-	-	-	0	0	-	-	-0.343016	0.985091	-0.348208	0.727684	0.995393	-	0.0511108		0	0	0
	GUT_GENOME090533	GCA-900066575 sp.	Bacteria	Firmicutes_A	Clostridia	Lachnospirales	Lachnospiraceae	GCA-900066575			3.55638e-05	0	0	-	-	-	0	0	-	-	-	-	-	-	-	-	-		3.45759e-05	0	0	-	-	-	0	0	-	-	-	-	-	-	-	-	-		0	0	0
	GUT_GENOME090571	Collinsella sp.	Bacteria	Actinobacteriota	Coriobacteriia	Coriobacteriales	Coriobacteriaceae	Collinsella			0	1.2744e-05	0	-	-	-	0	0	-	-	-	-	-	-	-	-	-		0	1.2744e-05	0	-	-	-	0	0	-	-	-	-	-	-	-	-	-		0	0	0
	GUT_GENOME091092	Agathobacter sp.	Bacteria	Firmicutes_A	Clostridia	Lachnospirales	Lachnospiraceae	Agathobacter			0.000394083	0.000328332	0.890454	-	-	-	0	0	-	-	1.37214	1.2897	1.06392	0.287364	0.780141	-	0.0286972		0.000412015	0.000328332	0	-	-	-	0	0	-	-	-1.2818	1.45279	-0.882302	0.377614	0.995393	-	0.0393686		0.000241916	0.000102899	0.652859
	GUT_GENOME091104	-	Bacteria	Firmicutes_A	Clostridia	Lachnospirales	Lachnospiraceae				7.28567e-05	0	0	-	-	-	0	0	-	-	-	-	-	-	-	-	-		9.42011e-05	0	0	-	-	-	0	0	-	-	0.0451675	0.842803	0.053592	0.95726	0.999605	-	0.0502058		0	0	0
	GUT_GENOME091175	Blautia A sp.	Bacteria	Firmicutes_A	Clostridia	Lachnospirales	Lachnospiraceae	Blautia_A			6.59526e-05	2.43133e-05	0	-	-	-	0	0	-	-	-	-	-	-	-	-	-		6.41206e-05	2.43133e-05	0	-	-	-	0	0	-	-	-	-	-	-	-	-	-		1.38355e-05	4.35844e-06	0
	GUT_GENOME091189	Collinsella sp.	Bacteria	Actinobacteriota	Coriobacteriia	Coriobacteriales	Coriobacteriaceae	Collinsella			1.89116e-05	4.9281e-05	0	-	-	-	0	0	-	-	-0.922427	0.71595	-1.2884	0.197608	0.702517	-	-		0	4.9281e-05	0	-	-	-	0	0	-	-	-	-	-	-	-	-	-		0	2.52449e-05	0
	GUT_GENOME091217	-	Bacteria	Firmicutes_A	Clostridia	Peptostreptococcales	Anaerovoracaceae				2.61639e-05	6.64604e-05	0	-	-	-	0	0	-	-	-	-	-	-	-	-	-		1.7176e-05	6.64604e-05	0	-	-	-	0	0	-	-	-	-	-	-	-	-	-		0	0	0
	GUT_GENOME091344	UBA4285 sp.	Bacteria	Firmicutes_A	Clostridia	Lachnospirales	Lachnospiraceae	UBA4285			0	1.51827e-05	0	-	-	-	0	0	-	-	-	-	-	-	-	-	-		0	1.51827e-05	0	-	-	-	0	0	-	-	-	-	-	-	-	-	-		0	0	0
	GUT_GENOME091537	QAMH01 sp003149935	Bacteria	Actinobacteriota	Coriobacteriia	Coriobacteriales	QAMH01	QAMH01	QAMH01_sp003149935		0	3.89761e-05	0	-	-	-	0	0	-	-	-	-	-	-	-	-	-		0	3.89761e-05	0	-	-	-	0	0	-	-	-	-	-	-	-	-	-		0	0	0
	GUT_GENOME091547	-	Bacteria	Firmicutes_A	Clostridia	TANB77	CAG-508				0.000726162	0.000314137	0	-	-	-	0	0	-	-	-1.06111	0.904298	-1.1734	0.240635	0.736925	-	-		0.000763077	0.000314137	0	-	-	-	0	0	-	-	-0.867787	1.05168	-0.825146	0.409288	0.995393	-	0.0366947		0	0	0
	GUT_GENOME091632	Collinsella sp.	Bacteria	Actinobacteriota	Coriobacteriia	Coriobacteriales	Coriobacteriaceae	Collinsella			0	2.3613e-05	0	-	-	-	0	0	-	-	-	-	-	-	-	-	-		0	2.3613e-05	0	-	-	-	0	0	-	-	-	-	-	-	-	-	-		0	3.63483e-06	0
	GUT_GENOME092065	-	Bacteria	Firmicutes_A	Clostridia	Lachnospirales	Lachnospiraceae				0	2.4917e-05	0	-	-	-	0	0	-	-	-	-	-	-	-	-	-		2.9762e-05	2.4917e-05	0	-	-	-	0	0	-	-	-	-	-	-	-	-	-		0	0	0
	GUT_GENOME092106	Collinsella sp.	Bacteria	Actinobacteriota	Coriobacteriia	Coriobacteriales	Coriobacteriaceae	Collinsella			0	1.83145e-05	0	-	-	-	0	0	-	-	-	-	-	-	-	-	-		0	1.83145e-05	0	-	-	-	0	0	-	-	-	-	-	-	-	-	-		0	0	0
	GUT_GENOME092107	CAG-451 sp.	Bacteria	Firmicutes	Bacilli	RF39	CAG-611	CAG-451			1.93289e-05	0	0	-	-	-	0	0	-	-	-	-	-	-	-	-	-		0	0	0	-	-	-	0	0	-	-	-	-	-	-	-	-	-		0	0	0
	GUT_GENOME092292	Ruminococcus D sp.	Bacteria	Firmicutes_A	Clostridia	Oscillospirales	Ruminococcaceae	Ruminococcus_D			0.000338659	0.000114383	1.32863	-	-	-	0	0	-	-	1.021	1.06382	0.959751	0.337181	0.801909	-	0.0328624		0.000334447	0.000114383	1.32035	-	-	-	0	0	-	-	0.253935	1.21295	0.209353	0.834173	0.999605	-	0.0299276		0	0	0
	GUT_GENOME092330	Collinsella sp.	Bacteria	Actinobacteriota	Coriobacteriia	Coriobacteriales	Coriobacteriaceae	Collinsella			4.94794e-05	0	0	-	-	-	0	0	-	-	-	-	-	-	-	-	-		0	0	0	-	-	-	0	0	-	-	-	-	-	-	-	-	-		0	0	0
	GUT_GENOME092360	NK3B98 sp.	Bacteria	Firmicutes_A	Clostridia	Oscillospirales	Oscillospiraceae	NK3B98			0	0	0	-	-	-	0	0	-	-	-	-	-	-	-	-	-		0	0	0	-	-	-	0	0	-	-	-	-	-	-	-	-	-		9.94513e-06	0	0
	GUT_GENOME092528	Enterococcus C dispar	Bacteria	Firmicutes	Bacilli	Lactobacillales	Enterococcaceae	Enterococcus_C	Enterococcus_C_dispar		0	0	0	-	-	-	0	0	-	-	-	-	-	-	-	-	-		0	0	0	-	-	-	0	0	-	-	-	-	-	-	-	-	-		2.82198e-05	2.89012e-05	0
	GUT_GENOME092829	Acutalibacter sp.	Bacteria	Firmicutes_A	Clostridia	Oscillospirales	Acutalibacteraceae	Acutalibacter			8.09775e-06	0	0	-	-	-	0	0	-	-	-	-	-	-	-	-	-		0	0	0	-	-	-	0	0	-	-	-	-	-	-	-	-	-		0	0	0
	GUT_GENOME092842	Libanicoccus sp.	Bacteria	Actinobacteriota	Coriobacteriia	Coriobacteriales	Atopobiaceae	Libanicoccus			0	3.65114e-05	0	-	-	-	0	0	-	-	-	-	-	-	-	-	-		0	3.65114e-05	0	-	-	-	0	0	-	-	-	-	-	-	-	-	-		0	1.67285e-05	0
	GUT_GENOME093113	CAG-354 sp.	Bacteria	Firmicutes_A	Clostridia	TANB77	CAG-508	CAG-354			0.000197784	0	0	-	-	Y	LOW	2.043	0.0109688	-	1.01954	0.759349	1.34264	0.179387	0.702517	-	-		0.000135243	0	0	-	-	-	0	0	-	-	-0.561357	0.866061	-0.648173	0.516873	0.995393	-	0.0723946		0	0	0
	GUT_GENOME093124	-	Bacteria	Firmicutes_A	Clostridia	Christensenellales	CAG-74				0	2.10227e-05	0	-	-	-	0	0	-	-	-	-	-	-	-	-	-		0	2.10227e-05	0	-	-	-	0	0	-	-	-	-	-	-	-	-	-		0	0	0
	GUT_GENOME093221	CAG-56 sp.	Bacteria	Firmicutes_A	Clostridia	Lachnospirales	Lachnospiraceae	CAG-56			0	0	0	-	-	-	0	0	-	-	-	-	-	-	-	-	-		0	0	0	-	-	-	0	0	-	-	-	-	-	-	-	-	-		0	1.60767e-05	0
	GUT_GENOME093261	Collinsella sp.	Bacteria	Actinobacteriota	Coriobacteriia	Coriobacteriales	Coriobacteriaceae	Collinsella			0	0	0	-	-	-	0	0	-	-	-	-	-	-	-	-	-		0	0	0	-	-	-	0	0	-	-	-	-	-	-	-	-	-		2.62995e-05	5.8446e-05	0
	GUT_GENOME093315	-	Bacteria	Firmicutes_A	Clostridia	Monoglobales	Monoglobaceae				3.79802e-05	0	0	-	-	-	0	0	-	-	-	-	-	-	-	-	-		2.40608e-05	0	0	-	-	-	0	0	-	-	-	-	-	-	-	-	-		0	0	0
	GUT_GENOME093565	Collinsella sp.	Bacteria	Actinobacteriota	Coriobacteriia	Coriobacteriales	Coriobacteriaceae	Collinsella			0	1.60435e-05	0	-	-	-	0	0	-	-	-	-	-	-	-	-	-		0	1.60435e-05	0	-	-	-	0	0	-	-	-	-	-	-	-	-	-		0	2.79669e-06	0
	GUT_GENOME093605	Blautia A sp.	Bacteria	Firmicutes_A	Clostridia	Lachnospirales	Lachnospiraceae	Blautia_A			2.21887e-05	9.95572e-05	0	-	-	-	0	0	-	-	-	-	-	-	-	-	-		0.000118916	9.95572e-05	0	-	-	-	0	0	-	-	-	-	-	-	-	-	-		0	0	0
	GUT_GENOME093609	Ruminiclostridium C sp.	Bacteria	Firmicutes_A	Clostridia	Oscillospirales	Oscillospiraceae	Ruminiclostridium_C			0	0.000151316	0	-	-	-	0	0	-	-	-	-	-	-	-	-	-		5.90864e-05	0.000151316	0	-	-	-	0	0	-	-	-1.23814	0.873463	-1.41751	0.156335	0.995393	-	0.0789433		0	0	0
	GUT_GENOME093619	-	Bacteria	Firmicutes_A	Clostridia	Oscillospirales	Oscillospiraceae				1.92259e-05	0	0	-	-	-	0	0	-	-	-	-	-	-	-	-	-		0	0	0	-	-	-	0	0	-	-	-	-	-	-	-	-	-		6.04257e-06	0	0
	GUT_GENOME093693	D5 sp900113995	Bacteria	Firmicutes_A	Clostridia	Oscillospirales	Ruminococcaceae	D5	D5_sp900113995		8.16556e-05	2.54552e-05	1.001	-	-	-	0	0	-	-	-0.349869	0.729281	-0.479744	0.631409	0.909279	-	-		8.71774e-06	2.54552e-05	0	-	-	-	0	0	-	-	-	-	-	-	-	-	-		0	0	0
	GUT_GENOME093820	Clostridium U sp.	Bacteria	Firmicutes_A	Clostridia	Peptostreptococcales	Peptostreptococcaceae	Clostridium_U			0	0	0	-	-	-	0	0	-	-	-	-	-	-	-	-	-		0	0	0	-	-	-	0	0	-	-	-	-	-	-	-	-	-		1.15247e-05	8.15114e-06	0
	GUT_GENOME094042	Collinsella bouchesdurhonensis	Bacteria	Actinobacteriota	Coriobacteriia	Coriobacteriales	Coriobacteriaceae	Collinsella	Collinsella_bouchesdurhonensis		0	0.000147326	0	-	-	-	0	0	-	-	-	-	-	-	-	-	-		2.86805e-05	0.000147326	0	-	-	-	0	0	-	-	-	-	-	-	-	-	-		0	5.24265e-05	0
	GUT_GENOME094063	-	Bacteria	Firmicutes_A	Clostridia	Christensenellales	CAG-74				0.000116115	1.35644e-05	1.001	-	-	-	LOW	1.95911	0.0491003	-	0.782525	0.806907	0.969784	0.332154	0.801909	-	-		9.14565e-05	1.35644e-05	0	-	-	-	0	0	-	-	0.665376	0.844681	0.787724	0.430858	0.995393	-	0.104809		0	0	0
	GUT_GENOME094068	CAG-776 sp.	Bacteria	Firmicutes	Bacilli	RF39	CAG-1000	CAG-776			1.71497e-05	0	0	-	-	-	0	0	-	-	-	-	-	-	-	-	-		0	0	0	-	-	-	0	0	-	-	-	-	-	-	-	-	-		0	0.000346823	0
	GUT_GENOME094099	Prevotella sp.	Bacteria	Bacteroidota	Bacteroidia	Bacteroidales	Bacteroidaceae	Prevotella			0	0	0	-	-	-	0	0	-	-	-	-	-	-	-	-	-		0	0	0	-	-	-	0	0	-	-	-	-	-	-	-	-	-		0	4.31535e-06	0
	GUT_GENOME094102	Collinsella sp.	Bacteria	Actinobacteriota	Coriobacteriia	Coriobacteriales	Coriobacteriaceae	Collinsella			0	2.07308e-05	0	-	-	-	0	0	-	-	-	-	-	-	-	-	-		0	2.07308e-05	0	-	-	-	0	0	-	-	-	-	-	-	-	-	-		0	0	0
	GUT_GENOME094508	UBA737 sp.	Bacteria	Firmicutes_A	Clostridia	Oscillospirales	Acutalibacteraceae	UBA737			5.69478e-05	9.66862e-05	1.001	-	-	-	0	0	-	-	-0.953345	0.742317	-1.28428	0.199043	0.702517	-	-		9.45647e-05	9.66862e-05	0	-	-	-	0	0	-	-	-	-	-	-	-	-	-		0	0	0
	GUT_GENOME094594	Dialister sp.	Bacteria	Firmicutes_C	Negativicutes	Veillonellales	Dialisteraceae	Dialister			0	0	0	-	-	-	0	0	-	-	-	-	-	-	-	-	-		0	0	0	-	-	-	0	0	-	-	-	-	-	-	-	-	-		0	1.44407e-05	0
	GUT_GENOME094660	Clostridium M sp.	Bacteria	Firmicutes_A	Clostridia	Lachnospirales	Lachnospiraceae	Clostridium_M			0.000701631	0.000828154	1.39769	-	-	-	0	0	-	-	-2.11309	1.2724	-1.66071	0.0967714	0.690974	-	0.00663223		0.000363849	0.000828154	0	-	-	-	0	0	-	-	-1.22764	1.37435	-0.893249	0.371724	0.995393	-	0.0382595		0	0.000679673	0
	GUT_GENOME094675	-	Bacteria	Firmicutes_A	Clostridia	Lachnospirales	Lachnospiraceae				0.000144575	0.000212319	1.001	-	-	-	0	0	-	-	-0.407332	0.783096	-0.520155	0.602955	0.899007	-	-		0.000191795	0.000212319	1.001	-	-	-	0	0	-	-	-1.25772	0.912378	-1.37851	0.168047	0.995393	-	0.0755841		0	0	0
	GUT_GENOME094708	Dialister sp.	Bacteria	Firmicutes_C	Negativicutes	Veillonellales	Dialisteraceae	Dialister			0	1.35386e-05	0	-	-	-	0	0	-	-	-	-	-	-	-	-	-		0	1.35386e-05	0	-	-	-	0	0	-	-	-	-	-	-	-	-	-		2.33379e-05	6.15399e-05	1.001
	GUT_GENOME094938	-	Bacteria	Firmicutes_A	Clostridia	Lachnospirales	Lachnospiraceae				0.0002383	0	0	-	-	-	0	0	-	-	-	-	-	-	-	-	-		0.00023168	0	0	-	-	-	0	0	-	-	-	-	-	-	-	-	-		0	0	0
	GUT_GENOME095021	Faecalibacterium prausnitzii F	Bacteria	Firmicutes_A	Clostridia	Oscillospirales	Ruminococcaceae	Faecalibacterium	Faecalibacterium_prausnitzii_F		0.000368573	0.000177602	0.152048	-	-	Y	LOW	2.11296	0.0379877	-	1.7232	1.15924	1.48649	0.13715	0.698406	-	0		0.000226697	0.000177602	0	-	-	-	0	0	-	-	-2.16599	1.35102	-1.60322	0.108886	0.995393	-	0.0796284		0	1.42623e-05	0
	GUT_GENOME095045	CAG-354 sp.	Bacteria	Firmicutes_A	Clostridia	TANB77	CAG-508	CAG-354			0.00218004	0.00084099	0	-	-	Y	LOW	2.9917	0.0434744	-	1.29702	1.01276	1.28067	0.200308	0.702517	-	0.0574468		0.000273685	0.00084099	0	-	-	-	0	0	-	-	-0.522589	1.08589	-0.481256	0.630335	0.995393	-	0.0574868		0	0	0
	GUT_GENOME095083	Massiliomicrobiota timonensis	Bacteria	Firmicutes	Bacilli	Erysipelotrichales	Erysipelatoclostridiaceae	Massiliomicrobiota	Massiliomicrobiota_timonensis		2.49617e-05	5.28865e-05	1.001	-	-	-	0	0	-	-	-0.634233	0.758666	-0.835984	0.403164	0.833561	-	-		2.42683e-05	5.28865e-05	0	-	-	-	0	0	-	-	-	-	-	-	-	-	-		9.90914e-05	8.36608e-05	1.001
	GUT_GENOME095186	Rothia sp.	Bacteria	Actinobacteriota	Actinobacteria	Actinomycetales	Micrococcaceae	Rothia			0	0	0	-	-	-	0	0	-	-	-	-	-	-	-	-	-		0	0	0	-	-	-	0	0	-	-	-	-	-	-	-	-	-		0.000879738	0.000296485	0
	GUT_GENOME095296	Atlantibacter hermannii	Bacteria	Proteobacteria	Gammaproteobacteria	Enterobacterales	Enterobacteriaceae	Atlantibacter	Atlantibacter_hermannii		0	0	0	-	-	-	0	0	-	-	-	-	-	-	-	-	-		0	0	0	-	-	-	0	0	-	-	-	-	-	-	-	-	-		0	0.000534317	0
	GUT_GENOME095310	Lancefieldella sp.	Bacteria	Actinobacteriota	Coriobacteriia	Coriobacteriales	Atopobiaceae	Lancefieldella			0	0	0	-	-	-	0	0	-	-	-	-	-	-	-	-	-		0	0	0	-	-	-	0	0	-	-	-	-	-	-	-	-	-		0.000164106	8.17984e-06	0
	GUT_GENOME095352	Rothia mucilaginosa	Bacteria	Actinobacteriota	Actinobacteria	Actinomycetales	Micrococcaceae	Rothia	Rothia_mucilaginosa		0	0	0	-	-	-	0	0	-	-	-	-	-	-	-	-	-		0	0	0	-	-	-	0	0	-	-	-	-	-	-	-	-	-		2.3951e-05	3.17965e-06	0
	GUT_GENOME095426	-	Bacteria	Firmicutes_A	Clostridia	4C28d-15	CAG-727				1.30374e-05	0	0	-	-	-	0	0	-	-	-	-	-	-	-	-	-		0	0	0	-	-	-	0	0	-	-	-	-	-	-	-	-	-		0	0	0
	GUT_GENOME095471	Pauljensenia sp.	Bacteria	Actinobacteriota	Actinobacteria	Actinomycetales	Actinomycetaceae	Pauljensenia			0	0	0	-	-	-	0	0	-	-	-	-	-	-	-	-	-		0	0	0	-	-	-	0	0	-	-	-	-	-	-	-	-	-		0.000224787	4.33913e-05	1.41368
	GUT_GENOME095490	Streptococcus sp.	Bacteria	Firmicutes	Bacilli	Lactobacillales	Streptococcaceae	Streptococcus			8.48024e-05	4.895e-05	0	-	-	-	0	0	-	-	-0.376993	0.698587	-0.539651	0.589437	0.895196	-	-		0.000104423	4.895e-05	1.001	-	-	-	0	0	-	-	-	-	-	-	-	-	-		9.13111e-05	2.66829e-05	0
	GUT_GENOME095515	Eubacterium limosum	Bacteria	Firmicutes_A	Clostridia	Eubacteriales	Eubacteriaceae	Eubacterium	Eubacterium_limosum		0	5.27233e-05	0	-	-	-	0	0	-	-	-	-	-	-	-	-	-		4.811e-05	5.27233e-05	0	-	-	-	0	0	-	-	-	-	-	-	-	-	-		0	0	0
	GUT_GENOME095599	Gemella haemolysans B	Bacteria	Firmicutes	Bacilli	Staphylococcales	Gemellaceae	Gemella	Gemella_haemolysans_B		0	0	0	-	-	-	0	0	-	-	-	-	-	-	-	-	-		0	0	0	-	-	-	0	0	-	-	-	-	-	-	-	-	-		0	5.33754e-05	0
	GUT_GENOME095609	Scardovia wiggsiae	Bacteria	Actinobacteriota	Actinobacteria	Actinomycetales	Bifidobacteriaceae	Scardovia	Scardovia_wiggsiae		0	0	0	-	-	-	0	0	-	-	-	-	-	-	-	-	-		0	0	0	-	-	-	0	0	-	-	-	-	-	-	-	-	-		6.72841e-05	0	0
	GUT_GENOME095650	Pauljensenia sp.	Bacteria	Actinobacteriota	Actinobacteria	Actinomycetales	Actinomycetaceae	Pauljensenia			0	0	0	-	-	-	0	0	-	-	-	-	-	-	-	-	-		0	0	0	-	-	-	0	0	-	-	-	-	-	-	-	-	-		7.96454e-05	3.95773e-06	0
	GUT_GENOME095685	Pauljensenia sp.	Bacteria	Actinobacteriota	Actinobacteria	Actinomycetales	Actinomycetaceae	Pauljensenia			0	0	0	-	-	-	0	0	-	-	-	-	-	-	-	-	-		0	0	0	-	-	-	0	0	-	-	-	-	-	-	-	-	-		2.14569e-05	3.3323e-05	0
	GUT_GENOME095707	-	Bacteria	Firmicutes_A	Clostridia	Oscillospirales	Oscillospiraceae				1.54436e-05	0	0	-	-	-	0	0	-	-	-	-	-	-	-	-	-		1.50146e-05	0	0	-	-	-	0	0	-	-	-	-	-	-	-	-	-		0	0	0
	GUT_GENOME095850	Veillonella dispar	Bacteria	Firmicutes_C	Negativicutes	Veillonellales	Veillonellaceae	Veillonella	Veillonella_dispar		0	0	0	-	-	-	0	0	-	-	-	-	-	-	-	-	-		0	0	0	-	-	-	0	0	-	-	-	-	-	-	-	-	-		4.47695e-05	8.45905e-05	0
	GUT_GENOME095879	Streptococcus sp.	Bacteria	Firmicutes	Bacilli	Lactobacillales	Streptococcaceae	Streptococcus			0	0	0	-	-	-	0	0	-	-	-	-	-	-	-	-	-		0	0	0	-	-	-	0	0	-	-	-	-	-	-	-	-	-		0.00199496	0.000398335	3.52208
	GUT_GENOME095934	Finegoldia magna H	Bacteria	Firmicutes_A	Clostridia	Tissierellales	Helcococcaceae	Finegoldia	Finegoldia_magna_H		0	0	0	-	-	-	0	0	-	-	-	-	-	-	-	-	-		0	0	0	-	-	-	0	0	-	-	-	-	-	-	-	-	-		0	1.82365e-05	0
	GUT_GENOME095938	Bifidobacterium infantis	Bacteria	Actinobacteriota	Actinobacteria	Actinomycetales	Bifidobacteriaceae	Bifidobacterium	Bifidobacterium_infantis		0.00342573	0.00742195	3.01154	19	Y	-	HIGH	3.32505	0.0103328	0.0118089	-3.37443	1.40912	-2.3947	0.0166339	0.519793	0.0382455	0		0.00504479	0.00742195	1.10818	-	Y	-	HIGH	3.1506	0.0232191	-	-4.58288	1.47712	-3.10257	0.0019185	0.369012	-	0		0.283162	0.0516507	6.27332
	GUT_GENOME095939	Lactobacillus C rhamnosus	Bacteria	Firmicutes	Bacilli	Lactobacillales	Lactobacillaceae	Lactobacillus_C	Lactobacillus_C_rhamnosus		5.87436e-05	1.76629e-05	0	-	-	-	0	0	-	-	-	-	-	-	-	-	-		1.80198e-05	1.76629e-05	0	-	-	-	0	0	-	-	-	-	-	-	-	-	-		0.000147723	0.0016087	0
	GUT_GENOME095941	Parasutterella excrementihominis	Bacteria	Proteobacteria	Gammaproteobacteria	Burkholderiales	Burkholderiaceae	Parasutterella	Parasutterella_excrementihominis		0.00263672	0.00259221	0	-	-	-	0	0	-	-	0.587741	1.46686	0.400681	0.688655	0.921805	-	0.0111271		0.00172171	0.00259221	0	-	-	-	0	0	-	-	-1.28065	1.59911	-0.800847	0.42322	0.995393	-	0.0411527		0.00022243	0.000382681	0
	GUT_GENOME095942	Desulfovibrio fairfieldensis	Bacteria	Desulfobacterota_A	Desulfovibrionia	Desulfovibrionales	Desulfovibrionaceae	Desulfovibrio	Desulfovibrio_fairfieldensis		0.000206228	0	1.001	-	-	Y	LOW	2.05554	0.0238008	-	0.863789	0.768675	1.12374	0.261124	0.753531	-	-		0.000162139	0	0	-	-	-	0	0	-	-	0.0761313	0.895874	0.0849799	0.932277	0.999605	-	0.0463773		0.000155339	0	0
	GUT_GENOME095943	Pediococcus acidilactici	Bacteria	Firmicutes	Bacilli	Lactobacillales	Lactobacillaceae	Pediococcus	Pediococcus acidilactici		3.40192e-05	0	0	-	-	-	0	0	-	-	-	-	-	-	-	-	-		3.30742e-05	0	0	-	-	-	0	0	-	-	-	-	-	-	-	-	-		0	0	0
	GUT_GENOME095962	Absiella dolichum	Bacteria	Firmicutes	Bacilli	Erysipelotrichales	Erysipelotrichaceae	Absiella	Absiella dolichum		0	0	0	-	-	-	0	0	-	-	-	-	-	-	-	-	-		0	0	0	-	-	-	0	0	-	-	-	-	-	-	-	-	-		0	0	0
	GUT_GENOME095967	Faecalibacterium prausnitzii K	Bacteria	Firmicutes_A	Clostridia	Oscillospirales	Ruminococcaceae	Faecalibacterium	Faecalibacterium_prausnitzii_K		0.00638305	0.0113259	0	-	-	-	0	0	-	-	-0.503769	1.22725	-0.410487	0.681449	0.921805	-	0.0439029		0.00713043	0.0113259	0	-	-	-	0	0	-	-	-0.773152	1.28917	-0.599728	0.548687	0.995393	-	0.0696108		0	0.000111134	0
	GUT_GENOME095971	Alistipes putredinis	Bacteria	Bacteroidota	Bacteroidia	Bacteroidales	Rikenellaceae	Alistipes	Alistipes_putredinis		0.0296169	0.0187979	1.33271	-	-	-	0	0	-	-	2.50155	1.46845	1.70353	0.0884686	0.690974	-	0		0.0268002	0.0187979	0.895501	-	-	-	0	0	-	-	1.47527	1.69317	0.871306	0.383587	0.995393	-	0.0356572		8.37462e-05	0.00380138	0
	GUT_GENOME095973	Dorea scindens	Bacteria	Firmicutes_A	Clostridia	Lachnospirales	Lachnospiraceae	Dorea	Dorea_scindens		0.000267089	0.000379075	1.001	-	-	-	0	0	-	-	-0.471738	1.06175	-0.444303	0.656823	0.920557	-	0.0140082		0.000623902	0.000379075	1.72977	-	-	-	0	0	-	-	1.04641	1.21087	0.864181	0.387489	0.995393	-	0.0449638		0	0.000275105	0
	GUT_GENOME095977	Erysipelatoclostridium spiroforme	Bacteria	Firmicutes	Bacilli	Erysipelotrichales	Erysipelatoclostridiaceae	Erysipelatoclostridium	Erysipelatoclostridium_spiroforme		0.00018989	0.000242122	0	-	-	-	0	0	-	-	-0.35293	1.10266	-0.320071	0.748914	0.921956	-	0.0142772		0.000227034	0.000242122	0.598522	-	-	-	0	0	-	-	-2.04378	1.30794	-1.5626	0.118146	0.995393	-	0.0512561		0	0.000251065	0
	GUT_GENOME095979	Bacteroides A coprocola	Bacteria	Bacteroidota	Bacteroidia	Bacteroidales	Bacteroidaceae	Bacteroides_A	Bacteroides_A_coprocola		0.00723723	0.00237621	2.2109	9	-	Y	LOW	3.47127	0.0156754	0.0163569	2.2647	1.37096	1.65191	0.0985531	0.690974	0.129675	0		0.00441973	0.00237621	0.641337	-	-	Y	LOW	3.23376	0.00457034	-	1.98908	1.41228	1.40842	0.159007	0.995393	-	0.00654985		0.000612441	0.0010003	0
	GUT_GENOME095981	Streptococcus infantarius	Bacteria	Firmicutes	Bacilli	Lactobacillales	Streptococcaceae	Streptococcus	Streptococcus_infantarius		0	0	0	-	-	-	0	0	-	-	-	-	-	-	-	-	-		0	0	0	-	-	-	0	0	-	-	-	-	-	-	-	-	-		0.000381001	8.96256e-05	0
	GUT_GENOME095983	Faecalicatena lactaris	Bacteria	Firmicutes_A	Clostridia	Lachnospirales	Lachnospiraceae	Faecalicatena	Faecalicatena_lactaris		0.00165536	0.00175587	0	-	-	-	0	0	-	-	0.507012	1.34738	0.376296	0.706697	0.921956	-	0.0153575		0.00167527	0.00175587	0	-	-	-	0	0	-	-	-0.617445	1.52564	-0.404712	0.685689	0.995393	-	0.0248583		0	0.000328565	0
	GUT_GENOME095986	Clostridium M sp000155435	Bacteria	Firmicutes_A	Clostridia	Lachnospirales	Lachnospiraceae	Clostridium_M	Clostridium_M_sp000155435		0	2.77914e-05	0	-	-	-	0	0	-	-	-	-	-	-	-	-	-		3.31953e-05	2.77914e-05	0	-	-	-	0	0	-	-	-	-	-	-	-	-	-		0.000100504	6.68723e-05	0
	GUT_GENOME095991	Bacteroides eggerthii	Bacteria	Bacteroidota	Bacteroidia	Bacteroidales	Bacteroidaceae	Bacteroides	Bacteroides_eggerthii		0.00494836	0.00161306	0.235093	-	-	-	0	0	-	-	1.70769	1.45509	1.17359	0.240558	0.736925	-	0.0113246		0.00344345	0.00161306	0.760516	-	-	Y	LOW	3.0348	0.0208481	-	2.75155	1.54335	1.78284	0.0746125	0.995393	-	0.0367392		0.000474367	0.000118858	0
	GUT_GENOME095992	Bacteroides F pectinophilus	Bacteria	Firmicutes_A	Clostridia	Lachnospirales	Lachnospiraceae	Bacteroides_F	Bacteroides_F_pectinophilus		0.00030356	8.68623e-05	1.06406	-	-	Y	LOW	2.15418	0.0047853	-	2.55709	1.12798	2.26697	0.023392	0.528563	-	0		0.000215993	8.68623e-05	0	-	-	-	0	0	-	-	0.447123	1.26956	0.352186	0.724699	0.995393	-	0.0350691		0	4.14551e-05	0
	GUT_GENOME095993	Coprococcus B comes	Bacteria	Firmicutes_A	Clostridia	Lachnospirales	Lachnospiraceae	Coprococcus_B	Coprococcus_B_comes		0.00206294	0.003805	0	-	Y	-	HIGH	2.98271	0.0132044	-	-2.39649	1.36715	-1.75291	0.0796174	0.690974	-	0.0679593		0.00251574	0.003805	0	-	-	-	0	0	-	-	-1.65203	1.53571	-1.07575	0.28204	0.995393	-	0.0534801		2.71847e-05	0.000758829	0
	GUT_GENOME095994	Mitsuokella multacida	Bacteria	Firmicutes_C	Negativicutes	Selenomonadales	Selenomonadaceae	Mitsuokella	Mitsuokella_multacida		0	1.38996e-05	0	-	-	-	0	0	-	-	-	-	-	-	-	-	-		0	1.38996e-05	0	-	-	-	0	0	-	-	-	-	-	-	-	-	-		0	0.000134104	0
	GUT_GENOME095996	Enterobacter cancerogenus	Bacteria	Proteobacteria	Gammaproteobacteria	Enterobacterales	Enterobacteriaceae	Enterobacter	Enterobacter_cancerogenus		0	0	0	-	-	-	0	0	-	-	-	-	-	-	-	-	-		0	0	0	-	-	-	0	0	-	-	-	-	-	-	-	-	-		0	5.71908e-06	0
	GUT_GENOME095997	Butyrivibrio A crossotus	Bacteria	Firmicutes_A	Clostridia	Lachnospirales	Lachnospiraceae	Butyrivibrio_A	Butyrivibrio_A_crossotus		5.73791e-05	0.000232265	0	-	-	-	0	0	-	-	0.412997	0.864284	0.477849	0.632758	0.909434	-	-		0.000298899	0.000232265	0	-	-	-	0	0	-	-	0.0782777	0.971233	0.0805961	0.935763	0.999605	-	0.0391682		0	5.21641e-05	0
	GUT_GENOME096004	Desulfovibrio piger	Bacteria	Desulfobacterota_A	Desulfovibrionia	Desulfovibrionales	Desulfovibrionaceae	Desulfovibrio	Desulfovibrio_piger		0.00030533	0	0	-	-	-	0	0	-	-	-	-	-	-	-	-	-		9.52869e-05	0	0	-	-	-	0	0	-	-	-	-	-	-	-	-	-		0	4.77316e-05	0
	GUT_GENOME096020	Gemmiger variabile	Bacteria	Firmicutes_A	Clostridia	Oscillospirales	Ruminococcaceae	Gemmiger	Gemmiger_variabile		3.13663e-05	1.45769e-05	0	-	-	-	0	0	-	-	-	-	-	-	-	-	-		2.13102e-05	1.45769e-05	0	-	-	-	0	0	-	-	-	-	-	-	-	-	-		1.37842e-05	0.000149752	0
	GUT_GENOME096036	Clostridium tertium	Bacteria	Firmicutes_A	Clostridia	Clostridiales	Clostridiaceae	Clostridium	Clostridium_tertium		0	0	0	-	-	-	0	0	-	-	-	-	-	-	-	-	-		0	0	0	-	-	-	0	0	-	-	-	-	-	-	-	-	-		0.00025917	0.000128464	1.22021
	GUT_GENOME096045	Massilioclostridium methylpentosum	Bacteria	Firmicutes_A	Clostridia	Oscillospirales	Ruminococcaceae	Massilioclostridium	Massilioclostridium_methylpentosum		3.73975e-05	1.41263e-05	1.001	-	-	-	0	0	-	-	-	-	-	-	-	-	-		3.63587e-05	1.41263e-05	0	-	-	-	0	0	-	-	-	-	-	-	-	-	-		0	0	0
	GUT_GENOME096055	Lactobacillus B ruminis	Bacteria	Firmicutes	Bacilli	Lactobacillales	Lactobacillaceae	Lactobacillus_B	Lactobacillus_B_ruminis		0	0.00300713	0	-	-	-	0	0	-	-	-1.7105	0.821531	-2.08209	0.0373341	0.549092	-	-		0.00266325	0.00300713	0	-	-	-	0	0	-	-	-	-	-	-	-	-	-		0	0.00304102	0
	GUT_GENOME096063	Bacteroides fragilis	Bacteria	Bacteroidota	Bacteroidia	Bacteroidales	Bacteroidaceae	Bacteroides	Bacteroides_fragilis		0.000959546	0.00310058	1.61774	-	-	-	0	0	-	-	-2.02915	1.47456	-1.37611	0.168787	0.702517	-	0.0290781		0.00231309	0.00310058	0.411849	-	-	-	0	0	-	-	-1.09235	1.65637	-0.659485	0.509584	0.995393	-	0.023669		0.0235857	0.018972	0
	GUT_GENOME096067	Blautia A wexlerae	Bacteria	Firmicutes_A	Clostridia	Lachnospirales	Lachnospiraceae	Blautia_A	Blautia_A_wexlerae		0.0257592	0.0257068	0.0445617	-	-	-	0	0	-	-	-0.825081	0.81163	-1.01657	0.309356	0.795643	-	0.000503945		0.0248936	0.0257068	1.88252	-	-	-	0	0	-	-	-1.42013	0.841654	-1.68731	0.0915428	0.995393	-	0		0.00830535	0.0179317	2.89491
	GUT_GENOME096071	Leuconostoc mesenteroides	Bacteria	Firmicutes	Bacilli	Lactobacillales	Lactobacillaceae	Leuconostoc	Leuconostoc_mesenteroides		0	0	0	-	-	-	0	0	-	-	-	-	-	-	-	-	-		0	0	0	-	-	-	0	0	-	-	-	-	-	-	-	-	-		0	6.42213e-05	0
	GUT_GENOME096080	Bacteroides xylanisolvens	Bacteria	Bacteroidota	Bacteroidia	Bacteroidales	Bacteroidaceae	Bacteroides	Bacteroides_xylanisolvens		0.0106236	0.00876341	0.740022	-	-	-	0	0	-	-	-0.867103	0.801699	-1.08158	0.279439	0.764286	-	0.00694055		0.0106509	0.00876341	0	-	-	-	0	0	-	-	0.592232	0.84536	0.700568	0.483573	0.995393	-	0.0543884		0.00063203	0.00770674	2.79242
	GUT_GENOME096083	Bacteroides uniformis	Bacteria	Bacteroidota	Bacteroidia	Bacteroidales	Bacteroidaceae	Bacteroides	Bacteroides_uniformis		0.0389902	0.0213283	1.40876	-	-	Y	LOW	4.02817	0.0193336	-	2.6374	1.21687	2.16737	0.030207	0.540042	-	0		0.0380262	0.0213283	0.340005	-	-	-	0	0	-	-	1.91815	1.43287	1.33868	0.180675	0.995393	-	0.0391247		0.0113361	0.0102414	0
	GUT_GENOME096096	Veillonella parvula A	Bacteria	Firmicutes_C	Negativicutes	Veillonellales	Veillonellaceae	Veillonella	Veillonella_parvula_A		0	1.69162e-05	0	-	-	-	0	0	-	-	-	-	-	-	-	-	-		0	1.69162e-05	0	-	-	-	0	0	-	-	-	-	-	-	-	-	-		0.00545346	0.00248285	2.95556
	GUT_GENOME096124	Absiella sp000165065	Bacteria	Firmicutes	Bacilli	Erysipelotrichales	Erysipelotrichaceae	Absiella	Absiella_sp000165065		0	0	0	-	-	-	0	0	-	-	-	-	-	-	-	-	-		0	0	0	-	-	-	0	0	-	-	-	-	-	-	-	-	-		4.6674e-05	2.56887e-05	0
	GUT_GENOME096128	Collinsella aerofaciens	Bacteria	Actinobacteriota	Coriobacteriia	Coriobacteriales	Coriobacteriaceae	Collinsella	Collinsella_aerofaciens		1.5597e-05	0.000107588	0	-	-	-	0	0	-	-	-1.21723	0.781197	-1.55816	0.119195	0.690974	-	-		0	0.000107588	0	-	-	-	0	0	-	-	-	-	-	-	-	-	-		4.9724e-05	0.000149888	0
	GUT_GENOME096132	Bifidobacterium dentium	Bacteria	Actinobacteriota	Actinobacteria	Actinomycetales	Bifidobacteriaceae	Bifidobacterium	Bifidobacterium_dentium		6.10849e-06	0.000264165	0	-	-	-	0	0	-	-	-1.46507	0.816276	-1.79482	0.0726817	0.690974	-	-		7.15901e-05	0.000264165	1.001	-	-	-	0	0	-	-	-0.347079	0.915942	-0.378931	0.704739	0.995393	-	0.0504438		0.0171621	5.27986e-05	0.608112
	GUT_GENOME096144	Lawsonibacter sp000177015	Bacteria	Firmicutes_A	Clostridia	Oscillospirales	Oscillospiraceae	Lawsonibacter	Lawsonibacter_sp000177015		0.000853265	0.000224531	3.61025	2	-	Y	LOW	2.52008	0.00208652	0.0038463	2.9462	1.30339	2.2604	0.0237961	0.528563	0.0424931	0		0.000493518	0.000224531	1.12964	-	-	-	0	0	-	-	0.692984	1.47798	0.468874	0.63916	0.995393	-	0.0432099		5.73785e-05	6.82215e-05	0
	GUT_GENOME096166	Bilophila wadsworthia	Bacteria	Desulfobacterota_A	Desulfovibrionia	Desulfovibrionales	Desulfovibrionaceae	Bilophila	Bilophila_wadsworthia		0.00400316	0.0040966	0.407937	-	-	-	0	0	-	-	0.926515	1.43781	0.644392	0.519322	0.890749	-	0.0224018		0.00427772	0.0040966	0	-	-	-	0	0	-	-	1.88706	1.5516	1.2162	0.223909	0.995393	-	0.0319451		0.000607952	0.000876849	0
	GUT_GENOME096170	Sutterella wadsworthensis B	Bacteria	Proteobacteria	Gammaproteobacteria	Burkholderiales	Burkholderiaceae	Sutterella	Sutterella_wadsworthensis_B		0.00202342	0.00282937	0.0770249	-	-	-	0	0	-	-	-1.60581	1.21778	-1.31864	0.187289	0.702517	-	0.000475162		0.00375924	0.00282937	1.59801	-	-	-	0	0	-	-	1.04115	1.41329	0.736685	0.461314	0.995393	-	0.0398643		0.00206617	0.00279049	0
	GUT_GENOME096172	Streptococcus anginosus	Bacteria	Firmicutes	Bacilli	Lactobacillales	Streptococcaceae	Streptococcus	Streptococcus_anginosus		0	2.67421e-05	0	-	-	-	0	0	-	-	-	-	-	-	-	-	-		3.1942e-05	2.67421e-05	0	-	-	-	0	0	-	-	-	-	-	-	-	-	-		0	0	0
	GUT_GENOME096173	Streptococcus equinus	Bacteria	Firmicutes	Bacilli	Lactobacillales	Streptococcaceae	Streptococcus	Streptococcus_equinus		0	0	0	-	-	-	0	0	-	-	-	-	-	-	-	-	-		0	0	0	-	-	-	0	0	-	-	-	-	-	-	-	-	-		0.000168582	0	0
	GUT_GENOME096174	Bacteroides A plebeius	Bacteria	Bacteroidota	Bacteroidia	Bacteroidales	Bacteroidaceae	Bacteroides_A	Bacteroides_A_plebeius		0.00388676	0.00356462	2.9744	4	-	Y	LOW	3.10536	0.00750208	0.00900249	1.23747	1.27603	0.969788	0.332152	0.801909	0.374327	0.0271865		0.00532675	0.00356462	0.958423	-	-	Y	LOW	3.24825	0.00343219	-	1.04807	1.28062	0.818407	0.413125	0.995393	-	0.0128356		0.000390604	0.00262592	2.03492
	GUT_GENOME096175	Phascolarctobacterium A succinatutens	Bacteria	Firmicutes_C	Negativicutes	Acidaminococcales	Acidaminococcaceae	Phascolarctobacterium_A	Phascolarctobacterium_A_succinatutens		0.000449957	0.000810995	0	-	-	-	0	0	-	-	-1.49105	0.99315	-1.50133	0.133269	0.697983	-	0.0178876		0.000248759	0.000810995	0	-	-	-	0	0	-	-	-0.923832	0.97189	-0.950552	0.341832	0.995393	-	0.0499822		1.73947e-05	0.000106242	0
	GUT_GENOME096178	Clostridium Q symbiosum	Bacteria	Firmicutes_A	Clostridia	Lachnospirales	Lachnospiraceae	Clostridium_Q	Clostridium_Q_symbiosum		4.13453e-05	0.00039332	1.001	-	-	-	0	0	-	-	-0.677818	0.91818	-0.738218	0.460382	0.88091	-	-		0.000291927	0.00039332	0	-	-	-	0	0	-	-	0.638189	1.10561	0.577227	0.563786	0.995393	-	0.0537657		0.00126506	0.00371896	0
	GUT_GENOME096179	Faecalicatena fissicatena	Bacteria	Firmicutes_A	Clostridia	Lachnospirales	Lachnospiraceae	Faecalicatena	Faecalicatena fissicatena		0	2.67144e-05	0	-	-	-	0	0	-	-	-	-	-	-	-	-	-		3.19089e-05	2.67144e-05	0	-	-	-	0	0	-	-	-	-	-	-	-	-	-		0	0	0
	GUT_GENOME096185	Bacteroides fluxus	Bacteria	Bacteroidota	Bacteroidia	Bacteroidales	Bacteroidaceae	Bacteroides	Bacteroides_fluxus		0.000663397	0.00101248	0.749897	-	-	-	0	0	-	-	-1.8061	1.40921	-1.28164	0.19997	0.702517	-	0.0217185		0.00100742	0.00101248	0.778746	-	-	-	0	0	-	-	-0.87404	1.52457	-0.573301	0.566441	0.995393	-	0.0235258		0.000586494	0.000402244	0.209099
	GUT_GENOME096191	Paraprevotella xylaniphila	Bacteria	Bacteroidota	Bacteroidia	Bacteroidales	Bacteroidaceae	Paraprevotella	Paraprevotella_xylaniphila		0.00071097	0.000220462	1.001	-	-	-	0	0	-	-	-0.605688	1.10491	-0.548176	0.583571	0.895196	-	0.0062553		0.000309528	0.000220462	1.31257	-	-	-	0	0	-	-	1.25348	1.17769	1.06436	0.287165	0.995393	-	0.0703872		4.4033e-05	0.00014441	0
	GUT_GENOME096192	Tyzzerella sp000209385	Bacteria	Firmicutes_A	Clostridia	Lachnospirales	Lachnospiraceae	Tyzzerella	Tyzzerella_sp000209385		4.04766e-05	0	0	-	-	-	0	0	-	-	-	-	-	-	-	-	-		3.93522e-05	0	0	-	-	-	0	0	-	-	-	-	-	-	-	-	-		0.000209219	0.000182008	0
	GUT_GENOME096193	Faecalicatena torques	Bacteria	Firmicutes_A	Clostridia	Lachnospirales	Lachnospiraceae	Faecalicatena	Faecalicatena_torques		0.00478722	0.00470808	1.67868	-	-	-	0	0	-	-	-0.914759	1.3469	-0.67916	0.497037	0.887428	-	0.000521486		0.00596604	0.00470808	0	-	-	-	0	0	-	-	-0.368792	1.49392	-0.246863	0.805015	0.996145	-	0.00158236		0.00209588	0.00150943	0
	GUT_GENOME096201	Dysgonomonas mossii	Bacteria	Bacteroidota	Bacteroidia	Bacteroidales	Dysgonomonadaceae	Dysgonomonas	Dysgonomonas_mossii		0	0	0	-	-	-	0	0	-	-	-	-	-	-	-	-	-		0	0	0	-	-	-	0	0	-	-	-	-	-	-	-	-	-		0	2.59303e-05	0
	GUT_GENOME096203	Bacteroides ovatus	Bacteria	Bacteroidota	Bacteroidia	Bacteroidales	Bacteroidaceae	Bacteroides	Bacteroides_ovatus		0.010485	0.0199837	0	-	-	-	0	0	-	-	-0.870568	1.2177	-0.714931	0.474652	0.884673	-	0.0344826		0.00999092	0.0199837	0	-	-	-	0	0	-	-	0.00864122	1.30779	0.00660748	0.994728	0.999605	-	0.0255633		0.000640452	0.00667198	2.59743
	GUT_GENOME096206	Faecalicatena glycyrrhizinilyticum	Bacteria	Firmicutes_A	Clostridia	Lachnospirales	Lachnospiraceae	Faecalicatena	Faecalicatena_glycyrrhizinilyticum		0.000361736	0.00101564	0	-	-	-	0	0	-	-	1.05428	1.20751	0.873099	0.382609	0.832221	-	0.0473514		0.000359106	0.00101564	0	-	-	-	0	0	-	-	-0.859103	1.37071	-0.626759	0.530817	0.995393	-	0.0320101		9.8116e-05	1.4635e-05	0
	GUT_GENOME096210	Faecalicatena gnavus	Bacteria	Firmicutes_A	Clostridia	Lachnospirales	Lachnospiraceae	Faecalicatena	Faecalicatena_gnavus		0.00247052	0.00378365	0	-	-	-	0	0	-	-	-0.367352	1.46535	-0.250692	0.802052	0.925125	-	0.00839135		0.00202788	0.00378365	0	-	-	-	0	0	-	-	-1.44188	1.57669	-0.914493	0.360458	0.995393	-	0.0206057		0.0418456	0.0382104	1.44874
	GUT_GENOME096217	Collinsella tanakaei	Bacteria	Actinobacteriota	Coriobacteriia	Coriobacteriales	Coriobacteriaceae	Collinsella	Collinsella_tanakaei		5.37477e-05	3.37176e-05	0	-	-	-	0	0	-	-	-	-	-	-	-	-	-		4.02738e-05	3.37176e-05	0	-	-	-	0	0	-	-	-	-	-	-	-	-	-		0	2.67107e-05	0
	GUT_GENOME096222	Alistipes A indistinctus	Bacteria	Bacteroidota	Bacteroidia	Bacteroidales	Rikenellaceae	Alistipes_A	Alistipes_A_indistinctus		0.00122143	0.000461298	0	-	-	-	0	0	-	-	0.80515	1.14717	0.701857	0.482768	0.884673	-	0.029349		0.000767358	0.000461298	0	-	-	-	0	0	-	-	1.16928	1.05876	1.10439	0.269426	0.995393	-	0.0597694		3.25857e-05	0	0
	GUT_GENOME096228	Clostridium M clostridioforme	Bacteria	Firmicutes_A	Clostridia	Lachnospirales	Lachnospiraceae	Clostridium_M	Clostridium_M_clostridioforme		3.97935e-05	0.00035348	0	-	-	-	0	0	-	-	-1.48518	0.962001	-1.54385	0.122626	0.690974	-	0.012235		0.000138744	0.00035348	0	-	-	-	0	0	-	-	-0.247288	0.967377	-0.255627	0.798239	0.995393	-	0.0351582		0.000749993	0.00109995	0.126158
	GUT_GENOME096234	Senegalimassilia anaerobia	Bacteria	Actinobacteriota	Coriobacteriia	Coriobacteriales	Eggerthellaceae	Senegalimassilia	Senegalimassilia_anaerobia		7.50889e-05	0.000141483	0	-	-	-	0	0	-	-	-1.40732	0.821835	-1.71241	0.0868214	0.690974	-	-		5.95881e-05	0.000141483	0	-	-	-	0	0	-	-	-	-	-	-	-	-	-		0	8.18393e-06	0
	GUT_GENOME096240	Coprobacter fastidiosus	Bacteria	Bacteroidota	Bacteroidia	Bacteroidales	Coprobacteraceae	Coprobacter	Coprobacter_fastidiosus		0.000739991	0.000356028	0.805177	-	-	Y	LOW	2.35476	0.00951438	-	3.19568	1.31595	2.42842	0.0151649	0.519793	-	0		0.000749378	0.000356028	0	-	-	Y	LOW	2.44039	0.0495114	-	2.00805	1.46882	1.36712	0.171587	0.995393	-	0.0292858		0.00038554	0.000293214	1.001
	GUT_GENOME096243	Campylobacter A concisus R	Bacteria	Campylobacterota	Campylobacteria	Campylobacterales	Campylobacteraceae	Campylobacter_A	Campylobacter_A_concisus_R		0	0	0	-	-	-	0	0	-	-	-	-	-	-	-	-	-		0	0	0	-	-	-	0	0	-	-	-	-	-	-	-	-	-		0	7.13043e-06	0
	GUT_GENOME096244	Hafnia paralvei	Bacteria	Proteobacteria	Gammaproteobacteria	Enterobacterales	Enterobacteriaceae	Hafnia	Hafnia_paralvei		0	0	0	-	-	-	0	0	-	-	-	-	-	-	-	-	-		0	0	0	-	-	-	0	0	-	-	-	-	-	-	-	-	-		1.92339e-05	0.000124497	0
	GUT_GENOME096250	Absiella innocuum	Bacteria	Firmicutes	Bacilli	Erysipelotrichales	Erysipelotrichaceae	Absiella	Absiella_innocuum		0.00101827	0.000850428	0	-	-	-	0	0	-	-	-2.23156	1.3882	-1.60752	0.107941	0.690974	-	0.00853069		0.00073691	0.000850428	0	-	-	-	0	0	-	-	-1.11924	1.50946	-0.741485	0.458399	0.995393	-	0.017619		0.00362404	0.00527855	0.977157
	GUT_GENOME096253	Absiella sp000163515	Bacteria	Firmicutes	Bacilli	Erysipelotrichales	Erysipelotrichaceae	Absiella	Absiella_sp000163515		0.000567971	0.00423901	0	-	-	-	0	0	-	-	0.431424	1.22679	0.35167	0.725086	0.921956	-	0.0330766		0.00369463	0.00423901	0	-	-	-	0	0	-	-	0.356388	1.3799	0.25827	0.796198	0.995393	-	0.0201826		5.96268e-05	0.00056318	0
	GUT_GENOME096256	Odoribacter laneus	Bacteria	Bacteroidota	Bacteroidia	Bacteroidales	Marinifilaceae	Odoribacter	Odoribacter_laneus		0.00029607	0.000774407	0.922471	-	-	-	0	0	-	-	-1.56641	1.18984	-1.31649	0.188009	0.702517	-	0.0360034		0.000594775	0.000774407	0	-	-	-	0	0	-	-	0.786846	1.28239	0.613579	0.539493	0.995393	-	0.0508078		0	0.000128144	0
	GUT_GENOME096257	Erysipelatoclostridium ramosum	Bacteria	Firmicutes	Bacilli	Erysipelotrichales	Erysipelatoclostridiaceae	Erysipelatoclostridium	Erysipelatoclostridium_ramosum		0.000621555	0.000644447	1.001	-	-	-	0	0	-	-	-0.458324	1.13794	-0.402767	0.68712	0.921805	-	0.0151906		0.00056017	0.000644447	0	-	-	-	0	0	-	-	-0.644568	1.24126	-0.519287	0.603561	0.995393	-	0.0267115		0.0234294	0.0040851	1.93256
	GUT_GENOME096262	Coprobacillus cateniformis	Bacteria	Firmicutes	Bacilli	Erysipelotrichales	Erysipelatoclostridiaceae	Coprobacillus	Coprobacillus_cateniformis		1.22684e-05	0.000131023	0	-	-	-	0	0	-	-	-1.00221	0.762439	-1.31448	0.188684	0.702517	-	-		0.000222459	0.000131023	0	-	-	-	0	0	-	-	0.410356	0.953354	0.430434	0.66688	0.995393	-	0.0549366		0.000844611	0.00127155	0
	GUT_GENOME096273	Brevibacterium senegalense	Bacteria	Actinobacteriota	Actinobacteria	Actinomycetales	Brevibacteriaceae	Brevibacterium	Brevibacterium_senegalense		0	0	0	-	-	-	0	0	-	-	-	-	-	-	-	-	-		0	0	0	-	-	-	0	0	-	-	-	-	-	-	-	-	-		0	2.91739e-06	0
	GUT_GENOME096274	Slackia A piriformis	Bacteria	Actinobacteriota	Coriobacteriia	Coriobacteriales	Eggerthellaceae	Slackia_A	Slackia_A_piriformis		0	1.57051e-05	0	-	-	-	0	0	-	-	-	-	-	-	-	-	-		9.77135e-05	1.57051e-05	0	-	-	-	0	0	-	-	-	-	-	-	-	-	-		0	0	0
	GUT_GENOME096276	Sutterella wadsworthensis A	Bacteria	Proteobacteria	Gammaproteobacteria	Burkholderiales	Burkholderiaceae	Sutterella	Sutterella_wadsworthensis_A		0.00144868	0.00168052	1.001	-	-	-	0	0	-	-	-1.11252	1.15526	-0.963001	0.335547	0.801909	-	0.0174934		0.00198485	0.00168052	0	-	-	-	0	0	-	-	0.678157	1.26388	0.536569	0.591565	0.995393	-	0.0409513		0.000134842	0.0034689	1.001
	GUT_GENOME096281	Pauljensenia sp000308055	Bacteria	Actinobacteriota	Actinobacteria	Actinomycetales	Actinomycetaceae	Pauljensenia	Pauljensenia_sp000308055		0	0	0	-	-	-	0	0	-	-	-	-	-	-	-	-	-		0	0	0	-	-	-	0	0	-	-	-	-	-	-	-	-	-		4.8573e-05	0	1.001
	GUT_GENOME096284	Enorma massiliensis	Bacteria	Actinobacteriota	Coriobacteriia	Coriobacteriales	Coriobacteriaceae	Enorma	Enorma_massiliensis		0.000272244	0	0	-	-	-	0	0	-	-	-	-	-	-	-	-	-		0.000264681	0	0	-	-	-	0	0	-	-	-	-	-	-	-	-	-		0	0	0
	GUT_GENOME096286	Alistipes obesi	Bacteria	Bacteroidota	Bacteroidia	Bacteroidales	Rikenellaceae	Alistipes	Alistipes_obesi		0.00316691	0.00153425	2.18378	10	-	-	0	0	-	-	1.04689	1.465	0.714598	0.474858	0.884673	0.494644	0.00139261		0.00225277	0.00153425	0	-	-	-	0	0	-	-	-1.67609	1.57843	-1.06187	0.288295	0.995393	-	0.0250553		8.03132e-05	0.000415372	0.322394
	GUT_GENOME096292	Alistipes senegalensis	Bacteria	Bacteroidota	Bacteroidia	Bacteroidales	Rikenellaceae	Alistipes	Alistipes_senegalensis		0.00054179	0.000390922	1.11214	-	-	-	0	0	-	-	1.0342	1.35875	0.761142	0.446572	0.859154	-	0.00786335		0.000506644	0.000390922	1.34406	-	-	-	0	0	-	-	-0.0535169	1.49937	-0.035693	0.971527	0.999605	-	0.0109445		3.30822e-05	8.48138e-05	0
	GUT_GENOME096293	Dielma fastidiosa	Bacteria	Firmicutes	Bacilli	Erysipelotrichales	Erysipelotrichaceae	Dielma	Dielma fastidiosa		0	0.000374181	0	-	-	-	0	0	-	-	-	-	-	-	-	-	-		0.000500853	0.000374181	0	-	-	-	0	0	-	-	-	-	-	-	-	-	-		0	6.18806e-05	0
	GUT_GENOME096294	Bacteroides oleiciplenus	Bacteria	Bacteroidota	Bacteroidia	Bacteroidales	Bacteroidaceae	Bacteroides	Bacteroides_oleiciplenus		0.000639055	0.000473453	0.205463	-	-	-	0	0	-	-	1.32933	1.43641	0.925449	0.354732	0.80673	-	0.0104021		0.000786002	0.000473453	1.49634	-	-	-	0	0	-	-	1.70477	1.55743	1.0946	0.273691	0.995393	-	0.0222373		0.0002363	0.000497634	0
	GUT_GENOME096295	Clostridium celatum	Bacteria	Firmicutes_A	Clostridia	Clostridiales	Clostridiaceae	Clostridium	Clostridium_celatum		1.53699e-05	0	0	-	-	-	0	0	-	-	-	-	-	-	-	-	-		1.49429e-05	0	0	-	-	-	0	0	-	-	-	-	-	-	-	-	-		0	4.48503e-06	0
	GUT_GENOME096301	Alistipes A ihumii	Bacteria	Bacteroidota	Bacteroidia	Bacteroidales	Rikenellaceae	Alistipes_A	Alistipes_A_ihumii		0.000578471	0.000877839	0	-	-	-	0	0	-	-	-2.28768	1.31795	-1.73578	0.0826022	0.690974	-	0.0280104		0.000779545	0.000877839	0	-	-	-	0	0	-	-	-0.687436	1.3894	-0.494773	0.620761	0.995393	-	0.0218231		0	0.000100864	0
	GUT_GENOME096302	Holdemania massiliensis	Bacteria	Firmicutes	Bacilli	Erysipelotrichales	Erysipelotrichaceae	Holdemania	Holdemania_massiliensis		1.05261e-05	0	0	-	-	-	0	0	-	-	-	-	-	-	-	-	-		1.02337e-05	0	0	-	-	-	0	0	-	-	-	-	-	-	-	-	-		0	0	0
	GUT_GENOME096366	Bacteroides salyersiae	Bacteria	Bacteroidota	Bacteroidia	Bacteroidales	Bacteroidaceae	Bacteroides	Bacteroides_salyersiae		0.00172609	0.00104271	0.263237	-	-	-	0	0	-	-	1.7563	1.45844	1.20423	0.2285	0.718844	-	0.00655658		0.00107259	0.00104271	0	-	-	-	0	0	-	-	0.622162	1.5629	0.398082	0.690569	0.995393	-	0.0279886		0.000165761	0.000295219	1.001
	GUT_GENOME096368	Butyricicoccus pullicaecorum	Bacteria	Firmicutes_A	Clostridia	Oscillospirales	Butyricicoccaceae	Butyricicoccus	Butyricicoccus_pullicaecorum		1.67066e-05	3.66367e-05	0	-	-	-	0	0	-	-	-	-	-	-	-	-	-		9.65331e-06	3.66367e-05	0	-	-	-	0	0	-	-	-	-	-	-	-	-	-		0	0	0
	GUT_GENOME096375	Tyzzerella sp000411335	Bacteria	Firmicutes_A	Clostridia	Lachnospirales	Lachnospiraceae	Tyzzerella	Tyzzerella_sp000411335		0.00134626	0.000472522	0	-	-	-	0	0	-	-	-0.242846	0.979616	-0.247899	0.804212	0.925125	-	0.0132582		0.000488036	0.000472522	0	-	-	-	0	0	-	-	-0.318432	1.14865	-0.277223	0.781609	0.995393	-	0.0262822		0.000526076	0.000514242	0.022445
	GUT_GENOME096377	Acidaminococcus intestini	Bacteria	Firmicutes_C	Negativicutes	Acidaminococcales	Acidaminococcaceae	Acidaminococcus	Acidaminococcus_intestini		0.00228972	0.00753318	1.95815	25	-	-	0	0	-	-	-2.83338	1.41848	-1.99748	0.0457733	0.586469	0.0715208	0.0253475		0.00292749	0.00753318	0.0565235	-	-	-	0	0	-	-	-0.924989	1.47728	-0.626141	0.531222	0.995393	-	0.0280256		0.00136756	0.00144281	0
	GUT_GENOME096378	Pauljensenia sp000411415	Bacteria	Actinobacteriota	Actinobacteria	Actinomycetales	Actinomycetaceae	Pauljensenia	Pauljensenia_sp000411415		0	4.34697e-05	0	-	-	-	0	0	-	-	-	-	-	-	-	-	-		0	4.34697e-05	0	-	-	-	0	0	-	-	-	-	-	-	-	-	-		0.00017631	0.000283464	0
	GUT_GENOME096383	Veillonella atypica	Bacteria	Firmicutes_C	Negativicutes	Veillonellales	Veillonellaceae	Veillonella	Veillonella_atypica		8.14636e-05	0.000195943	0	-	-	-	0	0	-	-	-	-	-	-	-	-	-		7.92007e-05	0.000195943	0	-	-	-	0	0	-	-	-	-	-	-	-	-	-		0.000539145	0.00320864	1.24039
	GUT_GENOME096385	Cutibacterium avidum	Bacteria	Actinobacteriota	Actinobacteria	Propionibacteriales	Propionibacteriaceae	Cutibacterium	Cutibacterium_avidum		0	0	0	-	-	-	0	0	-	-	-	-	-	-	-	-	-		0	0	0	-	-	-	0	0	-	-	-	-	-	-	-	-	-		0	0.000388148	0
	GUT_GENOME096387	Dermabacter hominis	Bacteria	Actinobacteriota	Actinobacteria	Actinomycetales	Dermabacteraceae	Dermabacter	Dermabacter_hominis		0	0	0	-	-	-	0	0	-	-	-	-	-	-	-	-	-		0	0	0	-	-	-	0	0	-	-	-	-	-	-	-	-	-		7.33991e-05	0	0
	GUT_GENOME096399	Bittarella massiliensis	Bacteria	Firmicutes_A	Clostridia	Oscillospirales	Ruminococcaceae	Bittarella	Bittarella_massiliensis		4.4196e-05	4.19713e-05	0	-	-	-	0	0	-	-	-0.316734	0.823398	-0.384667	0.700484	0.921956	-	-		3.39779e-05	4.19713e-05	0	-	-	-	0	0	-	-	-	-	-	-	-	-	-		6.47262e-06	0	0
	GUT_GENOME096401	Faecalitalea cylindroides	Bacteria	Firmicutes	Bacilli	Erysipelotrichales	Erysipelotrichaceae	Faecalitalea	Faecalitalea_cylindroides		2.68955e-05	0.000105966	1.001	-	-	-	0	0	-	-	-0.436221	0.723798	-0.602683	0.54672	0.892148	-	-		8.0747e-05	0.000105966	0	-	-	-	0	0	-	-	-	-	-	-	-	-	-		0	6.61831e-06	0
	GUT_GENOME096402	Eubacterium I ramulus	Bacteria	Firmicutes_A	Clostridia	Lachnospirales	Lachnospiraceae	Eubacterium_I	Eubacterium_I_ramulus		0.00127251	0.00129085	1.27022	-	-	-	0	0	-	-	-0.843431	1.41673	-0.595338	0.551618	0.892148	-	0.00980033		0.00117434	0.00129085	2.14523	20	-	-	0	0	-	-	-2.46868	1.51808	-1.62619	0.10391	0.995393	0.236159	0.0645043		0.000663206	0.00031918	0
	GUT_GENOME096415	Bacteroides neonati	Bacteria	Bacteroidota	Bacteroidia	Bacteroidales	Bacteroidaceae	Bacteroides	Bacteroides_neonati		0	0	0	-	-	-	0	0	-	-	-	-	-	-	-	-	-		0	0	0	-	-	-	0	0	-	-	-	-	-	-	-	-	-		0	1.74621e-05	0
	GUT_GENOME096425	Providencia alcalifaciens	Bacteria	Proteobacteria	Gammaproteobacteria	Enterobacterales	Enterobacteriaceae	Providencia	Providencia_alcalifaciens		0	0	0	-	-	-	0	0	-	-	-	-	-	-	-	-	-		0	0	0	-	-	-	0	0	-	-	-	-	-	-	-	-	-		0.000102793	0	0
	GUT_GENOME096428	Clostridium E jeddahense	Bacteria	Firmicutes_A	Clostridia	Oscillospirales	Acutalibacteraceae	Clostridium_E	Clostridium_E_jeddahense		0	0	0	-	-	-	0	0	-	-	-	-	-	-	-	-	-		0	0	0	-	-	-	0	0	-	-	-	-	-	-	-	-	-		0	0.000112622	0
	GUT_GENOME096454	Collinsella sp000763055	Bacteria	Actinobacteriota	Coriobacteriia	Coriobacteriales	Coriobacteriaceae	Collinsella	Collinsella_sp000763055		0	3.13667e-05	0	-	-	-	0	0	-	-	-	-	-	-	-	-	-		0	3.13667e-05	0	-	-	-	0	0	-	-	-	-	-	-	-	-	-		2.91017e-05	5.34483e-05	1.001
	GUT_GENOME096473	Parabacteroides goldsteinii	Bacteria	Bacteroidota	Bacteroidia	Bacteroidales	Tannerellaceae	Parabacteroides	Parabacteroides_goldsteinii		0.000148075	0.000513716	0	-	-	-	0	0	-	-	-0.0443668	0.889082	-0.0499018	0.960201	0.988494	-	-		0.000154309	0.000513716	0	-	-	-	0	0	-	-	-	-	-	-	-	-	-		5.16456e-05	0.000660057	0
	GUT_GENOME096478	Bifidobacterium catenulatum	Bacteria	Actinobacteriota	Actinobacteria	Actinomycetales	Bifidobacteriaceae	Bifidobacterium	Bifidobacterium_catenulatum		0.000899108	0.00879358	1.98538	24	Y	-	HIGH	3.59284	4.15194e-05	0.000166078	-5.75649	1.36141	-4.22832	2.35444e-05	0.00862902	0.000294305	0		0.00156505	0.00879358	2.24774	19	-	-	0	0	-	-	-2.63076	1.59937	-1.64487	0.099996	0.995393	0.236159	0.0829287		0.0115769	0.0294424	2.24577
	GUT_GENOME096482	Enterococcus C massiliensis	Bacteria	Firmicutes	Bacilli	Lactobacillales	Enterococcaceae	Enterococcus_C	Enterococcus_C_massiliensis		0	0	0	-	-	-	0	0	-	-	-	-	-	-	-	-	-		0	0	0	-	-	-	0	0	-	-	-	-	-	-	-	-	-		0	2.47154e-05	1.001
	GUT_GENOME096485	Clostridium M bolteae	Bacteria	Firmicutes_A	Clostridia	Lachnospirales	Lachnospiraceae	Clostridium_M	Clostridium_M_bolteae		0.000267816	0.000893142	0.966831	-	-	-	0	0	-	-	-1.02972	1.27464	-0.807849	0.419177	0.845083	-	0.0193949		0.000581114	0.000893142	0	-	-	-	0	0	-	-	-0.324508	1.3339	-0.243278	0.80779	0.996982	-	0.0184989		0.00163139	0.00199325	0.318442
	GUT_GENOME096489	Dakarella massiliensis	Bacteria	Proteobacteria	Gammaproteobacteria	Burkholderiales	Burkholderiaceae	Dakarella	Dakarella_massiliensis		0.000115871	0.000369278	0	-	-	-	0	0	-	-	-0.963441	0.76717	-1.25584	0.209175	0.709493	-	-		0.000328746	0.000369278	1.001	-	-	-	0	0	-	-	-0.553658	1.00843	-0.549029	0.582985	0.995393	-	0.0391163		0	0	0
	GUT_GENOME096490	Anaerococcus sp001182725	Bacteria	Firmicutes_A	Clostridia	Tissierellales	Helcococcaceae	Anaerococcus	Anaerococcus_sp001182725		0	0	0	-	-	-	0	0	-	-	-	-	-	-	-	-	-		0	0	0	-	-	-	0	0	-	-	-	-	-	-	-	-	-		2.4995e-05	0	0
	GUT_GENOME096495	Faecalicatena contorta B	Bacteria	Firmicutes_A	Clostridia	Lachnospirales	Lachnospiraceae	Faecalicatena	Faecalicatena contorta_B		6.57889e-05	0	0	-	-	-	0	0	-	-	-	-	-	-	-	-	-		6.39614e-05	0	0	-	-	-	0	0	-	-	-	-	-	-	-	-	-		0	0	0
	GUT_GENOME096496	Lawsonibacter asaccharolyticus	Bacteria	Firmicutes_A	Clostridia	Oscillospirales	Oscillospiraceae	Lawsonibacter	Lawsonibacter_asaccharolyticus		0.00109239	0.000213155	4.83495	1	-	Y	LOW	2.65288	3.65113e-06	1.75254e-05	5.25694	1.21375	4.33117	1.48317e-05	0.00862902	0.000294305	0		0.000663776	0.000213155	0.974194	-	-	-	0	0	-	-	1.67801	1.45207	1.1556	0.247847	0.995393	-	0.0326115		0.000404783	6.42114e-05	0
	GUT_GENOME096498	Intestinimonas massiliensis	Bacteria	Firmicutes_A	Clostridia	Oscillospirales	Oscillospiraceae	Intestinimonas	Intestinimonas_massiliensis		8.56154e-05	5.02189e-05	1.001	-	-	-	0	0	-	-	0.258801	0.900149	0.287509	0.773722	0.921956	-	0.0362542		5.84614e-05	5.02189e-05	0	-	-	-	0	0	-	-	0.053998	0.855651	0.0631075	0.949681	0.999605	-	0.0517463		0	0	0
	GUT_GENOME096511	Coprobacter secundus	Bacteria	Bacteroidota	Bacteroidia	Bacteroidales	Coprobacteraceae	Coprobacter	Coprobacter_secundus		2.08115e-05	0	0	-	-	-	0	0	-	-	-	-	-	-	-	-	-		2.02334e-05	0	0	-	-	-	0	0	-	-	-	-	-	-	-	-	-		0	0	0
	GUT_GENOME096522	Lactobacillus H antri	Bacteria	Firmicutes	Bacilli	Lactobacillales	Lactobacillaceae	Lactobacillus_H	Lactobacillus_H_antri		0	0	0	-	-	-	0	0	-	-	-	-	-	-	-	-	-		0	0	0	-	-	-	0	0	-	-	-	-	-	-	-	-	-		0	6.66856e-05	0
	GUT_GENOME096529	Pauljensenia radingae	Bacteria	Actinobacteriota	Actinobacteria	Actinomycetales	Actinomycetaceae	Pauljensenia	Pauljensenia_radingae		0	0	0	-	-	-	0	0	-	-	-	-	-	-	-	-	-		0	0	0	-	-	-	0	0	-	-	-	-	-	-	-	-	-		0.00525638	0	0
	GUT_GENOME096534	Fournierella massiliensis	Bacteria	Firmicutes_A	Clostridia	Oscillospirales	Ruminococcaceae	Fournierella	Fournierella_massiliensis		5.93303e-05	1.5334e-05	0.0277244	-	-	-	0	0	-	-	0.466548	0.774595	0.602313	0.546966	0.892148	-	-		4.01396e-05	1.5334e-05	0	-	-	-	0	0	-	-	-	-	-	-	-	-	-		0	1.97505e-05	0
	GUT_GENOME096535	Faecalicatena sp001487105	Bacteria	Firmicutes_A	Clostridia	Lachnospirales	Lachnospiraceae	Faecalicatena	Faecalicatena_sp001487105		0	2.9515e-05	0	-	-	-	0	0	-	-	-	-	-	-	-	-	-		2.21407e-05	2.9515e-05	1.001	-	-	-	0	0	-	-	-	-	-	-	-	-	-		2.76022e-05	2.67884e-05	0
	GUT_GENOME096536	Gabonibacter massiliensis	Bacteria	Bacteroidota	Bacteroidia	Bacteroidales	Marinifilaceae	Gabonibacter	Gabonibacter_massiliensis		2.71869e-05	0	0	-	-	-	0	0	-	-	-	-	-	-	-	-	-		2.64317e-05	0	0	-	-	-	0	0	-	-	-	-	-	-	-	-	-		0	0	0
	GUT_GENOME096537	Anaerococcus rubeinfantis	Bacteria	Firmicutes_A	Clostridia	Tissierellales	Helcococcaceae	Anaerococcus	Anaerococcus_rubeinfantis		0	0	0	-	-	-	0	0	-	-	-	-	-	-	-	-	-		0	0	0	-	-	-	0	0	-	-	-	-	-	-	-	-	-		0.00012995	0	0
	GUT_GENOME096538	Clostridium M sp001517625	Bacteria	Firmicutes_A	Clostridia	Lachnospirales	Lachnospiraceae	Clostridium_M	Clostridium_M_sp001517625		0.00114987	0.00129899	0	-	-	-	0	0	-	-	1.66297	1.35786	1.2247	0.220688	0.709493	-	0.0465951		0.00127259	0.00129899	0	-	-	-	0	0	-	-	-0.0900469	1.55902	-0.0577587	0.953941	0.999605	-	0.0146775		0.000304177	0.000427602	0
	GUT_GENOME096543	Enterobacter A timonensis	Bacteria	Proteobacteria	Gammaproteobacteria	Enterobacterales	Enterobacteriaceae	Enterobacter_A	Enterobacter_A_timonensis		0	0	0	-	-	-	0	0	-	-	-	-	-	-	-	-	-		0	0	0	-	-	-	0	0	-	-	-	-	-	-	-	-	-		0	3.05788e-06	0
	GUT_GENOME096546	Acutalibacter timonensis	Bacteria	Firmicutes_A	Clostridia	Oscillospirales	Acutalibacteraceae	Acutalibacter	Acutalibacter_timonensis		4.64958e-05	0.00093357	1.38551	-	Y	-	HIGH	2.6875	0.00617142	-	-3.35868	1.12011	-2.99853	0.00271286	0.180775	-	0		0.000218451	0.00093357	1.001	-	-	-	0	0	-	-	-0.926377	1.30106	-0.712015	0.476456	0.995393	-	0.0473738		0	2.38961e-05	0
	GUT_GENOME096547	Corynebacterium provencense	Bacteria	Actinobacteriota	Actinobacteria	Mycobacteriales	Mycobacteriaceae	Corynebacterium	Corynebacterium_provencense		0	0	0	-	-	-	0	0	-	-	-	-	-	-	-	-	-		0	0	0	-	-	-	0	0	-	-	-	-	-	-	-	-	-		0	1.7519e-05	0
	GUT_GENOME096556	Alistipes sp900083545	Bacteria	Bacteroidota	Bacteroidia	Bacteroidales	Rikenellaceae	Alistipes	Alistipes_sp900083545		0	0	0	-	-	-	0	0	-	-	-	-	-	-	-	-	-		0	0	0	-	-	-	0	0	-	-	-	-	-	-	-	-	-		0	4.64914e-06	0
	GUT_GENOME096557	Emergencia timonensis	Bacteria	Firmicutes_A	Clostridia	Peptostreptococcales	Anaerovoracaceae	Emergencia	Emergencia_timonensis		0.00027512	0.000103063	0	-	-	-	0	0	-	-	-0.58664	0.828691	-0.707912	0.479	0.884673	-	-		1.32149e-05	0.000103063	1.41705	-	-	-	0	0	-	-	-1.70366	0.955589	-1.78283	0.0746134	0.995393	-	0		7.34442e-06	4.24001e-06	0
	GUT_GENOME096562	Odoribacter massiliensis	Bacteria	Bacteroidota	Bacteroidia	Bacteroidales	Marinifilaceae	Odoribacter	Odoribacter_massiliensis		0.000230687	0.000219268	0.0494994	-	-	-	0	0	-	-	0.0261651	1.19216	0.0219475	0.98249	0.990206	-	0.0155681		0.000290618	0.000219268	0	-	-	-	0	0	-	-	0.521531	1.31107	0.397789	0.690785	0.995393	-	0.0311469		5.97589e-05	0.000178661	0
	GUT_GENOME096568	F0040 sp900095835	Bacteria	Bacteroidota	Bacteroidia	Bacteroidales	Bacteroidaceae	F0040	F0040_sp900095835		0	4.79373e-05	0	-	-	-	0	0	-	-	-	-	-	-	-	-	-		0	4.79373e-05	0	-	-	-	0	0	-	-	-	-	-	-	-	-	-		0	0	0
	GUT_GENOME096569	Streptococcus timonensis	Bacteria	Firmicutes	Bacilli	Lactobacillales	Streptococcaceae	Streptococcus	Streptococcus_timonensis		0	0	0	-	-	-	0	0	-	-	-	-	-	-	-	-	-		0	0	0	-	-	-	0	0	-	-	-	-	-	-	-	-	-		4.48863e-06	0	0
	GUT_GENOME096570	Anaeroglobus massiliensis	Bacteria	Firmicutes_C	Negativicutes	Veillonellales	Megasphaeraceae	Anaeroglobus	Anaeroglobus_massiliensis		0	0	0	-	-	-	0	0	-	-	-	-	-	-	-	-	-		0	0	0	-	-	-	0	0	-	-	-	-	-	-	-	-	-		0	0.00133908	0
	GUT_GENOME096571	Massilioclostridium coli	Bacteria	Firmicutes_A	Clostridia	Oscillospirales	Ruminococcaceae	Massilioclostridium	Massilioclostridium_coli		3.88086e-05	1.42573e-05	0	-	-	-	0	0	-	-	0.167909	0.721751	0.232641	0.81604	0.926549	-	-		2.59302e-05	1.42573e-05	0	-	-	-	0	0	-	-	-	-	-	-	-	-	-		0.000136719	0	0
	GUT_GENOME096572	Caecibacter massiliensis	Bacteria	Firmicutes_C	Negativicutes	Veillonellales	Megasphaeraceae	Caecibacter	Caecibacter_massiliensis		0	3.40842e-05	0	-	-	-	0	0	-	-	-	-	-	-	-	-	-		0	3.40842e-05	0	-	-	-	0	0	-	-	-	-	-	-	-	-	-		0	0	0
	GUT_GENOME096573	Alistipes timonensis	Bacteria	Bacteroidota	Bacteroidia	Bacteroidales	Rikenellaceae	Alistipes	Alistipes_timonensis		0.000274476	0.000224124	0	-	-	-	0	0	-	-	-1.38119	0.938036	-1.47243	0.140905	0.698921	-	0.0157869		0.000339884	0.000224124	0	-	-	-	0	0	-	-	0.425223	0.952183	0.446577	0.65518	0.995393	-	0.0548614		0	0.000149952	0
	GUT_GENOME096670	Clostridium M clostridioforme A	Bacteria	Firmicutes_A	Clostridia	Lachnospirales	Lachnospiraceae	Clostridium_M	Clostridium_M_clostridioforme_A		0	8.0555e-05	0	-	-	-	0	0	-	-	-	-	-	-	-	-	-		7.82851e-05	8.0555e-05	0	-	-	-	0	0	-	-	-	-	-	-	-	-	-		0.000141554	3.48697e-06	1.41582
	GUT_GENOME096701	CAG-103 sp900317855	Bacteria	Firmicutes_A	Clostridia	Oscillospirales	Oscillospiraceae	CAG-103	CAG-103_sp900317855		0.000827023	0.00032815	0	-	-	-	0	0	-	-	0.287369	1.23893	0.23195	0.816577	0.926549	-	0.000468139		0.000714366	0.00032815	1.28171	-	-	-	0	0	-	-	0.931982	1.23885	0.752296	0.451873	0.995393	-	0.0388598		0	0	0
	GUT_GENOME096706	Tyzzerella sp.	Bacteria	Firmicutes_A	Clostridia	Lachnospirales	Lachnospiraceae	Tyzzerella			1.80779e-05	0	0	-	-	-	0	0	-	-	-	-	-	-	-	-	-		1.75758e-05	0	0	-	-	-	0	0	-	-	-	-	-	-	-	-	-		5.3392e-05	0.000260945	0
	GUT_GENOME096879	Hungatella sp000526575	Bacteria	Firmicutes_A	Clostridia	Lachnospirales	Lachnospiraceae	Hungatella	Hungatella_sp000526575		2.59808e-05	0.000145517	1.05663	-	-	-	0	0	-	-	-2.0068	0.912815	-2.19848	0.0279152	0.540042	-	0		0.000120359	0.000145517	0	-	-	-	0	0	-	-	-0.301638	1.0335	-0.29186	0.770393	0.995393	-	0.0374746		7.56383e-05	0.000104292	0
	GUT_GENOME096937	Collinsella sp.	Bacteria	Actinobacteriota	Coriobacteriia	Coriobacteriales	Coriobacteriaceae	Collinsella			0	0	0	-	-	-	0	0	-	-	-	-	-	-	-	-	-		0	0	0	-	-	-	0	0	-	-	-	-	-	-	-	-	-		7.86418e-05	5.62889e-05	1.001
	GUT_GENOME097055	Collinsella sp.	Bacteria	Actinobacteriota	Coriobacteriia	Coriobacteriales	Coriobacteriaceae	Collinsella			0	0	0	-	-	-	0	0	-	-	-	-	-	-	-	-	-		0	0	0	-	-	-	0	0	-	-	-	-	-	-	-	-	-		0	5.86918e-05	0
	GUT_GENOME097137	Oscillibacter sp.	Bacteria	Firmicutes_A	Clostridia	Oscillospirales	Oscillospiraceae	Oscillibacter			0.000387323	0.000196664	0.410624	-	-	-	0	0	-	-	1.76859	1.27877	1.38304	0.166653	0.702517	-	0.00504569		0.000325407	0.000196664	1.18509	-	-	-	0	0	-	-	0.636423	1.39444	0.456399	0.648103	0.995393	-	0.0323068		4.11867e-05	0.000235083	0
	GUT_GENOME097258	CAG-145 sp.	Bacteria	Firmicutes_A	Clostridia	Peptostreptococcales	Anaerovoracaceae	CAG-145			3.14334e-05	0.000123554	0	-	-	-	0	0	-	-	-1.3695	0.890615	-1.5377	0.124121	0.690974	-	0.0561942		8.33792e-06	0.000123554	0	-	-	-	0	0	-	-	-	-	-	-	-	-	-		0	4.69821e-06	0
	GUT_GENOME097354	Collinsella sp.	Bacteria	Actinobacteriota	Coriobacteriia	Coriobacteriales	Coriobacteriaceae	Collinsella			3.6346e-05	2.34189e-05	0	-	-	-	0	0	-	-	-	-	-	-	-	-	-		3.53364e-05	2.34189e-05	0	-	-	-	0	0	-	-	-	-	-	-	-	-	-		2.89198e-05	0.000115381	1.001
	GUT_GENOME097394	Collinsella sp.	Bacteria	Actinobacteriota	Coriobacteriia	Coriobacteriales	Coriobacteriaceae	Collinsella			0	2.32601e-05	0	-	-	-	0	0	-	-	-	-	-	-	-	-	-		0	2.32601e-05	0	-	-	-	0	0	-	-	-	-	-	-	-	-	-		0	1.57024e-05	0
	GUT_GENOME097476	Collinsella sp.	Bacteria	Actinobacteriota	Coriobacteriia	Coriobacteriales	Coriobacteriaceae	Collinsella			0	1.53568e-05	0	-	-	-	0	0	-	-	-	-	-	-	-	-	-		0	1.53568e-05	0	-	-	-	0	0	-	-	-	-	-	-	-	-	-		0.000409983	0.00027876	1.12394
	GUT_GENOME097536	Collinsella sp.	Bacteria	Actinobacteriota	Coriobacteriia	Coriobacteriales	Coriobacteriaceae	Collinsella			0	0	0	-	-	-	0	0	-	-	-	-	-	-	-	-	-		0	0	0	-	-	-	0	0	-	-	-	-	-	-	-	-	-		0.000102026	8.70335e-05	0.270433
	GUT_GENOME097552	Collinsella sp.	Bacteria	Actinobacteriota	Coriobacteriia	Coriobacteriales	Coriobacteriaceae	Collinsella			0	2.77341e-05	0	-	-	-	0	0	-	-	-	-	-	-	-	-	-		0	2.77341e-05	0	-	-	-	0	0	-	-	-	-	-	-	-	-	-		9.62568e-05	0.000307001	1.89183
	GUT_GENOME097622	Collinsella sp.	Bacteria	Actinobacteriota	Coriobacteriia	Coriobacteriales	Coriobacteriaceae	Collinsella			0	3.29735e-05	0	-	-	-	0	0	-	-	-	-	-	-	-	-	-		0	3.29735e-05	0	-	-	-	0	0	-	-	-	-	-	-	-	-	-		0.00123937	0.000602305	2.02494
	GUT_GENOME097626	Collinsella sp.	Bacteria	Actinobacteriota	Coriobacteriia	Coriobacteriales	Coriobacteriaceae	Collinsella			0	0	0	-	-	-	0	0	-	-	-	-	-	-	-	-	-		0	0	0	-	-	-	0	0	-	-	-	-	-	-	-	-	-		0	5.38433e-06	0
	GUT_GENOME097649	Collinsella sp.	Bacteria	Actinobacteriota	Coriobacteriia	Coriobacteriales	Coriobacteriaceae	Collinsella			0	0	0	-	-	-	0	0	-	-	-	-	-	-	-	-	-		0	0	0	-	-	-	0	0	-	-	-	-	-	-	-	-	-		0	1.06433e-05	0
	GUT_GENOME097660	Collinsella sp.	Bacteria	Actinobacteriota	Coriobacteriia	Coriobacteriales	Coriobacteriaceae	Collinsella			0	2.09449e-05	0	-	-	-	0	0	-	-	-	-	-	-	-	-	-		0	2.09449e-05	0	-	-	-	0	0	-	-	-	-	-	-	-	-	-		0	2.83563e-06	0
	GUT_GENOME097662	Collinsella sp.	Bacteria	Actinobacteriota	Coriobacteriia	Coriobacteriales	Coriobacteriaceae	Collinsella			0	0	0	-	-	-	0	0	-	-	-	-	-	-	-	-	-		0	0	0	-	-	-	0	0	-	-	-	-	-	-	-	-	-		9.62657e-05	6.46061e-05	0
	GUT_GENOME097670	Pyramidobacter piscolens	Bacteria	Synergistota	Synergistia	Synergistales	Dethiosulfovibrionaceae	Pyramidobacter	Pyramidobacter_piscolens		0	1.46357e-05	0	-	-	-	0	0	-	-	-	-	-	-	-	-	-		1.74815e-05	1.46357e-05	0	-	-	-	0	0	-	-	-	-	-	-	-	-	-		0	0	0
	GUT_GENOME097684	Parabacteroides timonensis	Bacteria	Bacteroidota	Bacteroidia	Bacteroidales	Tannerellaceae	Parabacteroides	Parabacteroides_timonensis		0	0	0	-	-	-	0	0	-	-	-	-	-	-	-	-	-		0	0	0	-	-	-	0	0	-	-	-	-	-	-	-	-	-		0	3.98506e-06	0
	GUT_GENOME097725	Catabacter hongkongensis	Bacteria	Firmicutes_A	Clostridia	Christensenellales	Christensenellaceae	Catabacter	Catabacter_hongkongensis		0	0	0	-	-	-	0	0	-	-	-	-	-	-	-	-	-		0	0	0	-	-	-	0	0	-	-	-	-	-	-	-	-	-		3.13318e-05	7.16205e-05	0
	GUT_GENOME097737	Blautia A sp.	Bacteria	Firmicutes_A	Clostridia	Lachnospirales	Lachnospiraceae	Blautia_A			1.0001e-05	0	0	-	-	-	0	0	-	-	-	-	-	-	-	-	-		9.72323e-06	0	0	-	-	-	0	0	-	-	-	-	-	-	-	-	-		1.8285e-05	0	0
	GUT_GENOME097835	UBA866 sp.	Bacteria	Firmicutes_A	Clostridia	Oscillospirales	Ruminococcaceae	UBA866			1.49636e-05	2.93924e-05	0	-	-	-	0	0	-	-	-	-	-	-	-	-	-		1.6461e-05	2.93924e-05	0	-	-	-	0	0	-	-	-	-	-	-	-	-	-		0	0	0
	GUT_GENOME097844	Bacteroides A sp.	Bacteria	Bacteroidota	Bacteroidia	Bacteroidales	Bacteroidaceae	Bacteroides_A			0	0	0	-	-	-	0	0	-	-	-	-	-	-	-	-	-		0	0	0	-	-	-	0	0	-	-	-	-	-	-	-	-	-		0	1.97302e-05	0
	GUT_GENOME097987	Barnesiella sp002159975	Bacteria	Bacteroidota	Bacteroidia	Bacteroidales	Barnesiellaceae	Barnesiella	Barnesiella_sp002159975		7.99948e-05	0	0	-	-	-	0	0	-	-	-	-	-	-	-	-	-		7.77727e-05	0	0	-	-	-	0	0	-	-	-	-	-	-	-	-	-		0	0	0
	GUT_GENOME098007	Enorma sp.	Bacteria	Actinobacteriota	Coriobacteriia	Coriobacteriales	Coriobacteriaceae	Enorma			5.31513e-05	0	0	-	-	-	0	0	-	-	-	-	-	-	-	-	-		5.16749e-05	0	0	-	-	-	0	0	-	-	-	-	-	-	-	-	-		0	0	0
	GUT_GENOME098042	Clostridium M sp.	Bacteria	Firmicutes_A	Clostridia	Lachnospirales	Lachnospiraceae	Clostridium_M			4.66467e-05	0	0	-	-	-	0	0	-	-	-	-	-	-	-	-	-		4.53509e-05	0	0	-	-	-	0	0	-	-	-	-	-	-	-	-	-		0	0	0
	GUT_GENOME098045	Dorea sp900240315	Bacteria	Firmicutes_A	Clostridia	Lachnospirales	Lachnospiraceae	Dorea	Dorea_sp900240315		1.22042e-05	8.04948e-05	0	-	-	-	0	0	-	-	-	-	-	-	-	-	-		8.89872e-05	8.04948e-05	0	-	-	-	0	0	-	-	-	-	-	-	-	-	-		8.61861e-05	4.85038e-06	1.31221
	GUT_GENOME098162	Sporanaerobacter acetigenes	Bacteria	Firmicutes_A	Clostridia	Tissierellales	Sporanaerobacteraceae	Sporanaerobacter	Sporanaerobacter_acetigenes		9.12529e-05	0.000119618	0	-	-	-	0	0	-	-	-0.498558	0.911686	-0.546853	0.58448	0.895196	-	0.0175639		9.81614e-05	0.000119618	0	-	-	-	0	0	-	-	-0.296428	0.986061	-0.300619	0.763705	0.995393	-	0.0425337		2.61145e-05	0.000121781	0
	GUT_GENOME098242	Phocea massiliensis	Bacteria	Firmicutes_A	Clostridia	Oscillospirales	Ruminococcaceae	Phocea	Phocea_massiliensis		2.85688e-05	0	0	-	-	-	0	0	-	-	-	-	-	-	-	-	-		7.46995e-06	0	0	-	-	-	0	0	-	-	-	-	-	-	-	-	-		0	0	0
	GUT_GENOME098568	Eisenbergiella sp.	Bacteria	Firmicutes_A	Clostridia	Lachnospirales	Lachnospiraceae	Eisenbergiella			0	0	0	-	-	-	0	0	-	-	-	-	-	-	-	-	-		0	0	0	-	-	-	0	0	-	-	-	-	-	-	-	-	-		0.00115888	0	0
	GUT_GENOME098710	UBA9502 sp.	Bacteria	Firmicutes_A	Clostridia	Lachnospirales	Lachnospiraceae	UBA9502			0	2.84474e-05	0	-	-	-	0	0	-	-	-	-	-	-	-	-	-		0	2.84474e-05	0	-	-	-	0	0	-	-	-	-	-	-	-	-	-		0	0	0
	GUT_GENOME098775	Clostridium M sp.	Bacteria	Firmicutes_A	Clostridia	Lachnospirales	Lachnospiraceae	Clostridium_M			1.58291e-05	0	0	-	-	-	0	0	-	-	-	-	-	-	-	-	-		1.53894e-05	0	0	-	-	-	0	0	-	-	-	-	-	-	-	-	-		0.000142382	6.02781e-06	0
	GUT_GENOME098798	Phascolarctobacterium sp.	Bacteria	Firmicutes_C	Negativicutes	Acidaminococcales	Acidaminococcaceae	Phascolarctobacterium			9.91897e-06	0	0	-	-	-	0	0	-	-	-	-	-	-	-	-	-		9.64344e-06	0	0	-	-	-	0	0	-	-	-	-	-	-	-	-	-		0	0	0
	GUT_GENOME098909	Gemmiger sp.	Bacteria	Firmicutes_A	Clostridia	Oscillospirales	Ruminococcaceae	Gemmiger			0.00042835	0.000625908	1.001	-	-	-	0	0	-	-	-0.81121	1.26616	-0.640684	0.521728	0.890749	-	0.0246142		0.000329316	0.000625908	0	-	-	-	0	0	-	-	0.0154925	1.3063	0.0118598	0.990537	0.999605	-	0.0344059		0	2.02992e-05	0
	GUT_GENOME099050	Bilophila sp.	Bacteria	Desulfobacterota_A	Desulfovibrionia	Desulfovibrionales	Desulfovibrionaceae	Bilophila			0	0	0	-	-	-	0	0	-	-	-	-	-	-	-	-	-		0	0	0	-	-	-	0	0	-	-	-	-	-	-	-	-	-		0	4.15386e-06	0
	GUT_GENOME099111	CAG-170 sp.	Bacteria	Firmicutes_A	Clostridia	Oscillospirales	Oscillospiraceae	CAG-170			0.000142847	0.000205163	0	-	-	-	0	0	-	-	-1.59015	0.962129	-1.65274	0.0983843	0.690974	-	0.0196197		0.00010057	0.000205163	0	-	-	-	0	0	-	-	-	-	-	-	-	-	-		0	0	0
	GUT_GENOME099131	RC9 sp000435075	Bacteria	Bacteroidota	Bacteroidia	Bacteroidales	UBA932	RC9	RC9_sp000435075		0.00133688	0	0	-	-	-	0	0	-	-	-	-	-	-	-	-	-		0	0	0	-	-	-	0	0	-	-	-	-	-	-	-	-	-		0	0	0
	GUT_GENOME099523	KLE1796 sp.	Bacteria	Firmicutes	Bacilli	Erysipelotrichales	Erysipelatoclostridiaceae	KLE1796			0	0	0	-	-	-	0	0	-	-	-	-	-	-	-	-	-		0	0	0	-	-	-	0	0	-	-	-	-	-	-	-	-	-		9.72931e-06	0	0
	GUT_GENOME100011	Collinsella sp002232035	Bacteria	Actinobacteriota	Coriobacteriia	Coriobacteriales	Coriobacteriaceae	Collinsella	Collinsella_sp002232035		0	0	0	-	-	-	0	0	-	-	-	-	-	-	-	-	-		0	0	0	-	-	-	0	0	-	-	-	-	-	-	-	-	-		0	2.34245e-05	0
	GUT_GENOME100290	Duncaniella sp.	Bacteria	Bacteroidota	Bacteroidia	Bacteroidales	Muribaculaceae	Duncaniella			0.000268182	0	0	-	-	-	0	0	-	-	-	-	-	-	-	-	-		0	0	0	-	-	-	0	0	-	-	-	-	-	-	-	-	-		0	7.08108e-06	0
	GUT_GENOME100308	Collinsella sp.	Bacteria	Actinobacteriota	Coriobacteriia	Coriobacteriales	Coriobacteriaceae	Collinsella			2.90159e-05	1.33958e-05	1.001	-	-	-	0	0	-	-	-	-	-	-	-	-	-		2.82099e-05	1.33958e-05	0	-	-	-	0	0	-	-	-	-	-	-	-	-	-		0	1.11148e-05	0
	GUT_GENOME100441	Eubacterium G sp.	Bacteria	Firmicutes_A	Clostridia	Lachnospirales	Lachnospiraceae	Eubacterium_G			0.000368878	0.000350099	0	-	-	-	0	0	-	-	0.468964	1.23872	0.378586	0.704995	0.921956	-	0.0164305		0.000471014	0.000350099	0.870665	-	-	-	0	0	-	-	-0.307365	1.41995	-0.216462	0.828628	0.999605	-	0.0249846		5.24875e-05	8.82306e-05	1.41608
	GUT_GENOME100497	-	Bacteria	Firmicutes_A	Clostridia	TANB77	CAG-508				0	1.17692e-05	0	-	-	-	0	0	-	-	-	-	-	-	-	-	-		0	1.17692e-05	0	-	-	-	0	0	-	-	-	-	-	-	-	-	-		0	0	0
	GUT_GENOME100501	-	Bacteria	Firmicutes_A	Clostridia	TANB77	CAG-508				0.000324389	0	0	-	-	-	0	0	-	-	-	-	-	-	-	-	-		0.000164232	0	0	-	-	-	0	0	-	-	-	-	-	-	-	-	-		0	0	0
	GUT_GENOME100510	CAG-594 sp.	Bacteria	Firmicutes	Bacilli	RF39	CAG-433	CAG-594			0.000226611	0	0	-	-	-	0	0	-	-	-	-	-	-	-	-	-		0.000220316	0	0	-	-	-	0	0	-	-	-	-	-	-	-	-	-		0	0	0
	GUT_GENOME100857	UBA1191 sp.	Bacteria	Firmicutes_A	Clostridia	Peptostreptococcales	Anaerovoracaceae	UBA1191			5.77183e-05	1.10922e-05	0	-	-	-	0	0	-	-	-	-	-	-	-	-	-		3.36751e-05	1.10922e-05	0	-	-	-	0	0	-	-	-	-	-	-	-	-	-		0	0	0
	GUT_GENOME100884	Collinsella sp.	Bacteria	Actinobacteriota	Coriobacteriia	Coriobacteriales	Coriobacteriaceae	Collinsella			0	1.12699e-05	0	-	-	-	0	0	-	-	-	-	-	-	-	-	-		0	1.12699e-05	0	-	-	-	0	0	-	-	-	-	-	-	-	-	-		0	5.18166e-06	0
	GUT_GENOME101082	Butyricimonas sp900258545	Bacteria	Bacteroidota	Bacteroidia	Bacteroidales	Marinifilaceae	Butyricimonas	Butyricimonas sp900258545		5.39911e-05	0	0	-	-	-	0	0	-	-	-	-	-	-	-	-	-		5.24914e-05	0	0	-	-	-	0	0	-	-	-	-	-	-	-	-	-		0	0	0
	GUT_GENOME101140	Collinsella sp.	Bacteria	Actinobacteriota	Coriobacteriia	Coriobacteriales	Coriobacteriaceae	Collinsella			0	5.2264e-05	0	-	-	-	0	0	-	-	-	-	-	-	-	-	-		3.29405e-05	5.2264e-05	0	-	-	-	0	0	-	-	-	-	-	-	-	-	-		3.88933e-05	0.000130386	0.411835
	GUT_GENOME101256	-	Bacteria	Firmicutes_A	Clostridia	Christensenellales	CAG-74				0.000607917	7.58953e-05	0.902542	-	-	Y	LOW	2.40396	0.0372197	-	1.38373	1.02925	1.3444	0.178818	0.702517	-	0.0227107		0.000583739	7.58953e-05	0.624623	-	-	-	0	0	-	-	1.05413	1.12477	0.937196	0.348657	0.995393	-	0.0508525		0	0	0
	GUT_GENOME101260	Paraprevotella sp.	Bacteria	Bacteroidota	Bacteroidia	Bacteroidales	Bacteroidaceae	Paraprevotella			0.000145293	5.52823e-05	0.140722	-	-	-	0	0	-	-	0.937831	1.00216	0.935811	0.349371	0.801909	-	0.0399753		0.000125761	5.52823e-05	0	-	-	-	0	0	-	-	0.569574	1.1019	0.5169	0.605226	0.995393	-	0.0475608		1.29665e-05	0.000283158	0
	GUT_GENOME101275	-	Bacteria	Firmicutes_A	Clostridia	Lachnospirales	CAG-274				2.24159e-05	0	0	-	-	-	0	0	-	-	-	-	-	-	-	-	-		2.17932e-05	0	0	-	-	-	0	0	-	-	-	-	-	-	-	-	-		0	1.96201e-05	0
	GUT_GENOME101636	Bacteroides gallinarum	Bacteria	Bacteroidota	Bacteroidia	Bacteroidales	Bacteroidaceae	Bacteroides	Bacteroides_gallinarum		0.000108885	2.71752e-05	0	-	-	-	0	0	-	-	-0.0421368	0.789454	-0.0533747	0.957433	0.988494	-	-		0.000109397	2.71752e-05	0	-	-	-	0	0	-	-	-	-	-	-	-	-	-		9.48313e-05	4.27308e-06	1.92813
	GUT_GENOME101966	CAG-485 sp.	Bacteria	Bacteroidota	Bacteroidia	Bacteroidales	Muribaculaceae	CAG-485			1.56409e-05	0	0	-	-	-	0	0	-	-	-	-	-	-	-	-	-		0	0	0	-	-	-	0	0	-	-	-	-	-	-	-	-	-		7.31177e-06	0	0
	GUT_GENOME102112	UBA1259 sp.	Bacteria	Firmicutes_A	Clostridia	4C28d-15	CAG-727	UBA1259			0	2.15245e-05	0	-	-	-	0	0	-	-	-	-	-	-	-	-	-		2.57098e-05	2.15245e-05	0	-	-	-	0	0	-	-	-	-	-	-	-	-	-		0	0	0
	GUT_GENOME102353	Bacteroides B sartorii	Bacteria	Bacteroidota	Bacteroidia	Bacteroidales	Bacteroidaceae	Bacteroides_B	Bacteroides_B_sartorii		0.00406642	0.00412598	0	-	-	-	0	0	-	-	0.142714	1.06199	0.134384	0.893099	0.958579	-	0.020843		0.00467807	0.00412598	0	-	-	-	0	0	-	-	0.95645	1.06944	0.894349	0.371135	0.995393	-	0.0788953		0.0017626	0.00513241	1.42033
	GUT_GENOME102441	-	Bacteria	Firmicutes_A	Clostridia						8.52807e-06	1.99558e-05	0	-	-	-	0	0	-	-	-	-	-	-	-	-	-		3.21273e-05	1.99558e-05	0	-	-	-	0	0	-	-	-	-	-	-	-	-	-		0	1.83739e-05	1.39128
	GUT_GENOME102629	-	Bacteria	Firmicutes_A	Clostridia	UBA1212	UBA1255				0.000300559	1.61857e-05	0	-	-	-	0	0	-	-	-	-	-	-	-	-	-		0.000236734	1.61857e-05	0	-	-	-	0	0	-	-	-	-	-	-	-	-	-		7.92674e-06	0	0
	GUT_GENOME102756	CAG-452 sp000434035	Bacteria	Firmicutes_A	Clostridia	TANB77	CAG-508	CAG-452	CAG-452_sp000434035		0.000460263	0	1.001	-	-	-	0	0	-	-	-	-	-	-	-	-	-		0.000224693	0	0	-	-	-	0	0	-	-	-	-	-	-	-	-	-		0	0	0
	GUT_GENOME102790	Zag1 sp.	Bacteria	Cyanobacteria	Vampirovibrionia	Gastranaerophilales	Gastranaerophilaceae	Zag1			0	5.26872e-05	0	-	-	-	0	0	-	-	-	-	-	-	-	-	-		0	5.26872e-05	0	-	-	-	0	0	-	-	-	-	-	-	-	-	-		0	0	0
	GUT_GENOME102793	Collinsella sp.	Bacteria	Actinobacteriota	Coriobacteriia	Coriobacteriales	Coriobacteriaceae	Collinsella			0	0	0	-	-	-	0	0	-	-	-	-	-	-	-	-	-		0	0	0	-	-	-	0	0	-	-	-	-	-	-	-	-	-		2.59625e-05	3.63462e-05	0
	GUT_GENOME102829	UBA10677 sp.	Bacteria	Firmicutes_A	Clostridia	4C28d-15	CAG-552	UBA10677			0.000169051	9.47252e-05	0	-	-	-	0	0	-	-	-0.0682364	0.7868	-0.0867264	0.930889	0.977924	-	-		0.000148581	9.47252e-05	0	-	-	-	0	0	-	-	-	-	-	-	-	-	-		0	0	0
	GUT_GENOME103007	Ruminococcus sp.	Bacteria	Firmicutes_A	Clostridia	Oscillospirales	Ruminococcaceae	Ruminococcus			9.02872e-06	0	0	-	-	-	0	0	-	-	-	-	-	-	-	-	-		0	0	0	-	-	-	0	0	-	-	-	-	-	-	-	-	-		0	1.01211e-05	0
	GUT_GENOME103234	UBA7096 sp.	Bacteria	Firmicutes_A	Clostridia	Lachnospirales	Lachnospiraceae	UBA7096			5.10377e-05	0.000179938	1.001	-	-	-	0	0	-	-	-1.19458	0.789147	-1.51376	0.130088	0.690974	-	-		0.000149975	0.000179938	0	-	-	-	0	0	-	-	-0.555195	0.87716	-0.632946	0.526769	0.995393	-	0.0480734		0	0	0
	GUT_GENOME103364	-	Bacteria	Firmicutes	Bacilli	Erysipelotrichales	Erysipelotrichaceae				0	0.000193395	0	-	-	-	0	0	-	-	-	-	-	-	-	-	-		0.000231	0.000193395	0	-	-	-	0	0	-	-	-	-	-	-	-	-	-		0	5.19143e-06	0
	GUT_GENOME103557	Dorea sp000433535	Bacteria	Firmicutes_A	Clostridia	Lachnospirales	Lachnospiraceae	Dorea	Dorea_sp000433535		0.000651081	0.000220316	1.42746	-	-	-	0	0	-	-	0.961075	0.985325	0.975389	0.329367	0.801909	-	0.0509701		0.000774561	0.000220316	0.759859	-	-	-	0	0	-	-	0.297307	1.1805	0.251849	0.801158	0.995393	-	0.0311068		2.67752e-05	6.46298e-05	0
	GUT_GENOME103694	Hungatella A hathewayi	Bacteria	Firmicutes_A	Clostridia	Lachnospirales	Lachnospiraceae	Hungatella_A	Hungatella_A hathewayi		0	1.89674e-05	0	-	-	-	0	0	-	-	-	-	-	-	-	-	-		0	1.89674e-05	0	-	-	-	0	0	-	-	-	-	-	-	-	-	-		0	0.000100766	0
	GUT_GENOME103705	Blautia producta	Bacteria	Firmicutes_A	Clostridia	Lachnospirales	Lachnospiraceae	Blautia	Blautia_producta		1.24034e-05	0	0	-	-	-	0	0	-	-	-	-	-	-	-	-	-		1.20589e-05	0	0	-	-	-	0	0	-	-	-	-	-	-	-	-	-		3.26953e-05	0.000202582	0
	GUT_GENOME103710	Ruminococcus G gauvreauii	Bacteria	Firmicutes_A	Clostridia	Lachnospirales	Lachnospiraceae	Ruminococcus_G	Ruminococcus_G_gauvreauii		0	0	0	-	-	-	0	0	-	-	-	-	-	-	-	-	-		0	0	0	-	-	-	0	0	-	-	-	-	-	-	-	-	-		8.89639e-06	0	0
	GUT_GENOME103721	Enterococcus faecalis	Bacteria	Firmicutes	Bacilli	Lactobacillales	Enterococcaceae	Enterococcus	Enterococcus_faecalis		0.000103301	0	0	-	-	-	0	0	-	-	-	-	-	-	-	-	-		0	0	0	-	-	-	0	0	-	-	-	-	-	-	-	-	-		0.00591902	0.00737584	0
	GUT_GENOME103724	Megasphaera massiliensis	Bacteria	Firmicutes_C	Negativicutes	Veillonellales	Megasphaeraceae	Megasphaera	Megasphaera_massiliensis		7.59398e-05	0.00230696	0	-	Y	-	HIGH	3.13106	0.029102	-	-2.48413	1.02666	-2.41962	0.0155365	0.519793	-	0		0.000176035	0.00230696	0.424095	-	Y	-	HIGH	3.13355	0.0161958	-	-2.86589	1.13185	-2.53203	0.0113404	0.922535	-	0		0.000690545	0.0026621	1.78414
	GUT_GENOME103727	Enterococcus A raffinosus	Bacteria	Firmicutes	Bacilli	Lactobacillales	Enterococcaceae	Enterococcus_A	Enterococcus_A_raffinosus		0	0	0	-	-	-	0	0	-	-	-	-	-	-	-	-	-		0	0	0	-	-	-	0	0	-	-	-	-	-	-	-	-	-		0.00107625	5.86826e-06	0.170059
	GUT_GENOME103741	Erysipelatoclostridium saccharogumia	Bacteria	Firmicutes	Bacilli	Erysipelotrichales	Erysipelatoclostridiaceae	Erysipelatoclostridium	Erysipelatoclostridium_saccharogumia		0	0	0	-	-	-	0	0	-	-	-	-	-	-	-	-	-		3.05479e-05	0	0	-	-	-	0	0	-	-	-	-	-	-	-	-	-		0	7.58966e-06	0
	GUT_GENOME103749	Marvinbryantia formatexigens	Bacteria	Firmicutes_A	Clostridia	Lachnospirales	Lachnospiraceae	Marvinbryantia	Marvinbryantia formatexigens		2.21242e-05	0	0	-	-	-	0	0	-	-	-	-	-	-	-	-	-		0	0	0	-	-	-	0	0	-	-	-	-	-	-	-	-	-		0	0	0
	GUT_GENOME103765	Blautia hansenii	Bacteria	Firmicutes_A	Clostridia	Lachnospirales	Lachnospiraceae	Blautia	Blautia_hansenii		0.000655271	0.000538976	0.133616	-	-	-	0	0	-	-	1.36894	1.11508	1.22766	0.219574	0.709493	-	0.0487984		0.000733805	0.000538976	0	-	-	-	0	0	-	-	1.14838	1.30851	0.877629	0.380145	0.995393	-	0.0477711		0.000148857	0.00029062	1.001
	GUT_GENOME103766	Citrobacter portucalensis	Bacteria	Proteobacteria	Gammaproteobacteria	Enterobacterales	Enterobacteriaceae	Citrobacter	Citrobacter_portucalensis		0	0	0	-	-	-	0	0	-	-	-	-	-	-	-	-	-		0	0	0	-	-	-	0	0	-	-	-	-	-	-	-	-	-		1.2012e-05	4.84448e-06	0
	GUT_GENOME103841	Campylobacter A curvus	Bacteria	Campylobacterota	Campylobacteria	Campylobacterales	Campylobacteraceae	Campylobacter_A	Campylobacter_A_curvus		0	0	0	-	-	-	0	0	-	-	-	-	-	-	-	-	-		0	0	0	-	-	-	0	0	-	-	-	-	-	-	-	-	-		0	0.000402513	0
	GUT_GENOME103847	Coprococcus sp000154245	Bacteria	Firmicutes_A	Clostridia	Lachnospirales	Lachnospiraceae	Coprococcus	Coprococcus_sp000154245		1.29352e-05	0.000221079	0	-	-	-	0	0	-	-	-1.51115	0.842104	-1.79449	0.0727348	0.690974	-	-		0.000153771	0.000221079	1.001	-	-	-	0	0	-	-	-1.48916	0.926079	-1.60803	0.107828	0.995393	-	0		1.26112e-05	4.50153e-05	0
	GUT_GENOME103857	Collinsella stercoris	Bacteria	Actinobacteriota	Coriobacteriia	Coriobacteriales	Coriobacteriaceae	Collinsella	Collinsella_stercoris		5.79662e-05	0.000228285	0	-	-	-	0	0	-	-	-	-	-	-	-	-	-		0.000272674	0.000228285	0	-	-	-	0	0	-	-	-	-	-	-	-	-	-		0	0.00260142	0
	GUT_GENOME103864	Holdemanella biformis	Bacteria	Firmicutes	Bacilli	Erysipelotrichales	Erysipelotrichaceae	Holdemanella	Holdemanella_biformis		0.00102397	0.00178308	0	-	-	-	0	0	-	-	-1.85022	1.17362	-1.5765	0.11491	0.690974	-	0.0120586		0.00136639	0.00178308	0	-	-	-	0	0	-	-	-1.07602	1.28102	-0.839966	0.400927	0.995393	-	0.034208		0	0.0002653	0
	GUT_GENOME103893	Coprococcus A catus	Bacteria	Firmicutes_A	Clostridia	Lachnospirales	Lachnospiraceae	Coprococcus_A	Coprococcus_A_catus		0.000729731	0.000835469	0	-	-	-	0	0	-	-	-0.0305014	1.3788	-0.0221217	0.982351	0.990206	-	0.0116735		0.000888274	0.000835469	0	-	-	-	0	0	-	-	1.47189	1.47292	0.999299	0.31765	0.995393	-	0.0546125		7.00762e-06	8.35066e-05	0
	GUT_GENOME103909	Collinsella sp.	Bacteria	Actinobacteriota	Coriobacteriia	Coriobacteriales	Coriobacteriaceae	Collinsella			0	0	0	-	-	-	0	0	-	-	-	-	-	-	-	-	-		0	0	0	-	-	-	0	0	-	-	-	-	-	-	-	-	-		0	1.35083e-05	0
	GUT_GENOME104146	Collinsella sp.	Bacteria	Actinobacteriota	Coriobacteriia	Coriobacteriales	Coriobacteriaceae	Collinsella			0	1.35141e-05	0	-	-	-	0	0	-	-	-	-	-	-	-	-	-		0	1.35141e-05	0	-	-	-	0	0	-	-	-	-	-	-	-	-	-		3.0911e-05	3.39071e-06	0
	GUT_GENOME104300	Collinsella sp.	Bacteria	Actinobacteriota	Coriobacteriia	Coriobacteriales	Coriobacteriaceae	Collinsella			0	0	0	-	-	-	0	0	-	-	-	-	-	-	-	-	-		0	0	0	-	-	-	0	0	-	-	-	-	-	-	-	-	-		0	5.81374e-06	0
	GUT_GENOME104486	UBA5446 sp.	Bacteria	Firmicutes_A	Clostridia	Oscillospirales	Oscillospiraceae	UBA5446			0.000717356	0.000280605	0	-	-	-	0	0	-	-	0.499019	0.829988	0.601237	0.547682	0.892148	-	-		0.000616543	0.000280605	1.001	-	-	-	0	0	-	-	-	-	-	-	-	-	-		0	0	0
	GUT_GENOME104568	Collinsella sp.	Bacteria	Actinobacteriota	Coriobacteriia	Coriobacteriales	Coriobacteriaceae	Collinsella			0	0	0	-	-	-	0	0	-	-	-	-	-	-	-	-	-		0	0	0	-	-	-	0	0	-	-	-	-	-	-	-	-	-		0	6.60519e-05	0
	GUT_GENOME104589	Collinsella sp.	Bacteria	Actinobacteriota	Coriobacteriia	Coriobacteriales	Coriobacteriaceae	Collinsella			0	1.25868e-05	0	-	-	-	0	0	-	-	-	-	-	-	-	-	-		0	1.25868e-05	0	-	-	-	0	0	-	-	-	-	-	-	-	-	-		0	2.80365e-06	0
	GUT_GENOME104676	CAG-145 sp.	Bacteria	Firmicutes_A	Clostridia	Peptostreptococcales	Anaerovoracaceae	CAG-145			0.000107393	0.000283378	0	-	-	-	0	0	-	-	-0.684627	0.806472	-0.848916	0.395928	0.832987	-	-		0.000223378	0.000283378	0	-	-	-	0	0	-	-	-0.742718	1.01553	-0.73136	0.464559	0.995393	-	0.0597633		0	0	0
	GUT_GENOME104878	UBA1381 sp.	Bacteria	Firmicutes_A	Clostridia	Monoglobales	UBA1381	UBA1381			0	0	0	-	-	-	0	0	-	-	-	-	-	-	-	-	-		0	0	0	-	-	-	0	0	-	-	-	-	-	-	-	-	-		1.43707e-05	8.88913e-06	0
	GUT_GENOME105006	Collinsella sp.	Bacteria	Actinobacteriota	Coriobacteriia	Coriobacteriales	Coriobacteriaceae	Collinsella			0	2.07231e-05	0	-	-	-	0	0	-	-	-	-	-	-	-	-	-		0	2.07231e-05	0	-	-	-	0	0	-	-	-	-	-	-	-	-	-		0	2.34942e-05	0
	GUT_GENOME105317	Collinsella sp.	Bacteria	Actinobacteriota	Coriobacteriia	Coriobacteriales	Coriobacteriaceae	Collinsella			0	1.25134e-05	0	-	-	-	0	0	-	-	-	-	-	-	-	-	-		0	1.25134e-05	0	-	-	-	0	0	-	-	-	-	-	-	-	-	-		0	4.46071e-06	0
	GUT_GENOME105321	Eubacterium R sp000434995	Bacteria	Firmicutes_A	Clostridia	Oscillospirales	Acutalibacteraceae	Eubacterium_R	Eubacterium_R_sp000434995		0.000754707	0.00155161	0	-	-	-	0	0	-	-	-0.96406	0.947049	-1.01796	0.308696	0.795643	-	-		0.00139177	0.00155161	0	-	-	-	0	0	-	-	-0.649116	1.10012	-0.590043	0.555162	0.995393	-	0.0412797		0	0	0
	GUT_GENOME105799	CAG-884 sp.	Bacteria	Firmicutes	Bacilli	RF39	CAG-822	CAG-884			0	1.68338e-05	0	-	-	-	0	0	-	-	-	-	-	-	-	-	-		0	1.68338e-05	0	-	-	-	0	0	-	-	-	-	-	-	-	-	-		0	7.12036e-05	0
	GUT_GENOME105800	Collinsella sp.	Bacteria	Actinobacteriota	Coriobacteriia	Coriobacteriales	Coriobacteriaceae	Collinsella			0	0	0	-	-	-	0	0	-	-	-	-	-	-	-	-	-		0	0	0	-	-	-	0	0	-	-	-	-	-	-	-	-	-		0	2.78745e-06	0
	GUT_GENOME105828	Coprococcus sp.	Bacteria	Firmicutes_A	Clostridia	Lachnospirales	Lachnospiraceae	Coprococcus			2.71655e-05	0	0	-	-	-	0	0	-	-	-	-	-	-	-	-	-		2.08651e-05	0	0	-	-	-	0	0	-	-	-	-	-	-	-	-	-		6.56017e-06	0	0
	GUT_GENOME105876	CAG-273 sp.	Bacteria	Firmicutes_A	Clostridia	TANB77	CAG-508	CAG-273			2.19298e-05	0	0	-	-	-	0	0	-	-	-	-	-	-	-	-	-		2.13207e-05	0	0	-	-	-	0	0	-	-	-	-	-	-	-	-	-		0	0	0
	GUT_GENOME105882	-	Bacteria	Firmicutes_A	Clostridia	Christensenellales	Christensenellaceae				0.000141183	6.02213e-05	0	-	-	-	0	0	-	-	-	-	-	-	-	-	-		0.000137261	6.02213e-05	0	-	-	-	0	0	-	-	-	-	-	-	-	-	-		0	0	0
	GUT_GENOME105900	An200 sp.	Bacteria	Firmicutes_A	Clostridia	Oscillospirales	Acutalibacteraceae	An200			0.000123148	0	1.89301	-	-	-	LOW	1.90297	0.0238008	-	0.760511	0.733081	1.03742	0.299542	0.79141	-	-		9.73111e-05	0	0	-	-	-	0	0	-	-	-	-	-	-	-	-	-		0	0	0
	GUT_GENOME106027	Bacteroides A ilei	Bacteria	Bacteroidota	Bacteroidia	Bacteroidales	Bacteroidaceae	Bacteroides_A	Bacteroides_A_ilei		0	0	0	-	-	-	0	0	-	-	-	-	-	-	-	-	-		0	0	0	-	-	-	0	0	-	-	-	-	-	-	-	-	-		8.02752e-06	0.000137775	0
	GUT_GENOME106095	Gemmiger sp.	Bacteria	Firmicutes_A	Clostridia	Oscillospirales	Ruminococcaceae	Gemmiger			1.03128e-05	0	0	-	-	-	0	0	-	-	-	-	-	-	-	-	-		0	0	0	-	-	-	0	0	-	-	-	-	-	-	-	-	-		0	0	0
	GUT_GENOME106132	Collinsella sp.	Bacteria	Actinobacteriota	Coriobacteriia	Coriobacteriales	Coriobacteriaceae	Collinsella			0	1.08195e-05	0	-	-	-	0	0	-	-	-	-	-	-	-	-	-		0	1.08195e-05	0	-	-	-	0	0	-	-	-	-	-	-	-	-	-		0	0	0
	GUT_GENOME106243	CAG-245 sp.	Bacteria	Firmicutes_A	Clostridia	TANB77	CAG-508	CAG-245			0	1.88664e-05	0	-	-	-	0	0	-	-	-	-	-	-	-	-	-		0	1.88664e-05	0	-	-	-	0	0	-	-	-	-	-	-	-	-	-		0	0	0
	GUT_GENOME106274	UBA1394 sp.	Bacteria	Firmicutes_A	Clostridia	Oscillospirales	Ruminococcaceae	UBA1394			0.000878899	0.000103073	0	-	-	-	0	0	-	-	0.268404	0.791084	0.339287	0.734394	0.921956	-	-		0.000854485	0.000103073	1.001	-	-	-	0	0	-	-	0.132785	0.928223	0.143053	0.886248	0.999605	-	0.0388746		0	0	0
	GUT_GENOME106500	Ruminococcus sp.	Bacteria	Firmicutes_A	Clostridia	Oscillospirales	Ruminococcaceae	Ruminococcus			0	1.59179e-05	0	-	-	-	0	0	-	-	-	-	-	-	-	-	-		0	1.59179e-05	0	-	-	-	0	0	-	-	-	-	-	-	-	-	-		0	0	0
	GUT_GENOME106502	Blautia A sp.	Bacteria	Firmicutes_A	Clostridia	Lachnospirales	Lachnospiraceae	Blautia_A			0.000220518	8.10216e-05	0	-	-	Y	LOW	2.00019	0.0246898	-	1.82585	1.06906	1.70789	0.0876559	0.690974	-	0		0.000111383	8.10216e-05	0	-	-	-	0	0	-	-	-1.02342	1.16457	-0.878793	0.379513	0.995393	-	0.0672517		7.5237e-06	7.12435e-05	0
	GUT_GENOME106820	Collinsella sp.	Bacteria	Actinobacteriota	Coriobacteriia	Coriobacteriales	Coriobacteriaceae	Collinsella			0	0	0	-	-	-	0	0	-	-	-	-	-	-	-	-	-		0	0	0	-	-	-	0	0	-	-	-	-	-	-	-	-	-		0	5.26044e-06	0
	GUT_GENOME107124	UBA1417 sp.	Bacteria	Firmicutes_A	Clostridia	Oscillospirales	Acutalibacteraceae	UBA1417			0.00164913	0.00323392	0	-	-	-	0	0	-	-	-1.72472	1.24042	-1.39043	0.164398	0.702517	-	0.00429332		0.00183702	0.00323392	0	-	-	-	0	0	-	-	-0.866044	1.33922	-0.646678	0.517841	0.995393	-	0.0338253		3.62848e-05	0.00225831	0
	GUT_GENOME107512	Anaeroglobus geminatus	Bacteria	Firmicutes_C	Negativicutes	Veillonellales	Megasphaeraceae	Anaeroglobus	Anaeroglobus geminatus		0	0	0	-	-	-	0	0	-	-	-	-	-	-	-	-	-		0	0	0	-	-	-	0	0	-	-	-	-	-	-	-	-	-		0	0	0
	GUT_GENOME107760	Prevotella sp000434975	Bacteria	Bacteroidota	Bacteroidia	Bacteroidales	Bacteroidaceae	Prevotella	Prevotella_sp000434975		7.78966e-05	8.20051e-06	0	-	-	-	0	0	-	-	-	-	-	-	-	-	-		8.55278e-05	8.20051e-06	0	-	-	-	0	0	-	-	-	-	-	-	-	-	-		0	1.20879e-05	0
	GUT_GENOME107771	UBA1206 sp000433115	Bacteria	Firmicutes_A	Clostridia	Oscillospirales	CAG-382	UBA1206	UBA1206_sp000433115		5.49682e-05	5.51215e-05	0	-	-	-	0	0	-	-	-	-	-	-	-	-	-		9.10984e-05	5.51215e-05	0	-	-	-	0	0	-	-	-	-	-	-	-	-	-		0	0	0
	GUT_GENOME108259	Prevotella sp900313215	Bacteria	Bacteroidota	Bacteroidia	Bacteroidales	Bacteroidaceae	Prevotella	Prevotella_sp900313215		0.000106423	0.00514807	0	-	-	-	0	0	-	-	-2.20181	1.07941	-2.03983	0.0413672	0.557948	-	0		0.000598555	0.00514807	0	-	-	-	0	0	-	-	-1.02452	1.03944	-0.985645	0.324307	0.995393	-	0.0514952		0	2.46624e-05	0
	GUT_GENOME108684	Eubacterium F sp000434115	Bacteria	Firmicutes_A	Clostridia	Lachnospirales	Lachnospiraceae	Eubacterium_F	Eubacterium_F_sp000434115		0.000111109	0	1.72598	-	-	-	LOW	1.9457	0.0109688	-	1.01101	0.756169	1.33702	0.181217	0.702517	-	-		7.0932e-05	0	0	-	-	-	0	0	-	-	-	-	-	-	-	-	-		0	3.69858e-05	0
	GUT_GENOME108910	-	Bacteria	Firmicutes_A	Clostridia	UBA1212	UBA1255				2.60812e-05	0	0	-	-	-	0	0	-	-	-	-	-	-	-	-	-		0	0	0	-	-	-	0	0	-	-	-	-	-	-	-	-	-		0	0	0
	GUT_GENOME108993	Bacteroides sp.	Bacteria	Bacteroidota	Bacteroidia	Bacteroidales	Bacteroidaceae	Bacteroides			0.000135268	0	0.172385	-	-	Y	LOW	2.02151	0.0109688	-	1.12612	0.79193	1.42199	0.15503	0.702517	-	-		0.000131511	0	0	-	-	Y	LOW	2.03107	0.0298515	-	1.07056	0.930519	1.1505	0.24994	0.995393	-	0.0970156		1.15281e-05	1.1346e-05	0
	GUT_GENOME109114	Mailhella sp003150275	Bacteria	Desulfobacterota_A	Desulfovibrionia	Desulfovibrionales	Desulfovibrionaceae	Mailhella	Mailhella_sp003150275		0.000112917	0	0	-	-	-	0	0	-	-	-	-	-	-	-	-	-		0	0	0	-	-	-	0	0	-	-	-	-	-	-	-	-	-		0	0	0
	GUT_GENOME109396	-	Bacteria	Firmicutes	Bacilli	ML615J-28	CAG-313				0.000118607	0	0	-	-	-	0	0	-	-	-	-	-	-	-	-	-		4.92194e-05	0	0	-	-	-	0	0	-	-	-	-	-	-	-	-	-		0	0	0
	GUT_GENOME109512	Bacteroides A sp.	Bacteria	Bacteroidota	Bacteroidia	Bacteroidales	Bacteroidaceae	Bacteroides_A			0.000146844	5.78906e-05	0	-	-	-	0	0	-	-	0.950921	1.00805	0.943325	0.345515	0.801909	-	0.0349707		0.000101278	5.78906e-05	1.001	-	-	-	0	0	-	-	0.273138	1.07582	0.253888	0.799582	0.995393	-	0.0419451		6.62062e-05	0.000131985	0
	GUT_GENOME109545	Collinsella sp.	Bacteria	Actinobacteriota	Coriobacteriia	Coriobacteriales	Coriobacteriaceae	Collinsella			0	1.41261e-05	0	-	-	-	0	0	-	-	-	-	-	-	-	-	-		0	1.41261e-05	0	-	-	-	0	0	-	-	-	-	-	-	-	-	-		0	7.50162e-06	0
	GUT_GENOME109620	Bacteroides A sp002161565	Bacteria	Bacteroidota	Bacteroidia	Bacteroidales	Bacteroidaceae	Bacteroides_A	Bacteroides_A_sp002161565		0	2.32592e-05	0	-	-	-	0	0	-	-	-	-	-	-	-	-	-		0	2.32592e-05	0	-	-	-	0	0	-	-	-	-	-	-	-	-	-		6.41958e-05	6.46182e-05	0
	GUT_GENOME109727	Phascolarctobacterium A sp.	Bacteria	Firmicutes_C	Negativicutes	Acidaminococcales	Acidaminococcaceae	Phascolarctobacterium_A			1.62354e-05	0	0	-	-	-	0	0	-	-	-	-	-	-	-	-	-		1.57844e-05	0	0	-	-	-	0	0	-	-	-	-	-	-	-	-	-		0	0	0
	GUT_GENOME109801	CAG-632 sp002406015	Bacteria	Firmicutes_A	Clostridia	Lachnospirales	Lachnospiraceae	CAG-632	CAG-632 sp002406015		0.0004982	0	0	-	-	-	0	0	-	-	-	-	-	-	-	-	-		0.000484361	0	0	-	-	-	0	0	-	-	-	-	-	-	-	-	-		0	0	0
	GUT_GENOME110273	Megasphaera sp.	Bacteria	Firmicutes_C	Negativicutes	Veillonellales	Megasphaeraceae	Megasphaera			0	0	0	-	-	-	0	0	-	-	-	-	-	-	-	-	-		0	0	0	-	-	-	0	0	-	-	-	-	-	-	-	-	-		0	1.39015e-05	0
	GUT_GENOME110466	RC9 sp.	Bacteria	Bacteroidota	Bacteroidia	Bacteroidales	UBA932	RC9			1.59056e-05	0	0	-	-	-	0	0	-	-	-	-	-	-	-	-	-		0	0	0	-	-	-	0	0	-	-	-	-	-	-	-	-	-		0	0	0
	GUT_GENOME110705	Bacteroides sp.	Bacteria	Bacteroidota	Bacteroidia	Bacteroidales	Bacteroidaceae	Bacteroides			9.1198e-05	2.53385e-05	1.001	-	-	-	0	0	-	-	0.490957	0.830008	0.591508	0.55418	0.892148	-	-		8.58556e-05	2.53385e-05	0	-	-	-	0	0	-	-	0.594469	0.925165	0.642555	0.520513	0.995393	-	0.0767869		6.21281e-05	1.62568e-05	0
	GUT_GENOME110766	UBA11774 sp.	Bacteria	Firmicutes_A	Clostridia	Lachnospirales	Lachnospiraceae	UBA11774			6.69402e-06	4.01683e-05	0	-	-	-	0	0	-	-	-	-	-	-	-	-	-		4.79788e-05	4.01683e-05	0	-	-	-	0	0	-	-	-	-	-	-	-	-	-		0	4.21679e-06	0
	GUT_GENOME110805	Collinsella sp.	Bacteria	Actinobacteriota	Coriobacteriia	Coriobacteriales	Coriobacteriaceae	Collinsella			0	0	0	-	-	-	0	0	-	-	-	-	-	-	-	-	-		0	0	0	-	-	-	0	0	-	-	-	-	-	-	-	-	-		0.000221861	0.000141304	1.41682
	GUT_GENOME110966	-	Bacteria	Firmicutes_A	Clostridia	Oscillospirales	UBA644_A				4.24583e-05	0	0	-	-	-	0	0	-	-	-	-	-	-	-	-	-		1.45977e-05	0	0	-	-	-	0	0	-	-	-	-	-	-	-	-	-		0	0	0
	GUT_GENOME111111	CAG-145 sp.	Bacteria	Firmicutes_A	Clostridia	Peptostreptococcales	Anaerovoracaceae	CAG-145			1.88377e-05	0	0	-	-	-	0	0	-	-	-	-	-	-	-	-	-		1.83144e-05	0	0	-	-	-	0	0	-	-	-	-	-	-	-	-	-		0	9.18178e-06	0
	GUT_GENOME111133	Anaerotignum lactatifermentans	Bacteria	Firmicutes_A	Clostridia	Lachnospirales	Anaerotignaceae	Anaerotignum	Anaerotignum_lactatifermentans		7.07135e-05	1.87163e-05	0	-	-	-	0	0	-	-	-	-	-	-	-	-	-		9.11048e-05	1.87163e-05	1.001	-	-	-	0	0	-	-	-	-	-	-	-	-	-		0	0	0
	GUT_GENOME111334	-	Bacteria	Firmicutes_A	Clostridia	Christensenellales	CAG-74				8.13753e-06	0	0	-	-	-	0	0	-	-	-	-	-	-	-	-	-		0	0	0	-	-	-	0	0	-	-	-	-	-	-	-	-	-		0	0	0
	GUT_GENOME111335	CAG-83 sp.	Bacteria	Firmicutes_A	Clostridia	Oscillospirales	Oscillospiraceae	CAG-83			0	8.36552e-06	0	-	-	-	0	0	-	-	-	-	-	-	-	-	-		9.99215e-06	8.36552e-06	0	-	-	-	0	0	-	-	-	-	-	-	-	-	-		0	0	0
	GUT_GENOME111344	CAG-269 sp.	Bacteria	Firmicutes_A	Clostridia	TANB77	CAG-508	CAG-269			1.16222e-05	0	0	-	-	-	0	0	-	-	-	-	-	-	-	-	-		0	0	0	-	-	-	0	0	-	-	-	-	-	-	-	-	-		0	0	0
	GUT_GENOME111495	-	Bacteria	Firmicutes_A	Clostridia	Oscillospirales	Acutalibacteraceae				1.47821e-05	0	0	-	-	-	0	0	-	-	-	-	-	-	-	-	-		5.11047e-05	0	0	-	-	-	0	0	-	-	-	-	-	-	-	-	-		0	0	0
	GUT_GENOME111543	Alistipes finegoldii	Bacteria	Bacteroidota	Bacteroidia	Bacteroidales	Rikenellaceae	Alistipes	Alistipes_finegoldii		0.00532973	0.00521679	1.54407	-	-	-	0	0	-	-	-1.05554	1.4724	-0.716885	0.473445	0.884673	-	0.0129934		0.00463357	0.00521679	0	-	-	-	0	0	-	-	-2.98817	1.60813	-1.85816	0.0631461	0.995393	-	0.0504913		0	0.00212915	0
	GUT_GENOME111584	TF01-11 sp000436755	Bacteria	Firmicutes_A	Clostridia	Lachnospirales	Lachnospiraceae	TF01-11	TF01-11_sp000436755		0.000198714	0.000364047	1.41121	-	-	-	0	0	-	-	-0.644722	1.17359	-0.549358	0.58276	0.895196	-	0.0186834		0.000195702	0.000364047	0	-	-	-	0	0	-	-	-0.833849	1.28522	-0.648796	0.51647	0.995393	-	0.0465878		0	0.000291015	1.23528
	GUT_GENOME111606	-	Bacteria	Firmicutes_A	Clostridia	Lachnospirales	CAG-274				0	0.000110972	0	-	-	-	0	0	-	-	-	-	-	-	-	-	-		0.00013255	0.000110972	0	-	-	-	0	0	-	-	-	-	-	-	-	-	-		0	0	0
	GUT_GENOME111778	Zag1 sp000438175	Bacteria	Cyanobacteria	Vampirovibrionia	Gastranaerophilales	Gastranaerophilaceae	Zag1	Zag1_sp000438175		5.00836e-05	0	0	-	-	-	0	0	-	-	-	-	-	-	-	-	-		0	0	0	-	-	-	0	0	-	-	-	-	-	-	-	-	-		3.26854e-05	0	0
	GUT_GENOME111912	UBA7173 A sp.	Bacteria	Bacteroidota	Bacteroidia	Bacteroidales	Muribaculaceae	UBA7173_A			2.58383e-05	0	0	-	-	-	0	0	-	-	-	-	-	-	-	-	-		0	0	0	-	-	-	0	0	-	-	-	-	-	-	-	-	-		0	0	0
	GUT_GENOME111947	CAG-170 sp.	Bacteria	Firmicutes_A	Clostridia	Oscillospirales	Oscillospiraceae	CAG-170			6.51373e-05	7.09784e-06	1.3499	-	-	-	0	0	-	-	0.42997	0.745259	0.57694	0.56398	0.895196	-	-		4.68244e-05	7.09784e-06	0	-	-	-	0	0	-	-	-	-	-	-	-	-	-		0	0	0
	GUT_GENOME111977	Collinsella sp.	Bacteria	Actinobacteriota	Coriobacteriia	Coriobacteriales	Coriobacteriaceae	Collinsella			0	1.21074e-05	0	-	-	-	0	0	-	-	-	-	-	-	-	-	-		0	1.21074e-05	0	-	-	-	0	0	-	-	-	-	-	-	-	-	-		0	0	0
	GUT_GENOME112028	-	Bacteria	Firmicutes_A	Clostridia	4C28d-15	CAG-727				0	2.99777e-05	0	-	-	-	0	0	-	-	-	-	-	-	-	-	-		0	2.99777e-05	0	-	-	-	0	0	-	-	-	-	-	-	-	-	-		0	0	0
	GUT_GENOME112210	Eubacterium F sp000433735	Bacteria	Firmicutes_A	Clostridia	Lachnospirales	Lachnospiraceae	Eubacterium_F	Eubacterium_F_sp000433735		0.000756553	2.08622e-05	0	-	-	Y	LOW	2.64084	0.0466502	-	0.976094	0.869477	1.12262	0.261598	0.753531	-	-		0.000663847	2.08622e-05	1.001	-	-	-	0	0	-	-	0.818551	0.906271	0.903208	0.366415	0.995393	-	0.0873089		0	0	0
	GUT_GENOME112422	Methanomassiliicoccus A sp.	Archaea	Thermoplasmatota	Thermoplasmata	Methanomassiliicoccales	Methanomassiliicoccaceae	Methanomassiliicoccus_A			0	0	0	-	-	-	0	0	-	-	-	-	-	-	-	-	-		0	0	0	-	-	-	0	0	-	-	-	-	-	-	-	-	-		0	0	0
	GUT_GENOME112581	-	Bacteria	Firmicutes_A	Clostridia	TANB77	CAG-508				0	0	0	-	-	-	0	0	-	-	-	-	-	-	-	-	-		0	0	0	-	-	-	0	0	-	-	-	-	-	-	-	-	-		1.88157e-05	9.3548e-05	0
	GUT_GENOME112667	Anaerotignum sp.	Bacteria	Firmicutes_A	Clostridia	Lachnospirales	Anaerotignaceae	Anaerotignum			8.37425e-06	0	0	-	-	-	0	0	-	-	-	-	-	-	-	-	-		8.14163e-06	0	0	-	-	-	0	0	-	-	-	-	-	-	-	-	-		0	0	0
	GUT_GENOME112856	Prevotella sp003447235	Bacteria	Bacteroidota	Bacteroidia	Bacteroidales	Bacteroidaceae	Prevotella	Prevotella_sp003447235		0.000385729	0.000867715	0	-	-	-	0	0	-	-	-1.43441	0.983667	-1.45822	0.144779	0.702517	-	0.0128694		1.58159e-05	0.000867715	0.626618	-	-	-	0	0	-	-	-1.73589	0.968244	-1.79283	0.0730005	0.995393	-	0		0	1.71994e-05	0
	GUT_GENOME112859	CAG-873 sp.	Bacteria	Bacteroidota	Bacteroidia	Bacteroidales	Muribaculaceae	CAG-873			1.66561e-05	0	0	-	-	-	0	0	-	-	-	-	-	-	-	-	-		0	0	0	-	-	-	0	0	-	-	-	-	-	-	-	-	-		0	0	0
	GUT_GENOME113217	Parabacteroides sp.	Bacteria	Bacteroidota	Bacteroidia	Bacteroidales	Tannerellaceae	Parabacteroides			2.11957e-05	1.14532e-05	0	-	-	-	0	0	-	-	-	-	-	-	-	-	-		2.0607e-05	1.14532e-05	0	-	-	-	0	0	-	-	-	-	-	-	-	-	-		0	4.73296e-05	0
	GUT_GENOME113322	Akkermansia muciniphila A	Bacteria	Verrucomicrobiota	Verrucomicrobiae	Verrucomicrobiales	Akkermansiaceae	Akkermansia	Akkermansia_muciniphila_A		0.000276658	0.000230472	0	-	-	-	0	0	-	-	-0.725352	1.04279	-0.69559	0.486685	0.887414	-	0.0157852		0.000192062	0.000230472	0	-	-	-	0	0	-	-	-0.0803676	1.12963	-0.0711451	0.943282	0.999605	-	0.0196475		0	0.000150589	0
	GUT_GENOME113507	UBA7173 sp.	Bacteria	Bacteroidota	Bacteroidia	Bacteroidales	Muribaculaceae	UBA7173			1.93464e-05	0	0	-	-	-	0	0	-	-	-	-	-	-	-	-	-		1.8809e-05	0	0	-	-	-	0	0	-	-	-	-	-	-	-	-	-		0	0	0
	GUT_GENOME113559	Ruminiclostridium E sp003512525	Bacteria	Firmicutes_A	Clostridia	Oscillospirales	Ruminococcaceae	Ruminiclostridium_E	Ruminiclostridium_E_sp003512525		0.000141172	2.53844e-05	0	-	-	-	0	0	-	-	-0.31062	0.758628	-0.40945	0.68221	0.921805	-	-		1.37446e-05	2.53844e-05	0	-	-	-	0	0	-	-	-	-	-	-	-	-	-		0	0	0
	GUT_GENOME113664	CAG-145 sp.	Bacteria	Firmicutes_A	Clostridia	Peptostreptococcales	Anaerovoracaceae	CAG-145			1.214e-05	0.000436011	0	-	-	-	0	0	-	-	-	-	-	-	-	-	-		0.000265881	0.000436011	0	-	-	-	0	0	-	-	-	-	-	-	-	-	-		0	0	0
	GUT_GENOME113687	CAG-495 sp.	Bacteria	Proteobacteria	Alphaproteobacteria	RF32	CAG-239	CAG-495			0	0	0	-	-	-	0	0	-	-	-	-	-	-	-	-	-		0	0	0	-	-	-	0	0	-	-	-	-	-	-	-	-	-		0	0	0
	GUT_GENOME113961	CAG-521 sp.	Bacteria	Proteobacteria	Gammaproteobacteria	Burkholderiales	Burkholderiaceae	CAG-521			0	0	0	-	-	-	0	0	-	-	-	-	-	-	-	-	-		0	0	0	-	-	-	0	0	-	-	-	-	-	-	-	-	-		0	0	0
	GUT_GENOME114436	CAG-484 sp.	Bacteria	Cyanobacteria	Vampirovibrionia	Gastranaerophilales	Gastranaerophilaceae	CAG-484			1.56009e-05	0	0	-	-	-	0	0	-	-	-	-	-	-	-	-	-		1.51675e-05	0	0	-	-	-	0	0	-	-	-	-	-	-	-	-	-		1.02699e-05	2.95393e-05	0
	GUT_GENOME114555	Ruminococcus D sp.	Bacteria	Firmicutes_A	Clostridia	Oscillospirales	Ruminococcaceae	Ruminococcus_D			0.00162958	0	0	-	-	-	0	0	-	-	-	-	-	-	-	-	-		0.00158431	0	0	-	-	-	0	0	-	-	-	-	-	-	-	-	-		0	9.95112e-06	0
	GUT_GENOME114602	-	Bacteria	Firmicutes_A	Clostridia	Oscillospirales	UBA644_A				0	0	0	-	-	-	0	0	-	-	-	-	-	-	-	-	-		0	0	0	-	-	-	0	0	-	-	-	-	-	-	-	-	-		0	0	0
	GUT_GENOME114679	Duncaniella sp001689425	Bacteria	Bacteroidota	Bacteroidia	Bacteroidales	Muribaculaceae	Duncaniella	Duncaniella sp001689425		0	0	0	-	-	-	0	0	-	-	-	-	-	-	-	-	-		0	0	0	-	-	-	0	0	-	-	-	-	-	-	-	-	-		0	0	0
	GUT_GENOME114842	-	Bacteria	Firmicutes_A	Clostridia	Oscillospirales	CAG-272				4.55146e-05	0	0	-	-	-	0	0	-	-	-	-	-	-	-	-	-		0	0	0	-	-	-	0	0	-	-	-	-	-	-	-	-	-		0	0	0
	GUT_GENOME114922	Collinsella sp.	Bacteria	Actinobacteriota	Coriobacteriia	Coriobacteriales	Coriobacteriaceae	Collinsella			0	0	0	-	-	-	0	0	-	-	-	-	-	-	-	-	-		0	0	0	-	-	-	0	0	-	-	-	-	-	-	-	-	-		3.77746e-05	1.81833e-05	0
	GUT_GENOME115165	F23-B02 sp002472405	Bacteria	Firmicutes_A	Clostridia	Oscillospirales	Oscillospiraceae	F23-B02	F23-B02_sp002472405		0.00017372	0	0	-	-	-	0	0	-	-	-	-	-	-	-	-	-		0	0	0	-	-	-	0	0	-	-	-	-	-	-	-	-	-		0	0	0
	GUT_GENOME115210	Bacteroides A sp.	Bacteria	Bacteroidota	Bacteroidia	Bacteroidales	Bacteroidaceae	Bacteroides_A			2.54184e-05	1.70194e-05	0	-	-	-	0	0	-	-	-	-	-	-	-	-	-		2.47123e-05	1.70194e-05	0	-	-	-	0	0	-	-	-	-	-	-	-	-	-		5.72087e-06	6.61831e-05	1.001
	GUT_GENOME115272	Akkermansia sp.	Bacteria	Verrucomicrobiota	Verrucomicrobiae	Verrucomicrobiales	Akkermansiaceae	Akkermansia			0.000303759	0.000234059	0	-	-	-	0	0	-	-	-0.712231	1.05429	-0.675557	0.499322	0.887428	-	0.0142344		0.00024666	0.000234059	0	-	-	-	0	0	-	-	0.252076	1.16429	0.216506	0.828594	0.999605	-	0.0337527		0	0.000272141	0
	GUT_GENOME115357	Parasutterella sp.	Bacteria	Proteobacteria	Gammaproteobacteria	Burkholderiales	Burkholderiaceae	Parasutterella			0	7.72059e-05	0	-	-	-	0	0	-	-	-	-	-	-	-	-	-		0	7.72059e-05	0	-	-	-	0	0	-	-	-	-	-	-	-	-	-		0	0	0
	GUT_GENOME115597	Prevotella sp.	Bacteria	Bacteroidota	Bacteroidia	Bacteroidales	Bacteroidaceae	Prevotella			0	0	0	-	-	-	0	0	-	-	-	-	-	-	-	-	-		0	0	0	-	-	-	0	0	-	-	-	-	-	-	-	-	-		0	1.23674e-05	0
	GUT_GENOME115838	CAG-279 sp.	Bacteria	Bacteroidota	Bacteroidia	Bacteroidales	Muribaculaceae	CAG-279			4.03655e-05	3.25685e-05	0	-	-	-	0	0	-	-	-0.385528	0.726856	-0.530405	0.595831	0.895196	-	-		2.19546e-05	3.25685e-05	0	-	-	-	0	0	-	-	-	-	-	-	-	-	-		0	3.87271e-05	0
	GUT_GENOME115910	-	Bacteria	Firmicutes_A	Clostridia	Christensenellales	QAND01				5.78444e-06	7.27132e-05	0	-	-	-	0	0	-	-	-	-	-	-	-	-	-		0	7.27132e-05	0	-	-	-	0	0	-	-	-	-	-	-	-	-	-		0	0	0
	GUT_GENOME115935	Prevotella sp.	Bacteria	Bacteroidota	Bacteroidia	Bacteroidales	Bacteroidaceae	Prevotella			7.83117e-05	0	1.001	-	-	-	0	0	-	-	-	-	-	-	-	-	-		5.90146e-05	0	0	-	-	-	0	0	-	-	-	-	-	-	-	-	-		0	0	0
	GUT_GENOME116144	Collinsella sp.	Bacteria	Actinobacteriota	Coriobacteriia	Coriobacteriales	Coriobacteriaceae	Collinsella			4.33507e-05	0.000114114	0	-	-	-	0	0	-	-	-1.11394	0.842771	-1.32176	0.186247	0.702517	-	-		0	0.000114114	0	-	-	-	0	0	-	-	-	-	-	-	-	-	-		2.72658e-05	0.000107934	0
	GUT_GENOME116287	UBA10281 sp.	Bacteria	Firmicutes_A	Clostridia	4C28d-15	CAG-727	UBA10281			0	9.41818e-06	0	-	-	-	0	0	-	-	-	-	-	-	-	-	-		1.12495e-05	9.41818e-06	0	-	-	-	0	0	-	-	-	-	-	-	-	-	-		0	0	0
	GUT_GENOME116471	CAG-269 sp.	Bacteria	Firmicutes_A	Clostridia	TANB77	CAG-508	CAG-269			0	0	0	-	-	-	0	0	-	-	-	-	-	-	-	-	-		0	0	0	-	-	-	0	0	-	-	-	-	-	-	-	-	-		0	5.84855e-06	0
	GUT_GENOME116624	CAG-484 sp.	Bacteria	Cyanobacteria	Vampirovibrionia	Gastranaerophilales	Gastranaerophilaceae	CAG-484			6.46427e-05	4.47021e-05	0	-	-	-	0	0	-	-	0.223159	0.858238	0.260021	0.794848	0.924799	-	0.0381869		6.67557e-05	4.47021e-05	1.001	-	-	-	0	0	-	-	-0.0764143	1.00108	-0.0763318	0.939155	0.999605	-	0.026878		1.29017e-05	4.81762e-05	0
	GUT_GENOME116636	Selenomonas C sp002351185	Bacteria	Firmicutes_C	Negativicutes	Selenomonadales	Selenomonadaceae	Selenomonas_C	Selenomonas_C sp002351185		0	0	0	-	-	-	0	0	-	-	-	-	-	-	-	-	-		0	0	0	-	-	-	0	0	-	-	-	-	-	-	-	-	-		0	2.17404e-05	0
	GUT_GENOME116762	CAG-611 sp000434175	Bacteria	Firmicutes	Bacilli	RF39	CAG-611	CAG-611	CAG-611_sp000434175		0.000399007	8.54283e-05	0	-	-	-	0	0	-	-	-	-	-	-	-	-	-		0.000489963	8.54283e-05	0	-	-	-	0	0	-	-	-	-	-	-	-	-	-		0	0	0
	GUT_GENOME116807	UBA1777 sp.	Bacteria	Firmicutes_A	Clostridia	Oscillospirales	Oscillospiraceae	UBA1777			1.86016e-05	0	0	-	-	-	0	0	-	-	-	-	-	-	-	-	-		1.80849e-05	0	0	-	-	-	0	0	-	-	-	-	-	-	-	-	-		0	0	0
	GUT_GENOME116897	Muribaculum sp002492595	Bacteria	Bacteroidota	Bacteroidia	Bacteroidales	Muribaculaceae	Muribaculum	Muribaculum sp002492595		0.000163214	0	0	-	-	-	0	0	-	-	-	-	-	-	-	-	-		0.000158681	0	0	-	-	-	0	0	-	-	-	-	-	-	-	-	-		0	0	0
	GUT_GENOME116934	Oscillibacter sp.	Bacteria	Firmicutes_A	Clostridia	Oscillospirales	Oscillospiraceae	Oscillibacter			4.31747e-05	0.000197983	0	-	-	-	0	0	-	-	-	-	-	-	-	-	-		0	0.000197983	0	-	-	-	0	0	-	-	-	-	-	-	-	-	-		0	0	0
	GUT_GENOME117118	Gastranaerophilus phascolarctosicola	Bacteria	Cyanobacteria	Vampirovibrionia	Gastranaerophilales	Gastranaerophilaceae	Gastranaerophilus	Gastranaerophilus_phascolarctosicola		0	3.46627e-05	0	-	-	-	0	0	-	-	-	-	-	-	-	-	-		0	3.46627e-05	0	-	-	-	0	0	-	-	-	-	-	-	-	-	-		0	0	0
	GUT_GENOME117139	CAG-873 sp.	Bacteria	Bacteroidota	Bacteroidia	Bacteroidales	Muribaculaceae	CAG-873			0	0	0	-	-	-	0	0	-	-	-	-	-	-	-	-	-		0	0	0	-	-	-	0	0	-	-	-	-	-	-	-	-	-		0	1.43018e-05	0
	GUT_GENOME117154	Lachnoclostridium A sp.	Bacteria	Firmicutes_A	Clostridia	Lachnospirales	Lachnospiraceae	Lachnoclostridium_A			6.45596e-05	1.55586e-05	0	-	-	-	0	0	-	-	-	-	-	-	-	-	-		3.02619e-05	1.55586e-05	0	-	-	-	0	0	-	-	-	-	-	-	-	-	-		0	0	0
	GUT_GENOME117159	Emergencia sp.	Bacteria	Firmicutes_A	Clostridia	Peptostreptococcales	Anaerovoracaceae	Emergencia			0	8.26309e-05	0	-	-	-	0	0	-	-	-	-	-	-	-	-	-		9.86981e-05	8.26309e-05	0	-	-	-	0	0	-	-	-	-	-	-	-	-	-		0	0	0
	GUT_GENOME117212	UBA7096 sp.	Bacteria	Firmicutes_A	Clostridia	Lachnospirales	Lachnospiraceae	UBA7096			4.38719e-05	9.52993e-05	0	-	-	-	0	0	-	-	-	-	-	-	-	-	-		0	9.52993e-05	0	-	-	-	0	0	-	-	-	-	-	-	-	-	-		0	0	0
	GUT_GENOME117334	Intestinimonas sp.	Bacteria	Firmicutes_A	Clostridia	Oscillospirales	Oscillospiraceae	Intestinimonas			1.45835e-05	0	0	-	-	-	0	0	-	-	-	-	-	-	-	-	-		1.41784e-05	0	0	-	-	-	0	0	-	-	-	-	-	-	-	-	-		0	0	0
	GUT_GENOME117534	UBA7096 sp.	Bacteria	Firmicutes_A	Clostridia	Lachnospirales	Lachnospiraceae	UBA7096			1.14624e-05	0	0	-	-	-	0	0	-	-	-	-	-	-	-	-	-		1.1144e-05	0	0	-	-	-	0	0	-	-	-	-	-	-	-	-	-		0	0	0
	GUT_GENOME117621	Acetatifactor sp.	Bacteria	Firmicutes_A	Clostridia	Lachnospirales	Lachnospiraceae	Acetatifactor			0.000215557	1.17604e-05	0	-	-	Y	LOW	2.1429	0.0214571	-	1.12497	0.854592	1.31638	0.188045	0.702517	-	-		0.000164422	1.17604e-05	0	-	-	-	0	0	-	-	0.289482	1.02144	0.283407	0.776865	0.995393	-	0.0487845		0	0	0
	GUT_GENOME117625	CAG-510 sp.	Bacteria	Firmicutes_A	Clostridia	Lachnospirales	Lachnospiraceae	CAG-510			0	0	0	-	-	-	0	0	-	-	-	-	-	-	-	-	-		0	0	0	-	-	-	0	0	-	-	-	-	-	-	-	-	-		0	1.42113e-05	0
	GUT_GENOME117758	CAG-110 sp.	Bacteria	Firmicutes_A	Clostridia	Oscillospirales	Oscillospiraceae	CAG-110			1.35798e-05	0	0	-	-	-	0	0	-	-	-	-	-	-	-	-	-		0	0	0	-	-	-	0	0	-	-	-	-	-	-	-	-	-		0	0	0
	GUT_GENOME118058	Prevotella sp900315955	Bacteria	Bacteroidota	Bacteroidia	Bacteroidales	Bacteroidaceae	Prevotella	Prevotella_sp900315955		0	0	0	-	-	-	0	0	-	-	-	-	-	-	-	-	-		0	0	0	-	-	-	0	0	-	-	-	-	-	-	-	-	-		0	7.54288e-06	0
	GUT_GENOME118131	CAG-349 sp001940895	Bacteria	Firmicutes_A	Clostridia	4C28d-15	CAG-917	CAG-349	CAG-349_sp001940895		0.00206136	4.23375e-05	0	-	-	-	0	0	-	-	-	-	-	-	-	-	-		5.05698e-05	4.23375e-05	0	-	-	-	0	0	-	-	-	-	-	-	-	-	-		0	0	0
	GUT_GENOME118228	Bacteroides sp.	Bacteria	Bacteroidota	Bacteroidia	Bacteroidales	Bacteroidaceae	Bacteroides			0.000988449	0.000784952	0	-	-	-	0	0	-	-	1.3087	1.36323	0.960001	0.337055	0.801909	-	0.0136185		0.00103426	0.000784952	0	-	-	-	0	0	-	-	0.338314	1.44069	0.234829	0.814342	0.999605	-	0.0204241		0.00034632	0.000451568	0
	GUT_GENOME118429	Acutalibacter sp.	Bacteria	Firmicutes_A	Clostridia	Oscillospirales	Acutalibacteraceae	Acutalibacter			0	0	0	-	-	-	0	0	-	-	-	-	-	-	-	-	-		0	0	0	-	-	-	0	0	-	-	-	-	-	-	-	-	-		7.20138e-06	0	0
	GUT_GENOME119153	CAG-617 sp000431275	Bacteria	Bacteroidota	Bacteroidia	Bacteroidales	Bacteroidaceae	CAG-617	CAG-617_sp000431275		0	2.89393e-05	1.001	-	-	-	0	0	-	-	-	-	-	-	-	-	-		0	2.89393e-05	0	-	-	-	0	0	-	-	-	-	-	-	-	-	-		0	4.48936e-06	0
	GUT_GENOME119191	Oscillibacter sp000436875	Bacteria	Firmicutes_A	Clostridia	Oscillospirales	Oscillospiraceae	Oscillibacter	Oscillibacter_sp000436875		0.000317097	0	0	-	-	-	0	0	-	-	-	-	-	-	-	-	-		0	0	0	-	-	-	0	0	-	-	-	-	-	-	-	-	-		0	0	0
	GUT_GENOME119528	CAG-495 sp.	Bacteria	Proteobacteria	Alphaproteobacteria	RF32	CAG-239	CAG-495			0.000180553	0	0	-	-	-	0	0	-	-	-	-	-	-	-	-	-		0.000175538	0	0	-	-	-	0	0	-	-	-	-	-	-	-	-	-		0	0	0
	GUT_GENOME119616	Collinsella aerofaciens F	Bacteria	Actinobacteriota	Coriobacteriia	Coriobacteriales	Coriobacteriaceae	Collinsella	Collinsella_aerofaciens_F		0	1.60813e-05	0	-	-	-	0	0	-	-	-	-	-	-	-	-	-		0	1.60813e-05	0	-	-	-	0	0	-	-	-	-	-	-	-	-	-		0	0	0
	GUT_GENOME119698	-	Bacteria	Firmicutes_A	Clostridia	Oscillospirales	Ruminococcaceae				0	0	0	-	-	-	0	0	-	-	-	-	-	-	-	-	-		0	0	0	-	-	-	0	0	-	-	-	-	-	-	-	-	-		9.80321e-06	0	0
	GUT_GENOME119700	Marvinbryantia sp.	Bacteria	Firmicutes_A	Clostridia	Lachnospirales	Lachnospiraceae	Marvinbryantia			8.47888e-06	0	0	-	-	-	0	0	-	-	-	-	-	-	-	-	-		0	0	0	-	-	-	0	0	-	-	-	-	-	-	-	-	-		7.61432e-06	0	0
	GUT_GENOME119839	-	Bacteria	Firmicutes	Bacilli	RF39	CAG-1000				0	0	0	-	-	-	0	0	-	-	-	-	-	-	-	-	-		0	0	0	-	-	-	0	0	-	-	-	-	-	-	-	-	-		0	8.09353e-05	0
	GUT_GENOME119981	Collinsella sp.	Bacteria	Actinobacteriota	Coriobacteriia	Coriobacteriales	Coriobacteriaceae	Collinsella			4.18279e-05	3.48934e-05	1.41621	-	-	-	0	0	-	-	-0.388693	0.722718	-0.537821	0.590701	0.895196	-	-		1.64868e-05	3.48934e-05	0	-	-	-	0	0	-	-	-	-	-	-	-	-	-		0	6.24523e-05	0
	GUT_GENOME120040	Faecalicatena sp.	Bacteria	Firmicutes_A	Clostridia	Lachnospirales	Lachnospiraceae	Faecalicatena			1.55768e-05	0	0	-	-	-	0	0	-	-	-	-	-	-	-	-	-		1.51441e-05	0	0	-	-	-	0	0	-	-	-	-	-	-	-	-	-		5.14851e-05	4.90354e-05	0
	GUT_GENOME120108	Parabacteroides sp.	Bacteria	Bacteroidota	Bacteroidia	Bacteroidales	Tannerellaceae	Parabacteroides			0	0	0	-	-	-	0	0	-	-	-	-	-	-	-	-	-		0	0	0	-	-	-	0	0	-	-	-	-	-	-	-	-	-		1.19254e-05	0	0
	GUT_GENOME120497	Collinsella sp.	Bacteria	Actinobacteriota	Coriobacteriia	Coriobacteriales	Coriobacteriaceae	Collinsella			0	1.54129e-05	0	-	-	-	0	0	-	-	-	-	-	-	-	-	-		0	1.54129e-05	0	-	-	-	0	0	-	-	-	-	-	-	-	-	-		3.60783e-05	3.42281e-05	0
	GUT_GENOME120564	Lachnospira sp.	Bacteria	Firmicutes_A	Clostridia	Lachnospirales	Lachnospiraceae	Lachnospira			0	0	0	-	-	-	0	0	-	-	-	-	-	-	-	-	-		0	0	0	-	-	-	0	0	-	-	-	-	-	-	-	-	-		0	2.82248e-05	0
	GUT_GENOME120712	CAG-460 sp.	Bacteria	Firmicutes	Bacilli	RF39	CAG-1000	CAG-460			0	0	0	-	-	-	0	0	-	-	-	-	-	-	-	-	-		0	0	0	-	-	-	0	0	-	-	-	-	-	-	-	-	-		0	7.08724e-06	0
	GUT_GENOME120894	-	Bacteria	Firmicutes_A	Clostridia	Oscillospirales					1.81062e-05	1.03448e-05	0	-	-	-	0	0	-	-	-	-	-	-	-	-	-		2.99595e-05	1.03448e-05	0	-	-	-	0	0	-	-	-	-	-	-	-	-	-		0	0	0
	GUT_GENOME121215	Lawsonibacter sp.	Bacteria	Firmicutes_A	Clostridia	Oscillospirales	Oscillospiraceae	Lawsonibacter			0.000142325	4.0304e-05	0.157351	-	-	-	LOW	1.93032	0.036478	-	1.12063	0.912289	1.22837	0.219309	0.709493	-	0.0701433		0.000175296	4.0304e-05	1.40091	-	-	Y	LOW	2.11607	0.00494327	-	1.85103	1.0008	1.84955	0.0643786	0.995393	-	0		5.07346e-05	5.87224e-06	1.41688
	GUT_GENOME121220	Alistipes sp.	Bacteria	Bacteroidota	Bacteroidia	Bacteroidales	Rikenellaceae	Alistipes			9.83221e-05	6.52543e-05	0	-	-	-	0	0	-	-	-0.0265551	0.867323	-0.0306173	0.975575	0.990206	-	-		3.91338e-05	6.52543e-05	0	-	-	-	0	0	-	-	-0.598431	0.859379	-0.696353	0.486208	0.995393	-	0.0902844		0	0	0
	GUT_GENOME121384	-	Bacteria	Firmicutes_A	Clostridia	Christensenellales	CAG-74				4.91564e-05	0.000130234	0	-	-	-	0	0	-	-	-0.418007	0.754572	-0.553966	0.579602	0.895196	-	-		3.36325e-05	0.000130234	0	-	-	-	0	0	-	-	-	-	-	-	-	-	-		0	0	0
	GUT_GENOME121397	CAG-145 sp.	Bacteria	Firmicutes_A	Clostridia	Peptostreptococcales	Anaerovoracaceae	CAG-145			0	0	0	-	-	-	0	0	-	-	-	-	-	-	-	-	-		0	0	0	-	-	-	0	0	-	-	-	-	-	-	-	-	-		0	3.11515e-06	0
	GUT_GENOME121410	Merdibacter sp.	Bacteria	Firmicutes	Bacilli	Erysipelotrichales	Erysipelotrichaceae	Merdibacter			9.55525e-05	0	0	-	-	-	0	0	-	-	-	-	-	-	-	-	-		0	0	0	-	-	-	0	0	-	-	-	-	-	-	-	-	-		0	0	0
	GUT_GENOME121425	UBA5394 sp003150565	Bacteria	Firmicutes_A	Clostridia	Christensenellales	CAG-138	UBA5394	UBA5394_sp003150565		0.000330264	0	0	-	-	-	0	0	-	-	-	-	-	-	-	-	-		6.79522e-05	0	0	-	-	-	0	0	-	-	-	-	-	-	-	-	-		0	0	0
	GUT_GENOME121457	Eubacterium E sp.	Bacteria	Firmicutes_A	Clostridia	Lachnospirales	Lachnospiraceae	Eubacterium_E			0.000487113	0	0	-	-	-	0	0	-	-	-	-	-	-	-	-	-		0.00033914	0	0	-	-	-	0	0	-	-	-	-	-	-	-	-	-		0	0	0
	GUT_GENOME121515	51-20 sp001917175	Bacteria	Proteobacteria	Alphaproteobacteria	RF32	CAG-239	51-20	51-20_sp001917175		0.000525874	8.67107e-05	0	-	-	-	0	0	-	-	-	-	-	-	-	-	-		0.000324589	8.67107e-05	0	-	-	-	0	0	-	-	-	-	-	-	-	-	-		0	0	0
	GUT_GENOME121711	CAG-877 sp.	Bacteria	Firmicutes	Bacilli	RF39	CAG-611	CAG-877			0.000259506	8.41246e-05	0.947753	-	-	-	0	0	-	-	0.935114	0.981328	0.952907	0.340637	0.801909	-	0.0430155		0.000227581	8.41246e-05	1.001	-	-	-	0	0	-	-	0.0299414	1.09259	0.0274041	0.978137	0.999605	-	0.0267133		8.97205e-05	2.61232e-05	0
	GUT_GENOME122227	GCA-900066575 sp.	Bacteria	Firmicutes_A	Clostridia	Lachnospirales	Lachnospiraceae	GCA-900066575			0	0	0	-	-	-	0	0	-	-	-	-	-	-	-	-	-		0	0	0	-	-	-	0	0	-	-	-	-	-	-	-	-	-		3.93259e-05	0	0
	GUT_GENOME122322	-	Bacteria	Firmicutes_A	Clostridia	Oscillospirales	Acutalibacteraceae				0	1.96702e-05	0	-	-	-	0	0	-	-	-	-	-	-	-	-	-		2.3495e-05	1.96702e-05	0	-	-	-	0	0	-	-	-	-	-	-	-	-	-		0	0	0
	GUT_GENOME122330	Collinsella sp.	Bacteria	Actinobacteriota	Coriobacteriia	Coriobacteriales	Coriobacteriaceae	Collinsella			0	0	0	-	-	-	0	0	-	-	-	-	-	-	-	-	-		0	0	0	-	-	-	0	0	-	-	-	-	-	-	-	-	-		0	4.54021e-06	0
	GUT_GENOME122359	Parabacteroides sp900155425	Bacteria	Bacteroidota	Bacteroidia	Bacteroidales	Tannerellaceae	Parabacteroides	Parabacteroides_sp900155425		2.04525e-05	0	0	-	-	-	0	0	-	-	-	-	-	-	-	-	-		1.98844e-05	0	0	-	-	-	0	0	-	-	-	-	-	-	-	-	-		3.1819e-05	4.11607e-05	0
	GUT_GENOME122482	CAG-170 sp.	Bacteria	Firmicutes_A	Clostridia	Oscillospirales	Oscillospiraceae	CAG-170			0.000165145	0.000141347	0	-	-	-	0	0	-	-	0.157163	1.07887	0.145674	0.884178	0.957316	-	0.0219694		0.00014059	0.000141347	0	-	-	-	0	0	-	-	0.182884	1.12019	0.163262	0.870312	0.999605	-	0.040651		0	0	0
	GUT_GENOME122723	Flavonifractor sp.	Bacteria	Firmicutes_A	Clostridia	Oscillospirales	Oscillospiraceae	Flavonifractor			0	2.68979e-05	0	-	-	-	0	0	-	-	-	-	-	-	-	-	-		0	2.68979e-05	0	-	-	-	0	0	-	-	-	-	-	-	-	-	-		0	5.38796e-05	0
	GUT_GENOME123310	-	Bacteria	Firmicutes_A	Clostridia	Oscillospirales	Acutalibacteraceae				0	4.2102e-05	0	-	-	-	0	0	-	-	-	-	-	-	-	-	-		5.02885e-05	4.2102e-05	0	-	-	-	0	0	-	-	-	-	-	-	-	-	-		0	0	0
	GUT_GENOME123317	-	Bacteria	Firmicutes_A	Clostridia	Oscillospirales	Ruminococcaceae				0	7.98441e-05	0	-	-	-	0	0	-	-	-	-	-	-	-	-	-		5.83824e-05	7.98441e-05	0	-	-	-	0	0	-	-	-	-	-	-	-	-	-		0	0	0
	GUT_GENOME123416	Faecalibacterium sp.	Bacteria	Firmicutes_A	Clostridia	Oscillospirales	Ruminococcaceae	Faecalibacterium			0.00198161	0.00312513	0.560568	-	-	-	0	0	-	-	-2.07735	1.33168	-1.55994	0.118774	0.690974	-	0.0305668		0.00188568	0.00312513	2.25011	18	Y	-	HIGH	2.91208	0.0153598	0.0182855	-3.06034	1.47509	-2.07467	0.0380167	0.995393	0.137774	0		0	0.000512483	1.001
	GUT_GENOME123860	CAG-110 sp.	Bacteria	Firmicutes_A	Clostridia	Oscillospirales	Oscillospiraceae	CAG-110			7.53695e-06	8.55641e-06	1.001	-	-	-	0	0	-	-	-	-	-	-	-	-	-		1.02202e-05	8.55641e-06	0	-	-	-	0	0	-	-	-	-	-	-	-	-	-		0	0	0
	GUT_GENOME124160	Collinsella sp002232035	Bacteria	Actinobacteriota	Coriobacteriia	Coriobacteriales	Coriobacteriaceae	Collinsella	Collinsella_sp002232035		0	0	0	-	-	-	0	0	-	-	-	-	-	-	-	-	-		0	0	0	-	-	-	0	0	-	-	-	-	-	-	-	-	-		0.000131514	2.50172e-05	1.03698
	GUT_GENOME124777	Oscillibacter sp001916835	Bacteria	Firmicutes_A	Clostridia	Oscillospirales	Oscillospiraceae	Oscillibacter	Oscillibacter_sp001916835		0.00152542	0.00146978	0	-	-	-	0	0	-	-	-0.565875	1.41401	-0.400192	0.689015	0.921805	-	0.0113738		0.00133078	0.00146978	1.41292	-	-	-	0	0	-	-	-0.264742	1.50364	-0.176067	0.860241	0.999605	-	0.0169851		0	0.000275667	0
	GUT_GENOME125072	Gemmiger sp.	Bacteria	Firmicutes_A	Clostridia	Oscillospirales	Ruminococcaceae	Gemmiger			0	0	0	-	-	-	0	0	-	-	-	-	-	-	-	-	-		0	0	0	-	-	-	0	0	-	-	-	-	-	-	-	-	-		0	0	0
	GUT_GENOME125250	CAG-110 sp003525905	Bacteria	Firmicutes_A	Clostridia	Oscillospirales	Oscillospiraceae	CAG-110	CAG-110_sp003525905		0.00123433	0.00147895	0	-	-	-	0	0	-	-	-1.70549	1.404	-1.21474	0.224466	0.712266	-	0.0165296		0.00162047	0.00147895	0.699588	-	-	-	0	0	-	-	1.08296	1.50362	0.720236	0.47138	0.995393	-	0.0266481		0	0	0
	GUT_GENOME125520	CAG-873 sp.	Bacteria	Bacteroidota	Bacteroidia	Bacteroidales	Muribaculaceae	CAG-873			2.59209e-05	0	0	-	-	-	0	0	-	-	-	-	-	-	-	-	-		2.52009e-05	0	0	-	-	-	0	0	-	-	-	-	-	-	-	-	-		3.57438e-05	0	0
	GUT_GENOME125744	Collinsella sp.	Bacteria	Actinobacteriota	Coriobacteriia	Coriobacteriales	Coriobacteriaceae	Collinsella			3.50887e-05	4.85925e-05	0	-	-	-	0	0	-	-	-0.408391	0.717734	-0.569	0.569356	0.895196	-	-		0	4.85925e-05	0	-	-	-	0	0	-	-	-	-	-	-	-	-	-		0	5.39756e-05	0
	GUT_GENOME125765	-	Bacteria	Firmicutes_A	Clostridia	Oscillospirales	Oscillospiraceae				8.80236e-06	5.58246e-05	0	-	-	-	0	0	-	-	-	-	-	-	-	-	-		8.55785e-06	5.58246e-05	0	-	-	-	0	0	-	-	-	-	-	-	-	-	-		0	8.38077e-06	0
	GUT_GENOME125783	Collinsella sp.	Bacteria	Actinobacteriota	Coriobacteriia	Coriobacteriales	Coriobacteriaceae	Collinsella			3.56744e-05	8.80749e-05	0	-	-	-	0	0	-	-	-1.17266	0.764291	-1.53431	0.124953	0.690974	-	-		5.58238e-05	8.80749e-05	1.001	-	-	-	0	0	-	-	-0.576412	0.844559	-0.682501	0.494922	0.995393	-	0.0712996		4.09046e-05	7.17548e-05	0
	GUT_GENOME125804	Eubacterium I sp.	Bacteria	Firmicutes_A	Clostridia	Lachnospirales	Lachnospiraceae	Eubacterium_I			1.92975e-05	1.30339e-05	0	-	-	-	0	0	-	-	-	-	-	-	-	-	-		7.80031e-06	1.30339e-05	0.143565	-	-	-	0	0	-	-	-	-	-	-	-	-	-		0	4.07104e-05	1.001
	GUT_GENOME125826	-	Bacteria	Firmicutes_A	Clostridia	Oscillospirales	Oscillospiraceae				0	1.68357e-05	0	-	-	-	0	0	-	-	-	-	-	-	-	-	-		0	1.68357e-05	0	-	-	-	0	0	-	-	-	-	-	-	-	-	-		0	0	0
	GUT_GENOME125875	-	Bacteria	Firmicutes_A	Clostridia	Christensenellales	CAG-74				0.000749387	0.000437401	1.41685	-	-	-	0	0	-	-	-0.303181	1.1612	-0.261092	0.794022	0.924799	-	0.00817948		0.000665116	0.000437401	1.001	-	-	-	0	0	-	-	-0.567397	1.21633	-0.466484	0.640869	0.995393	-	0.0270877		0	0	0
	GUT_GENOME125926	CAG-110 sp.	Bacteria	Firmicutes_A	Clostridia	Oscillospirales	Oscillospiraceae	CAG-110			1.11164e-05	8.94687e-06	0	-	-	-	0	0	-	-	-	-	-	-	-	-	-		1.06865e-05	8.94687e-06	0	-	-	-	0	0	-	-	-	-	-	-	-	-	-		0	0	0
	GUT_GENOME125939	QAMH01 sp.	Bacteria	Actinobacteriota	Coriobacteriia	Coriobacteriales	QAMH01	QAMH01			6.808e-05	5.02372e-05	0	-	-	-	0	0	-	-	-	-	-	-	-	-	-		4.13191e-05	5.02372e-05	0	-	-	-	0	0	-	-	-	-	-	-	-	-	-		0	0	0
	GUT_GENOME126127	Collinsella aerofaciens F	Bacteria	Actinobacteriota	Coriobacteriia	Coriobacteriales	Coriobacteriaceae	Collinsella	Collinsella_aerofaciens_F		2.09903e-05	2.46485e-05	0	-	-	-	0	0	-	-	-	-	-	-	-	-	-		0	2.46485e-05	0	-	-	-	0	0	-	-	-	-	-	-	-	-	-		0	3.80243e-05	0
	GUT_GENOME126312	Collinsella aerofaciens	Bacteria	Actinobacteriota	Coriobacteriia	Coriobacteriales	Coriobacteriaceae	Collinsella	Collinsella_aerofaciens		0	0	0	-	-	-	0	0	-	-	-	-	-	-	-	-	-		0	0	0	-	-	-	0	0	-	-	-	-	-	-	-	-	-		0	3.08159e-06	0
	GUT_GENOME126659	Prevotella sp.	Bacteria	Bacteroidota	Bacteroidia	Bacteroidales	Bacteroidaceae	Prevotella			0.000507354	0.000521753	0	-	-	-	0	0	-	-	-1.32102	1.09004	-1.21191	0.225549	0.712617	-	0.0168203		0.000294763	0.000521753	0	-	-	-	0	0	-	-	-0.334134	1.05281	-0.317375	0.750959	0.995393	-	0.0363301		0	0.00173961	0
	GUT_GENOME126719	Alistipes sp.	Bacteria	Bacteroidota	Bacteroidia	Bacteroidales	Rikenellaceae	Alistipes			0.000110779	5.49052e-05	0	-	-	-	0	0	-	-	-	-	-	-	-	-	-		0.000125963	5.49052e-05	0	-	-	-	0	0	-	-	-0.572296	0.875712	-0.653521	0.513421	0.995393	-	0.0506247		2.2059e-05	4.28822e-05	0
	GUT_GENOME127139	CAG-170 sp.	Bacteria	Firmicutes_A	Clostridia	Oscillospirales	Oscillospiraceae	CAG-170			0.000149283	0.000263293	0	-	-	-	0	0	-	-	-1.57873	1.03153	-1.53048	0.125899	0.690974	-	0.030463		0.000106673	0.000263293	1.001	-	-	-	0	0	-	-	0.0422173	0.888601	0.0475098	0.962107	0.999605	-	0.047144		0	0	0
	GUT_GENOME127408	Hydrogenoanaerobacterium sp.	Bacteria	Firmicutes_A	Clostridia	Oscillospirales	Ruminococcaceae	Hydrogenoanaerobacterium			0	1.13964e-05	0	-	-	-	0	0	-	-	-	-	-	-	-	-	-		0	1.13964e-05	0	-	-	-	0	0	-	-	-	-	-	-	-	-	-		0	0	0
	GUT_GENOME127495	CAG-83 sp.	Bacteria	Firmicutes_A	Clostridia	Oscillospirales	Oscillospiraceae	CAG-83			1.14386e-05	0	0	-	-	-	0	0	-	-	-	-	-	-	-	-	-		0	0	0	-	-	-	0	0	-	-	-	-	-	-	-	-	-		0	0	0
	GUT_GENOME127505	UBA5905 sp.	Bacteria	Firmicutes_A	Clostridia	Oscillospirales	Acutalibacteraceae	UBA5905			5.75722e-06	0	0	-	-	-	0	0	-	-	-	-	-	-	-	-	-		0	0	0	-	-	-	0	0	-	-	-	-	-	-	-	-	-		0	0	0
	GUT_GENOME127701	-	Bacteria	Firmicutes_A	Clostridia	Christensenellales	Christensenellaceae				2.60827e-05	6.19199e-05	0	-	-	-	0	0	-	-	-0.632513	0.750043	-0.843303	0.399059	0.832987	-	-		0.000107619	6.19199e-05	0	-	-	-	0	0	-	-	0.283966	0.874262	0.324806	0.745328	0.995393	-	0.0650096		0	0	0
	GUT_GENOME127776	-	Bacteria	Firmicutes_A	Clostridia	Christensenellales	CAG-74				9.19544e-05	0.00012508	1.001	-	-	-	0	0	-	-	-0.398431	0.774419	-0.51449	0.606909	0.899007	-	-		9.07637e-05	0.00012508	0	-	-	-	0	0	-	-	-	-	-	-	-	-	-		0	0	0
	GUT_GENOME127781	-	Bacteria	Firmicutes_A	Clostridia	Christensenellales	CAG-74				0.000103532	0	0	-	-	-	LOW	1.86575	0.0238008	-	0.733876	0.723713	1.01404	0.310562	0.79595	-	-		8.61979e-05	0	0	-	-	-	0	0	-	-	-	-	-	-	-	-	-		0	0	0
	GUT_GENOME127797	UBA7102 sp.	Bacteria	Firmicutes_A	Clostridia	Christensenellales	UBA1750	UBA7102			3.45585e-05	0.000168162	0	-	-	-	0	0	-	-	-0.713597	0.819283	-0.871003	0.383753	0.832221	-	-		0.000123901	0.000168162	0	-	-	-	0	0	-	-	-	-	-	-	-	-	-		0	0	0
	GUT_GENOME128042	Sutterella sp.	Bacteria	Proteobacteria	Gammaproteobacteria	Burkholderiales	Burkholderiaceae	Sutterella			0	0.000275574	0	-	-	-	0	0	-	-	-	-	-	-	-	-	-		0	0.000275574	0	-	-	-	0	0	-	-	-	-	-	-	-	-	-		0	0	0
	GUT_GENOME128124	Angelakisella sp.	Bacteria	Firmicutes_A	Clostridia	Oscillospirales	Ruminococcaceae	Angelakisella			5.7866e-06	0	0	-	-	-	0	0	-	-	-	-	-	-	-	-	-		0	0	0	-	-	-	0	0	-	-	-	-	-	-	-	-	-		0	0	0
	GUT_GENOME128217	Olsenella E sp003150175	Bacteria	Actinobacteriota	Coriobacteriia	Coriobacteriales	Atopobiaceae	Olsenella_E	Olsenella_E_sp003150175		0	0.000758654	0	-	-	-	0	0	-	-	-	-	-	-	-	-	-		0	0.000758654	0	-	-	-	0	0	-	-	-	-	-	-	-	-	-		0	0	0
	GUT_GENOME128273	-	Bacteria	Firmicutes_A	Clostridia	Oscillospirales	Ruminococcaceae				0	3.39706e-05	0	-	-	-	0	0	-	-	-	-	-	-	-	-	-		1.32221e-05	3.39706e-05	0	-	-	-	0	0	-	-	-	-	-	-	-	-	-		0	0	0
	GUT_GENOME128278	Libanicoccus sp.	Bacteria	Actinobacteriota	Coriobacteriia	Coriobacteriales	Atopobiaceae	Libanicoccus			0	0.000140818	0	-	-	-	0	0	-	-	-	-	-	-	-	-	-		0	0.000140818	0	-	-	-	0	0	-	-	-	-	-	-	-	-	-		0	0	0
	GUT_GENOME128517	Prevotella sp900290275	Bacteria	Bacteroidota	Bacteroidia	Bacteroidales	Bacteroidaceae	Prevotella	Prevotella_sp900290275		0	1.0084e-05	0	-	-	-	0	0	-	-	-	-	-	-	-	-	-		0	1.0084e-05	0	-	-	-	0	0	-	-	-	-	-	-	-	-	-		0	0	0
	GUT_GENOME128581	UBA1232 sp.	Bacteria	Bacteroidota	Bacteroidia	Bacteroidales	UBA932	UBA1232			0	0.000489058	1.001	-	Y	-	HIGH	2.43537	0.022431	-	-2.08114	0.838601	-2.48168	0.0130765	0.519793	-	-		0.000429228	0.000489058	0	-	-	-	0	0	-	-	-1.55518	1.09676	-1.41798	0.156196	0.995393	-	0.0393721		0	0.000611268	0
	GUT_GENOME128610	Collinsella sp.	Bacteria	Actinobacteriota	Coriobacteriia	Coriobacteriales	Coriobacteriaceae	Collinsella			0	0	0	-	-	-	0	0	-	-	-	-	-	-	-	-	-		0	0	0	-	-	-	0	0	-	-	-	-	-	-	-	-	-		9.44391e-05	0.000107801	1.001
	GUT_GENOME128621	Collinsella sp.	Bacteria	Actinobacteriota	Coriobacteriia	Coriobacteriales	Coriobacteriaceae	Collinsella			0	0	0	-	-	-	0	0	-	-	-	-	-	-	-	-	-		0	0	0	-	-	-	0	0	-	-	-	-	-	-	-	-	-		0	4.93157e-06	0
	GUT_GENOME128641	Collinsella sp.	Bacteria	Actinobacteriota	Coriobacteriia	Coriobacteriales	Coriobacteriaceae	Collinsella			0	1.49145e-05	0	-	-	-	0	0	-	-	-	-	-	-	-	-	-		0	1.49145e-05	0	-	-	-	0	0	-	-	-	-	-	-	-	-	-		0	0	0
	GUT_GENOME129046	CAG-110 sp.	Bacteria	Firmicutes_A	Clostridia	Oscillospirales	Oscillospiraceae	CAG-110			7.28665e-05	8.98918e-05	0	-	-	-	0	0	-	-	-0.743453	0.950999	-0.781761	0.434355	0.849769	-	0.0261887		8.28296e-05	8.98918e-05	0	-	-	Y	LOW	2.23547	0.0298515	-	0.916076	0.875378	1.04649	0.295334	0.995393	-	0.114744		0	0	0
	GUT_GENOME129051	ER4 sp.	Bacteria	Firmicutes_A	Clostridia	Oscillospirales	Oscillospiraceae	ER4			2.49596e-05	3.46102e-05	0	-	-	-	0	0	-	-	-0.415183	0.703574	-0.590105	0.55512	0.892148	-	-		1.73028e-05	3.46102e-05	0	-	-	-	0	0	-	-	-	-	-	-	-	-	-		0	0	0
	GUT_GENOME129089	Collinsella sp.	Bacteria	Actinobacteriota	Coriobacteriia	Coriobacteriales	Coriobacteriaceae	Collinsella			0	1.08314e-05	0	-	-	-	0	0	-	-	-	-	-	-	-	-	-		0	1.08314e-05	0	-	-	-	0	0	-	-	-	-	-	-	-	-	-		0	7.08204e-06	0
	GUT_GENOME129321	Collinsella sp.	Bacteria	Actinobacteriota	Coriobacteriia	Coriobacteriales	Coriobacteriaceae	Collinsella			0	0	0	-	-	-	0	0	-	-	-	-	-	-	-	-	-		0	0	0	-	-	-	0	0	-	-	-	-	-	-	-	-	-		0.000121521	4.35193e-05	0
	GUT_GENOME129440	CAG-110 sp.	Bacteria	Firmicutes_A	Clostridia	Oscillospirales	Oscillospiraceae	CAG-110			5.82906e-05	0	0	-	-	-	0	0	-	-	-	-	-	-	-	-	-		3.6028e-05	0	0	-	-	-	0	0	-	-	-	-	-	-	-	-	-		0	0	0
	GUT_GENOME129462	-	Bacteria	Firmicutes_A	Clostridia	4C28d-15	CAG-552				0	4.50615e-05	0	-	-	-	0	0	-	-	-	-	-	-	-	-	-		5.38235e-05	4.50615e-05	0	-	-	-	0	0	-	-	-	-	-	-	-	-	-		0	0	0
	GUT_GENOME129695	Negativibacillus sp.	Bacteria	Firmicutes_A	Clostridia	Oscillospirales	Ruminococcaceae	Negativibacillus			0	3.34284e-05	0	-	-	-	0	0	-	-	-	-	-	-	-	-	-		0	3.34284e-05	0	-	-	-	0	0	-	-	-	-	-	-	-	-	-		0	0	0
	GUT_GENOME130046	Prevotella sp000436915	Bacteria	Bacteroidota	Bacteroidia	Bacteroidales	Bacteroidaceae	Prevotella	Prevotella_sp000436915		3.70794e-05	2.96476e-05	0	-	-	-	0	0	-	-	-	-	-	-	-	-	-		1.16094e-05	2.96476e-05	0	-	-	-	0	0	-	-	-	-	-	-	-	-	-		0	3.39817e-05	0
	GUT_GENOME130348	Mailhella sp.	Bacteria	Desulfobacterota_A	Desulfovibrionia	Desulfovibrionales	Desulfovibrionaceae	Mailhella			9.39572e-05	4.10516e-05	0	-	-	-	0	0	-	-	0.206947	0.823604	0.25127	0.801606	0.925125	-	-		5.2752e-05	4.10516e-05	0	-	-	-	0	0	-	-	-	-	-	-	-	-	-		0	0	0
	GUT_GENOME130350	Anaeromassilibacillus sp002159845	Bacteria	Firmicutes_A	Clostridia	Oscillospirales	Acutalibacteraceae	Anaeromassilibacillus	Anaeromassilibacillus_sp002159845		0.000327007	0.000342383	0.580711	-	-	-	0	0	-	-	-0.435313	1.24055	-0.350903	0.725661	0.921956	-	0.0135619		0.000364751	0.000342383	0	-	-	-	0	0	-	-	0.858788	1.26547	0.678629	0.497373	0.995393	-	0.0386991		0	0	0
	GUT_GENOME130358	UC5-1-2E3 sp001304875	Bacteria	Firmicutes_A	Clostridia	Lachnospirales	Lachnospiraceae	UC5-1-2E3	UC5-1-2E3_sp001304875		0	1.58113e-05	0	-	-	-	0	0	-	-	-	-	-	-	-	-	-		0	1.58113e-05	0	-	-	-	0	0	-	-	-	-	-	-	-	-	-		0	0	0
	GUT_GENOME130403	Collinsella sp.	Bacteria	Actinobacteriota	Coriobacteriia	Coriobacteriales	Coriobacteriaceae	Collinsella			1.74658e-05	0	0	-	-	-	0	0	-	-	-	-	-	-	-	-	-		0	0	0	-	-	-	0	0	-	-	-	-	-	-	-	-	-		0	9.8572e-06	0
	GUT_GENOME130417	Agathobaculum sp.	Bacteria	Firmicutes_A	Clostridia	Oscillospirales	Butyricicoccaceae	Agathobaculum			6.76683e-05	8.46646e-05	0	-	-	-	0	0	-	-	-0.566613	0.852028	-0.665017	0.50604	0.887428	-	-		6.89859e-05	8.46646e-05	0	-	-	-	0	0	-	-	-0.60031	0.948659	-0.632798	0.526865	0.995393	-	0.0558412		0	0	0
	GUT_GENOME130638	CAG-95 sp.	Bacteria	Firmicutes_A	Clostridia	Lachnospirales	Lachnospiraceae	CAG-95			0	0	0	-	-	-	0	0	-	-	-	-	-	-	-	-	-		0	0	0	-	-	-	0	0	-	-	-	-	-	-	-	-	-		1.14466e-05	4.82666e-06	0
	GUT_GENOME130768	Collinsella sp.	Bacteria	Actinobacteriota	Coriobacteriia	Coriobacteriales	Coriobacteriaceae	Collinsella			0	0	0	-	-	-	0	0	-	-	-	-	-	-	-	-	-		0	0	0	-	-	-	0	0	-	-	-	-	-	-	-	-	-		0	7.03908e-06	0
	GUT_GENOME130774	CAG-83 sp.	Bacteria	Firmicutes_A	Clostridia	Oscillospirales	Oscillospiraceae	CAG-83			0.000122776	0.000232117	0	-	-	-	0	0	-	-	-0.992296	0.995958	-0.996324	0.319093	0.801909	-	0.0250681		0.000114243	0.000232117	0	-	-	-	0	0	-	-	-0.354634	1.01072	-0.350874	0.725683	0.995393	-	0.0462175		0	0	0
	GUT_GENOME130814	CAG-83 sp.	Bacteria	Firmicutes_A	Clostridia	Oscillospirales	Oscillospiraceae	CAG-83			2.09515e-05	4.48985e-05	0	-	-	-	0	0	-	-	-0.920899	0.713586	-1.29052	0.196869	0.702517	-	-		3.12879e-05	4.48985e-05	0	-	-	-	0	0	-	-	-	-	-	-	-	-	-		0	0	0
	GUT_GENOME131073	Dorea phocaeense	Bacteria	Firmicutes_A	Clostridia	Lachnospirales	Lachnospiraceae	Dorea	Dorea_phocaeense		0	0	0	-	-	-	0	0	-	-	-	-	-	-	-	-	-		0	0	0	-	-	-	0	0	-	-	-	-	-	-	-	-	-		0	0	0
	GUT_GENOME131079	CAG-145 sp003150015	Bacteria	Firmicutes_A	Clostridia	Peptostreptococcales	Anaerovoracaceae	CAG-145	CAG-145_sp003150015		0	0	0	-	-	-	0	0	-	-	-	-	-	-	-	-	-		0	0	0	-	-	-	0	0	-	-	-	-	-	-	-	-	-		0	5.98756e-06	0
	GUT_GENOME131084	-	Bacteria	Firmicutes_A	Clostridia	Oscillospirales	Acutalibacteraceae				0	1.69925e-05	0	-	-	-	0	0	-	-	-	-	-	-	-	-	-		0	1.69925e-05	0	-	-	-	0	0	-	-	-	-	-	-	-	-	-		0	0	0
	GUT_GENOME131087	Blautia sp003287895	Bacteria	Firmicutes_A	Clostridia	Lachnospirales	Lachnospiraceae	Blautia	Blautia_sp003287895		0.000560003	6.46029e-05	0	-	-	-	0	0	-	-	0.641914	0.837486	0.766477	0.443392	0.85528	-	-		0.000637718	6.46029e-05	1.4167	-	-	-	0	0	-	-	0.825394	1.02704	0.803662	0.421592	0.995393	-	0.0567568		0.000172549	4.03729e-05	0
	GUT_GENOME131672	Faecalicatena sp.	Bacteria	Firmicutes_A	Clostridia	Lachnospirales	Lachnospiraceae	Faecalicatena			0	0	0	-	-	-	0	0	-	-	-	-	-	-	-	-	-		0	0	0	-	-	-	0	0	-	-	-	-	-	-	-	-	-		0	5.55813e-05	0
	GUT_GENOME131678	-	Bacteria	Firmicutes_A	Clostridia	Christensenellales	CAG-74				7.617e-05	0.000243311	0	-	-	-	0	0	-	-	-0.381074	0.839821	-0.453755	0.650005	0.918022	-	-		5.49278e-05	0.000243311	0	-	-	-	0	0	-	-	-	-	-	-	-	-	-		0	0	0
	GUT_GENOME131689	UBA5446 sp.	Bacteria	Firmicutes_A	Clostridia	Oscillospirales	Oscillospiraceae	UBA5446			0.000906517	0.00136766	0	-	-	-	0	0	-	-	-0.748882	0.904027	-0.828384	0.407453	0.834974	-	-		0.000632912	0.00136766	0	-	-	-	0	0	-	-	-	-	-	-	-	-	-		0	0	0
	GUT_GENOME131843	UBA5446 sp.	Bacteria	Firmicutes_A	Clostridia	Oscillospirales	Oscillospiraceae	UBA5446			1.81436e-05	1.87789e-05	0	-	-	-	0	0	-	-	-	-	-	-	-	-	-		0	1.87789e-05	0	-	-	-	0	0	-	-	-	-	-	-	-	-	-		0	0	0
	GUT_GENOME131908	Ruthenibacterium sp.	Bacteria	Firmicutes_A	Clostridia	Oscillospirales	Ruminococcaceae	Ruthenibacterium			0.000385075	4.85191e-05	0	-	-	-	0	0	-	-	0.738334	0.95082	0.776523	0.43744	0.849769	-	0.0252839		0.000219648	4.85191e-05	0	-	-	-	0	0	-	-	-0.0450866	1.07725	-0.0418534	0.966616	0.999605	-	0.0196417		0	0	0
	GUT_GENOME132202	Methanomassiliicoccus A intestinalis	Archaea	Thermoplasmatota	Thermoplasmata	Methanomassiliicoccales	Methanomassiliicoccaceae	Methanomassiliicoccus_A	Methanomassiliicoccus_A_intestinalis		0	6.31035e-05	0	-	-	-	0	0	-	-	-	-	-	-	-	-	-		0	6.31035e-05	0	-	-	-	0	0	-	-	-	-	-	-	-	-	-		0	0	0
	GUT_GENOME132205	Methanobrevibacter A smithii	Archaea	Euryarchaeota	Methanobacteria	Methanobacteriales	Methanobacteriaceae	Methanobrevibacter_A	Methanobrevibacter_A_smithii		0.000505389	0.000803099	0	-	-	-	0	0	-	-	-1.48626	1.1168	-1.33082	0.183247	0.702517	-	0.0157578		0.000827842	0.000803099	0	-	-	-	0	0	-	-	0.424173	1.13573	0.373481	0.70879	0.995393	-	0.0316228		0	0	0
	GUT_GENOME132206	Methanosphaera stadtmanae	Archaea	Euryarchaeota	Methanobacteria	Methanobacteriales	Methanobacteriaceae	Methanosphaera	Methanosphaera stadtmanae		7.27676e-05	0	0	-	-	-	0	0	-	-	-	-	-	-	-	-	-		7.07463e-05	0	0	-	-	-	0	0	-	-	-	-	-	-	-	-	-		0	0	0
	GUT_GENOME133171	CAG-611 sp.	Bacteria	Firmicutes	Bacilli	RF39	CAG-611	CAG-611			9.51921e-06	0	0	-	-	-	0	0	-	-	-	-	-	-	-	-	-		0	0	0	-	-	-	0	0	-	-	-	-	-	-	-	-	-		6.61722e-06	0	0
	GUT_GENOME133538	Clostridium Q sp.	Bacteria	Firmicutes_A	Clostridia	Lachnospirales	Lachnospiraceae	Clostridium_Q			1.43063e-05	1.11588e-05	0	-	-	-	0	0	-	-	-	-	-	-	-	-	-		1.39089e-05	1.11588e-05	0	-	-	-	0	0	-	-	-	-	-	-	-	-	-		0	0	0
	GUT_GENOME133541	Bacteroides B sp002493165	Bacteria	Bacteroidota	Bacteroidia	Bacteroidales	Bacteroidaceae	Bacteroides_B	Bacteroides_B_sp002493165		0.000358483	0.000365933	0	-	-	-	0	0	-	-	0.571014	1.31613	0.433857	0.664392	0.920604	-	0.0184517		0.000469968	0.000365933	0.403074	-	-	-	0	0	-	-	0.626386	1.46907	0.426382	0.66983	0.995393	-	0.0275083		0.000115154	0.000218198	0
	GUT_GENOME133961	CAG-475 sp.	Bacteria	Firmicutes_A	Clostridia	4C28d-15	CAG-917	CAG-475			0	1.09733e-05	0	-	-	-	0	0	-	-	-	-	-	-	-	-	-		1.31069e-05	1.09733e-05	0	-	-	-	0	0	-	-	-	-	-	-	-	-	-		0	0	0
	GUT_GENOME135207	CAG-492 sp.	Bacteria	Firmicutes_A	Clostridia	TANB77	CAG-508	CAG-492			0	3.20854e-05	1.001	-	-	-	0	0	-	-	-	-	-	-	-	-	-		0	3.20854e-05	0	-	-	-	0	0	-	-	-	-	-	-	-	-	-		0	0	0
	GUT_GENOME135463	Paramuribaculum sp000431155	Bacteria	Bacteroidota	Bacteroidia	Bacteroidales	Muribaculaceae	Paramuribaculum	Paramuribaculum_sp000431155		0	1.67466e-05	0	-	-	-	0	0	-	-	-	-	-	-	-	-	-		0	1.67466e-05	0	-	-	-	0	0	-	-	-	-	-	-	-	-	-		0	0	0
	GUT_GENOME135531	-	Bacteria	Firmicutes	Bacilli	RF39	CAG-302				0	1.32217e-05	0	-	-	-	0	0	-	-	-	-	-	-	-	-	-		0	1.32217e-05	0	-	-	-	0	0	-	-	-	-	-	-	-	-	-		0	0	0
	GUT_GENOME135796	Collinsella sp.	Bacteria	Actinobacteriota	Coriobacteriia	Coriobacteriales	Coriobacteriaceae	Collinsella			0	0	0	-	-	-	0	0	-	-	-	-	-	-	-	-	-		0	0	0	-	-	-	0	0	-	-	-	-	-	-	-	-	-		0	9.97183e-06	0
	GUT_GENOME136010	Collinsella sp.	Bacteria	Actinobacteriota	Coriobacteriia	Coriobacteriales	Coriobacteriaceae	Collinsella			3.69155e-05	0	0	-	-	-	0	0	-	-	-	-	-	-	-	-	-		1.30716e-05	0	0	-	-	-	0	0	-	-	-	-	-	-	-	-	-		0	3.41775e-05	0
	GUT_GENOME136641	Ruminococcus A sp000432335	Bacteria	Firmicutes_A	Clostridia	Lachnospirales	Lachnospiraceae	Ruminococcus_A	Ruminococcus_A_sp000432335		0.000236209	0	0	-	-	-	0	0	-	-	-	-	-	-	-	-	-		0.000229647	0	0	-	-	-	0	0	-	-	0.0876778	0.917546	0.0955568	0.923873	0.999605	-	0.0444017		0.000163185	0.000292299	0.577019
	GUT_GENOME136883	Collinsella sp000434535	Bacteria	Actinobacteriota	Coriobacteriia	Coriobacteriales	Coriobacteriaceae	Collinsella	Collinsella_sp000434535		0	1.2536e-05	0	-	-	-	0	0	-	-	-	-	-	-	-	-	-		0	1.2536e-05	0	-	-	-	0	0	-	-	-	-	-	-	-	-	-		0	1.70153e-05	0
	GUT_GENOME136928	Collinsella sp.	Bacteria	Actinobacteriota	Coriobacteriia	Coriobacteriales	Coriobacteriaceae	Collinsella			0	3.326e-05	0	-	-	-	0	0	-	-	-	-	-	-	-	-	-		0	3.326e-05	0	-	-	-	0	0	-	-	-	-	-	-	-	-	-		0	2.96497e-06	0
	GUT_GENOME137034	Clostridium sp001916075	Bacteria	Firmicutes_A	Clostridia	Clostridiales	Clostridiaceae	Clostridium	Clostridium_sp001916075		0	7.74121e-05	0	-	-	-	0	0	-	-	-	-	-	-	-	-	-		0	7.74121e-05	0	-	-	-	0	0	-	-	-	-	-	-	-	-	-		7.49851e-05	1.58444e-05	0
	GUT_GENOME137156	CAG-313 sp000433035	Bacteria	Firmicutes	Bacilli	ML615J-28	CAG-313	CAG-313	CAG-313_sp000433035		0.001835	0.000606025	0.0504756	-	-	-	0	0	-	-	0.344446	0.970927	0.35476	0.722769	0.921956	-	0.0312866		0.00175089	0.000606025	0.512711	-	-	-	0	0	-	-	0.079608	1.03648	0.0768058	0.938778	0.999605	-	0.0327674		1.73186e-05	0	0
	GUT_GENOME137430	QANA01 sp.	Bacteria	Firmicutes_A	Clostridia	Christensenellales	Christensenellaceae	QANA01			3.86716e-05	1.32447e-05	0	-	-	-	0	0	-	-	0.107784	0.691751	0.155813	0.87618	0.957139	-	-		3.00071e-05	1.32447e-05	0	-	-	-	0	0	-	-	-	-	-	-	-	-	-		0	0	0
	GUT_GENOME137438	-	Bacteria	Firmicutes_A	Clostridia	Oscillospirales	Acutalibacteraceae				0	0	0	-	-	-	0	0	-	-	-	-	-	-	-	-	-		0.00111639	0	0	-	-	-	0	0	-	-	-	-	-	-	-	-	-		0	0	0
	GUT_GENOME137446	Emergencia sp.	Bacteria	Firmicutes_A	Clostridia	Peptostreptococcales	Anaerovoracaceae	Emergencia			0	0	0	-	-	-	0	0	-	-	-	-	-	-	-	-	-		0	0	0	-	-	-	0	0	-	-	-	-	-	-	-	-	-		0	0	0
	GUT_GENOME137460	Parvimonas sp001553085	Bacteria	Firmicutes_A	Clostridia	Tissierellales	Helcococcaceae	Parvimonas	Parvimonas_sp001553085		0	0	0	-	-	-	0	0	-	-	-	-	-	-	-	-	-		0	0	0	-	-	-	0	0	-	-	-	-	-	-	-	-	-		1.358e-05	1.01084e-05	0
	GUT_GENOME137467	Collinsella sp.	Bacteria	Actinobacteriota	Coriobacteriia	Coriobacteriales	Coriobacteriaceae	Collinsella			0	0	0	-	-	-	0	0	-	-	-	-	-	-	-	-	-		0	0	0	-	-	-	0	0	-	-	-	-	-	-	-	-	-		0	3.41671e-06	0
	GUT_GENOME137474	UBA11940 sp.	Bacteria	Firmicutes_A	Clostridia	4C28d-15	CAG-727	UBA11940			0	2.53967e-05	0	-	-	-	0	0	-	-	-	-	-	-	-	-	-		0	2.53967e-05	0	-	-	-	0	0	-	-	-	-	-	-	-	-	-		0	0	0
	GUT_GENOME137478	CAG-822 sp000432855	Bacteria	Firmicutes	Bacilli	RF39	CAG-822	CAG-822	CAG-822_sp000432855		0	0	0	-	-	-	0	0	-	-	-	-	-	-	-	-	-		0	0	0	-	-	-	0	0	-	-	-	-	-	-	-	-	-		4.3265e-05	2.72714e-05	0
	GUT_GENOME137657	Dorea sp900312975	Bacteria	Firmicutes_A	Clostridia	Lachnospirales	Lachnospiraceae	Dorea	Dorea_sp900312975		7.00608e-05	0.000104561	0	-	-	-	0	0	-	-	-	-	-	-	-	-	-		9.58475e-05	0.000104561	0	-	-	-	0	0	-	-	-	-	-	-	-	-	-		1.08552e-05	0	0
	GUT_GENOME137833	Collinsella sp.	Bacteria	Actinobacteriota	Coriobacteriia	Coriobacteriales	Coriobacteriaceae	Collinsella			0	6.44525e-05	0	-	-	-	0	0	-	-	-	-	-	-	-	-	-		0	6.44525e-05	0	-	-	-	0	0	-	-	-	-	-	-	-	-	-		0	9.02933e-05	0
	GUT_GENOME138032	RUG705 sp.	Bacteria	Firmicutes	Bacilli	RF39	CAG-302	RUG705			0	2.48257e-05	0	-	-	-	0	0	-	-	-	-	-	-	-	-	-		0	2.48257e-05	0	-	-	-	0	0	-	-	-	-	-	-	-	-	-		0	0	0
	GUT_GENOME138139	CAG-462 sp.	Bacteria	Bacteroidota	Bacteroidia	Bacteroidales	Bacteroidaceae	CAG-462			1.1676e-05	2.80675e-05	0	-	-	-	0	0	-	-	-	-	-	-	-	-	-		1.13517e-05	2.80675e-05	0	-	-	-	0	0	-	-	-	-	-	-	-	-	-		0	4.97193e-05	0
	GUT_GENOME138452	-	Bacteria	Firmicutes_A	Clostridia	Lachnospirales	Lachnospiraceae				0	8.05782e-05	0	-	-	-	0	0	-	-	-	-	-	-	-	-	-		2.87375e-05	8.05782e-05	0	-	-	-	0	0	-	-	-	-	-	-	-	-	-		4.40039e-05	0	0
	GUT_GENOME138470	-	Bacteria	Firmicutes_A	Clostridia	Oscillospirales	Oscillospiraceae				3.98885e-05	1.22429e-05	0	-	-	-	0	0	-	-	0.134528	0.710749	0.189276	0.849877	0.947601	-	-		1.74674e-05	1.22429e-05	0	-	-	-	0	0	-	-	-	-	-	-	-	-	-		0	0	0
	GUT_GENOME138473	Blautia A sp.	Bacteria	Firmicutes_A	Clostridia	Lachnospirales	Lachnospiraceae	Blautia_A			0	1.6505e-05	0	-	-	-	0	0	-	-	-	-	-	-	-	-	-		1.97143e-05	1.6505e-05	0	-	-	-	0	0	-	-	-	-	-	-	-	-	-		0	0	0
	GUT_GENOME138794	Emergencia sp.	Bacteria	Firmicutes_A	Clostridia	Peptostreptococcales	Anaerovoracaceae	Emergencia			1.03254e-05	2.01178e-05	0	-	-	-	0	0	-	-	-	-	-	-	-	-	-		1.00386e-05	2.01178e-05	0	-	-	-	0	0	-	-	-	-	-	-	-	-	-		0	0	0
	GUT_GENOME138841	Parabacteroides sp000436495	Bacteria	Bacteroidota	Bacteroidia	Bacteroidales	Tannerellaceae	Parabacteroides	Parabacteroides_sp000436495		5.09706e-05	0	0	-	-	-	0	0	-	-	-	-	-	-	-	-	-		4.95547e-05	0	0	-	-	-	0	0	-	-	-	-	-	-	-	-	-		0	0	0
	GUT_GENOME139027	UBA1731 sp.	Bacteria	Verrucomicrobiota	Kiritimatiellae	RFP12	UBA1067	UBA1731			4.78726e-05	0	0	-	-	-	0	0	-	-	-	-	-	-	-	-	-		0	0	0	-	-	-	0	0	-	-	-	-	-	-	-	-	-		0	0	0
	GUT_GENOME139119	-	Bacteria	Firmicutes_A	Clostridia	Oscillospirales	Ruminococcaceae				2.09021e-05	0	0	-	-	-	0	0	-	-	-	-	-	-	-	-	-		0	0	0	-	-	-	0	0	-	-	-	-	-	-	-	-	-		0	0	0
	GUT_GENOME139128	Dialister sp.	Bacteria	Firmicutes_C	Negativicutes	Veillonellales	Dialisteraceae	Dialister			0	1.81512e-05	0	-	-	-	0	0	-	-	-	-	-	-	-	-	-		0	1.81512e-05	0	-	-	-	0	0	-	-	-	-	-	-	-	-	-		0	0	0
	GUT_GENOME139132	Faecalibacterium sp.	Bacteria	Firmicutes_A	Clostridia	Oscillospirales	Ruminococcaceae	Faecalibacterium			0.00081801	0.00126406	2.04091	22	-	-	0	0	-	-	-1.75542	1.33743	-1.31253	0.189341	0.702517	0.225406	0.0406711		0.000837082	0.00126406	0	-	-	-	0	0	-	-	-2.2201	1.45335	-1.52758	0.126617	0.995393	-	0.0708967		0	2.49255e-05	0
	GUT_GENOME139147	Faecalibacterium sp.	Bacteria	Firmicutes_A	Clostridia	Oscillospirales	Ruminococcaceae	Faecalibacterium			0.000361031	1.56026e-05	1.41682	-	-	Y	LOW	2.2355	0.0238636	-	1.12957	0.850853	1.32757	0.18432	0.702517	-	-		0.000194613	1.56026e-05	0	-	-	-	0	0	-	-	-1.22926	0.96915	-1.26839	0.20466	0.995393	-	0.0823284		0	1.28421e-05	0
	GUT_GENOME139200	CAG-81 sp.	Bacteria	Firmicutes_A	Clostridia	Lachnospirales	Lachnospiraceae	CAG-81			0	0	0	-	-	-	0	0	-	-	-	-	-	-	-	-	-		0	0	0	-	-	-	0	0	-	-	-	-	-	-	-	-	-		0	6.9489e-06	0
	GUT_GENOME139307	UBA1691 sp.	Bacteria	Firmicutes_A	Clostridia	Oscillospirales	Acutalibacteraceae	UBA1691			5.50237e-05	0.00084005	0.156178	-	-	-	0	0	-	-	-0.897811	0.917981	-0.978029	0.32806	0.801909	-	0.0259284		9.19953e-05	0.00084005	0	-	-	-	0	0	-	-	-0.150904	1.06473	-0.14173	0.887294	0.999605	-	0.0380018		0	0	0
	GUT_GENOME139424	Collinsella sp.	Bacteria	Actinobacteriota	Coriobacteriia	Coriobacteriales	Coriobacteriaceae	Collinsella			0	3.38244e-05	0	-	-	-	0	0	-	-	-	-	-	-	-	-	-		0	3.38244e-05	0	-	-	-	0	0	-	-	-	-	-	-	-	-	-		3.65779e-05	6.32528e-05	0
	GUT_GENOME139568	Acutalibacter sp.	Bacteria	Firmicutes_A	Clostridia	Oscillospirales	Acutalibacteraceae	Acutalibacter			0.000314382	5.9474e-05	1.001	-	-	-	0	0	-	-	-0.305108	0.770285	-0.396097	0.692033	0.921956	-	-		0.000354584	5.9474e-05	0	-	-	-	0	0	-	-	0.083667	0.917023	0.0912376	0.927304	0.999605	-	0.0447439		0	0	0
	GUT_GENOME139627	Coprococcus B sp.	Bacteria	Firmicutes_A	Clostridia	Lachnospirales	Lachnospiraceae	Coprococcus_B			1.18195e-05	6.90977e-05	1.41621	-	-	-	0	0	-	-	-0.935386	0.719031	-1.3009	0.193294	0.702517	-	-		1.14911e-05	6.90977e-05	0	-	-	-	0	0	-	-	-1.53534	0.891863	-1.72149	0.0851614	0.995393	-	0		6.53956e-06	0.000435479	2.86081
	GUT_GENOME139647	-	Bacteria	Firmicutes	Bacilli	RF39	CAG-822				0	2.36041e-05	0	-	-	-	0	0	-	-	-	-	-	-	-	-	-		0	2.36041e-05	0	-	-	-	0	0	-	-	-	-	-	-	-	-	-		0	0	0
	GUT_GENOME139744	Acetatifactor sp.	Bacteria	Firmicutes_A	Clostridia	Lachnospirales	Lachnospiraceae	Acetatifactor			5.45148e-05	0	0	-	-	-	0	0	-	-	-	-	-	-	-	-	-		5.30005e-05	0	0	-	-	-	0	0	-	-	-	-	-	-	-	-	-		0	0	0
	GUT_GENOME139765	UBA5026 sp.	Bacteria	Firmicutes	Bacilli	RF39	CAG-822	UBA5026			0	0	0	-	-	-	0	0	-	-	-	-	-	-	-	-	-		0	0	0	-	-	-	0	0	-	-	-	-	-	-	-	-	-		0	2.0758e-05	0
	GUT_GENOME140043	Eisenbergiella sp.	Bacteria	Firmicutes_A	Clostridia	Lachnospirales	Lachnospiraceae	Eisenbergiella			0	4.79455e-05	0	-	-	-	0	0	-	-	-	-	-	-	-	-	-		1.57286e-05	4.79455e-05	0	-	-	-	0	0	-	-	-	-	-	-	-	-	-		0.00817521	4.87969e-05	0
	GUT_GENOME140045	Absiella sp.	Bacteria	Firmicutes	Bacilli	Erysipelotrichales	Erysipelotrichaceae	Absiella			8.17246e-06	1.8488e-05	0	-	-	-	0	0	-	-	-	-	-	-	-	-	-		7.94545e-06	1.8488e-05	0	-	-	-	0	0	-	-	-	-	-	-	-	-	-		0.000140268	0.000531182	0.265079
	GUT_GENOME140053	Enterococcus A avium	Bacteria	Firmicutes	Bacilli	Lactobacillales	Enterococcaceae	Enterococcus_A	Enterococcus_A_avium		0	0	0	-	-	-	0	0	-	-	-	-	-	-	-	-	-		0	0	0	-	-	-	0	0	-	-	-	-	-	-	-	-	-		0.00565258	0.00222686	1.0664
	GUT_GENOME140065	GCA-900066135 sp900066135	Bacteria	Firmicutes_A	Clostridia	Lachnospirales	Lachnospiraceae	GCA-900066135	GCA-900066135_sp900066135		0.000208107	0.000186033	1.001	-	-	-	0	0	-	-	-0.0417537	1.11491	-0.0374504	0.970126	0.989574	-	0.0132009		0.000183516	0.000186033	0	-	-	-	0	0	-	-	-0.427448	1.19198	-0.358604	0.719891	0.995393	-	0.0383642		0	5.12531e-05	0
	GUT_GENOME140074	Faecalibacterium prausnitzii D	Bacteria	Firmicutes_A	Clostridia	Oscillospirales	Ruminococcaceae	Faecalibacterium	Faecalibacterium_prausnitzii_D		0.0104229	0.00838879	0	-	-	-	0	0	-	-	0.188113	1.1188	0.168139	0.866474	0.954266	-	0.0120705		0.00924796	0.00838879	0.734155	-	-	-	0	0	-	-	-0.955852	1.16052	-0.823638	0.410145	0.995393	-	0.0719856		0	0.00167271	0
	GUT_GENOME140076	Bacteroides stercorirosoris	Bacteria	Bacteroidota	Bacteroidia	Bacteroidales	Bacteroidaceae	Bacteroides	Bacteroides_stercorirosoris		0.00269718	4.62679e-05	0	-	-	Y	LOW	3.28868	0.0416268	-	1.35394	0.996914	1.35813	0.174421	0.702517	-	0.0519826		0.00268126	4.62679e-05	0	-	-	Y	LOW	3.06603	0.00907512	-	1.83965	1.06286	1.73085	0.0834789	0.995393	-	0		5.45543e-05	0.000132296	0
	GUT_GENOME140078	Faecalibacterium prausnitzii I	Bacteria	Firmicutes_A	Clostridia	Oscillospirales	Ruminococcaceae	Faecalibacterium	Faecalibacterium_prausnitzii_I		0.00201962	0.00302887	0	-	-	-	0	0	-	-	-1.70579	1.318	-1.29422	0.195588	0.702517	-	0.0364944		0.00290787	0.00302887	0	-	-	-	0	0	-	-	-0.703478	1.37214	-0.512686	0.608171	0.995393	-	0.0254988		0	2.16757e-05	0
	GUT_GENOME140082	Paraprevotella sp.	Bacteria	Bacteroidota	Bacteroidia	Bacteroidales	Bacteroidaceae	Paraprevotella			0.000153657	0.000166652	1.41685	-	-	-	0	0	-	-	-0.296671	1.11285	-0.266587	0.789787	0.924799	-	0.00967301		0.000194987	0.000166652	0	-	-	-	0	0	-	-	0.865883	1.20462	0.718804	0.472262	0.995393	-	0.0457067		3.35505e-05	0.000110818	0.223443
	GUT_GENOME140104	-	Bacteria	Firmicutes_A	Clostridia	Lachnospirales	Lachnospiraceae				0	0	0	-	-	-	0	0	-	-	-	-	-	-	-	-	-		0	0	0	-	-	-	0	0	-	-	-	-	-	-	-	-	-		1.79799e-05	4.54307e-06	0
	GUT_GENOME140106	Marvinbryantia sp900066075	Bacteria	Firmicutes_A	Clostridia	Lachnospirales	Lachnospiraceae	Marvinbryantia	Marvinbryantia_sp900066075		3.78031e-05	3.07748e-05	0	-	-	-	0	0	-	-	-0.0891396	0.776461	-0.114802	0.908602	0.96944	-	-		8.71664e-05	3.07748e-05	1.001	-	-	-	0	0	-	-	0.347227	0.90535	0.383528	0.701328	0.995393	-	0.0631416		0	9.10929e-06	0
	GUT_GENOME140233	Eubacterium I ramulus A	Bacteria	Firmicutes_A	Clostridia	Lachnospirales	Lachnospiraceae	Eubacterium_I	Eubacterium_I_ramulus_A		0.000158292	1.18023e-05	1.34406	-	-	-	LOW	1.97326	0.0226326	-	1.14564	0.86175	1.32943	0.183705	0.702517	-	-		0.000161363	1.18023e-05	0.0588747	-	-	-	0	0	-	-	0.3607	1.02407	0.352223	0.724671	0.995393	-	0.0457636		8.9107e-06	2.9603e-05	0
	GUT_GENOME140235	Dorea longicatena B	Bacteria	Firmicutes_A	Clostridia	Lachnospirales	Lachnospiraceae	Dorea	Dorea_longicatena_B		0.00157681	0.00212442	0.17558	-	-	-	0	0	-	-	-1.47318	1.29885	-1.13422	0.256703	0.753531	-	0.0404845		0.00169356	0.00212442	2.36224	16	Y	-	HIGH	2.76361	0.0143359	0.0179199	-1.77259	1.36749	-1.29624	0.194893	0.995393	0.252165	0.0890444		9.44278e-06	0.000528224	1.40671
	GUT_GENOME140236	UBA9502 sp.	Bacteria	Firmicutes_A	Clostridia	Lachnospirales	Lachnospiraceae	UBA9502			6.84922e-05	0	0	-	-	-	0	0	-	-	-	-	-	-	-	-	-		0.00010704	0	0	-	-	-	0	0	-	-	0.687263	0.85284	0.805853	0.420328	0.995393	-	0.100709		0	1.10846e-05	0
	GUT_GENOME140240	Bacteroides faecis	Bacteria	Bacteroidota	Bacteroidia	Bacteroidales	Bacteroidaceae	Bacteroides	Bacteroides_faecis		0.0016595	0.00167713	1.33791	-	-	-	0	0	-	-	0.834432	1.47269	0.566604	0.570984	0.895196	-	0.0210254		0.00163145	0.00167713	0	-	-	-	0	0	-	-	0.413085	1.60567	0.257265	0.796974	0.995393	-	0.023303		0.000243693	0.00134849	0.0702176
	GUT_GENOME140245	Parabacteroides gordonii	Bacteria	Bacteroidota	Bacteroidia	Bacteroidales	Tannerellaceae	Parabacteroides	Parabacteroides_gordonii		0	3.08799e-05	0	-	-	-	0	0	-	-	-	-	-	-	-	-	-		3.68843e-05	3.08799e-05	0	-	-	-	0	0	-	-	-	-	-	-	-	-	-		0	4.42415e-06	0
	GUT_GENOME140251	Megamonas funiformis	Bacteria	Firmicutes_C	Negativicutes	Selenomonadales	Selenomonadaceae	Megamonas	Megamonas_funiformis		0.000507975	0	1.001	-	-	-	0	0	-	-	-	-	-	-	-	-	-		3.43256e-05	0	0	-	-	-	0	0	-	-	-	-	-	-	-	-	-		0.00349125	0.00355965	0
	GUT_GENOME140264	CAG-95 sp900066375	Bacteria	Firmicutes_A	Clostridia	Lachnospirales	Lachnospiraceae	CAG-95	CAG-95_sp900066375		0.000211899	3.90608e-05	0.137989	-	-	-	0	0	-	-	0.637048	0.941179	0.676862	0.498494	0.887428	-	0.0360665		0.000178253	3.90608e-05	0	-	-	-	0	0	-	-	0.400291	0.926122	0.432222	0.66558	0.995393	-	0.057764		0	3.34476e-05	0
	GUT_GENOME140265	Blautia sp000436935	Bacteria	Firmicutes_A	Clostridia	Lachnospirales	Lachnospiraceae	Blautia	Blautia_sp000436935		0.000542833	0.000743295	0	-	-	-	0	0	-	-	1.68561	1.23301	1.36707	0.171604	0.702517	-	0.0504006		0.000141713	0.000743295	0.653925	-	-	-	0	0	-	-	-2.08594	1.35226	-1.54256	0.122938	0.995393	-	0.101709		0	0.000274265	1.6502
	GUT_GENOME140268	Agathobaculum sp.	Bacteria	Firmicutes_A	Clostridia	Oscillospirales	Butyricicoccaceae	Agathobaculum			0.000359003	0.000641338	0	-	-	-	0	0	-	-	-0.654106	1.29767	-0.504064	0.614217	0.900442	-	0.0191479		0.000199519	0.000641338	0.521137	-	-	-	0	0	-	-	-2.50866	1.31708	-1.90471	0.0568174	0.995393	-	0		0	0.000174309	0
	GUT_GENOME140270	Bacillus A sp001884105	Bacteria	Firmicutes	Bacilli	Bacillales	Bacillaceae_G	Bacillus_A	Bacillus_A_sp001884105		3.3926e-05	4.03899e-05	0	-	-	-	0	0	-	-	-	-	-	-	-	-	-		0.000110973	4.03899e-05	0	-	-	-	0	0	-	-	-	-	-	-	-	-	-		0	3.15644e-05	0
	GUT_GENOME140272	Coprococcus sp000433075	Bacteria	Firmicutes_A	Clostridia	Lachnospirales	Lachnospiraceae	Coprococcus	Coprococcus_sp000433075		3.0809e-05	0	0	-	-	-	0	0	-	-	-	-	-	-	-	-	-		2.99532e-05	0	0	-	-	-	0	0	-	-	-	-	-	-	-	-	-		8.46691e-06	1.54556e-05	0
	GUT_GENOME140278	Sellimonas sp002161525	Bacteria	Firmicutes_A	Clostridia	Lachnospirales	Lachnospiraceae	Sellimonas	Sellimonas_sp002161525		3.34369e-05	0	0	-	-	-	0	0	-	-	-	-	-	-	-	-	-		0	0	0	-	-	-	0	0	-	-	-	-	-	-	-	-	-		0	0	0
	GUT_GENOME140296	TF01-11 sp003529475	Bacteria	Firmicutes_A	Clostridia	Lachnospirales	Lachnospiraceae	TF01-11	TF01-11_sp003529475		0.00125246	0.001042	1.64405	-	-	-	0	0	-	-	1.06925	1.3828	0.773248	0.439376	0.849769	-	0.00482949		0.00166181	0.001042	0	-	-	-	0	0	-	-	1.99513	1.5108	1.32058	0.186643	0.995393	-	0.0406238		0	8.30653e-06	0
	GUT_GENOME140299	Prevotella copri	Bacteria	Bacteroidota	Bacteroidia	Bacteroidales	Bacteroidaceae	Prevotella	Prevotella_copri		0.0146331	0.0132111	1.001	-	-	-	0	0	-	-	-1.20038	1.4174	-0.846893	0.397055	0.832987	-	0.00262347		0.00786535	0.0132111	0.592649	-	-	-	0	0	-	-	0.0583507	1.37262	0.0425103	0.966092	0.999605	-	0.0192302		0	0.00422097	0
	GUT_GENOME140311	Ruminococcus C callidus	Bacteria	Firmicutes_A	Clostridia	Oscillospirales	Ruminococcaceae	Ruminococcus_C	Ruminococcus_C_callidus		0.000662217	0.000796314	0.949692	-	-	-	0	0	-	-	-1.87889	1.08912	-1.72515	0.0845008	0.690974	-	0.0243138		0.00104922	0.000796314	0	-	-	-	0	0	-	-	-1.34207	1.25848	-1.06642	0.286233	0.995393	-	0.0402745		0	0	0
	GUT_GENOME140314	Streptococcus sp000479315	Bacteria	Firmicutes	Bacilli	Lactobacillales	Streptococcaceae	Streptococcus	Streptococcus_sp000479315		0	0	0	-	-	-	0	0	-	-	-	-	-	-	-	-	-		0	0	0	-	-	-	0	0	-	-	-	-	-	-	-	-	-		4.44115e-06	0	0
	GUT_GENOME140315	TF01-11 sp001916135	Bacteria	Firmicutes_A	Clostridia	Lachnospirales	Lachnospiraceae	TF01-11	TF01-11_sp001916135		0	4.11994e-05	0	-	-	-	0	0	-	-	-	-	-	-	-	-	-		0	4.11994e-05	0	-	-	-	0	0	-	-	-	-	-	-	-	-	-		0	0	0
	GUT_GENOME140320	Blautia A sp000436615	Bacteria	Firmicutes_A	Clostridia	Lachnospirales	Lachnospiraceae	Blautia_A	Blautia_A_sp000436615		0.000264783	0.000257176	1.35976	-	-	-	0	0	-	-	0.794127	1.28932	0.615929	0.537942	0.892148	-	0.0194546		0.000397356	0.000257176	1.73716	-	-	Y	LOW	2.22366	0.0397201	-	2.02731	1.3619	1.4886	0.136594	0.995393	-	0.0458286		2.47721e-05	0.000127315	0
	GUT_GENOME140329	Vagococcus sp.	Bacteria	Firmicutes	Bacilli	Lactobacillales	Vagococcaceae	Vagococcus			0	0	0	-	-	-	0	0	-	-	-	-	-	-	-	-	-		0	0	0	-	-	-	0	0	-	-	-	-	-	-	-	-	-		0	1.64215e-05	0
	GUT_GENOME140330	Bacteroides cutis	Bacteria	Bacteroidota	Bacteroidia	Bacteroidales	Bacteroidaceae	Bacteroides	Bacteroides_cutis		0.000280684	7.50621e-05	2.04985	13	-	Y	LOW	2.11157	0.00410496	0.0065142	2.46367	1.06383	2.31585	0.0205663	0.528563	0.0424931	0		0.000188668	7.50621e-05	0	-	-	-	0	0	-	-	0.242916	1.22186	0.198808	0.842413	0.999605	-	0.0300996		6.73559e-05	6.92726e-05	0
	GUT_GENOME140340	Streptococcus vestibularis	Bacteria	Firmicutes	Bacilli	Lactobacillales	Streptococcaceae	Streptococcus	Streptococcus_vestibularis		0.000209078	0.00017771	0	-	-	-	0	0	-	-	0.46977	0.854547	0.54973	0.582505	0.895196	-	-		0.000296294	0.00017771	0.666322	-	-	-	0	0	-	-	0.904253	0.990289	0.91312	0.361179	0.995393	-	0.0836042		0.000146986	0.000342554	0
	GUT_GENOME140342	Ruminococcus E sp.	Bacteria	Firmicutes_A	Clostridia	Oscillospirales	Acutalibacteraceae	Ruminococcus_E			0.000487081	0.000215096	0.732453	-	-	-	0	0	-	-	0.812718	1.12225	0.724186	0.468952	0.884673	-	0.026256		0.000307583	0.000215096	1.001	-	-	-	0	0	-	-	0.631345	1.12359	0.561898	0.574186	0.995393	-	0.0432652		0	0	0
	GUT_GENOME140345	UBA7182 sp.	Bacteria	Firmicutes_A	Clostridia	Lachnospirales	Lachnospiraceae	UBA7182			0.000555971	0.000479611	0	-	-	-	0	0	-	-	-0.714301	1.38482	-0.515806	0.60599	0.899007	-	0.00688578		0.000547405	0.000479611	1.21142	-	-	-	0	0	-	-	-0.701267	1.50377	-0.466339	0.640973	0.995393	-	0.0291424		0.000179682	8.86331e-05	0
	GUT_GENOME140411	Blautia A sp000285855	Bacteria	Firmicutes_A	Clostridia	Lachnospirales	Lachnospiraceae	Blautia_A	Blautia_A_sp000285855		0.000850151	0.000787389	0.891514	-	-	-	0	0	-	-	0.202718	1.36625	0.148375	0.882047	0.957316	-	0.00571522		0.000804442	0.000787389	0	-	-	-	0	0	-	-	-1.6489	1.45246	-1.13524	0.256273	0.995393	-	0.0469511		9.85394e-05	0.000374977	1.76347
	GUT_GENOME140602	Anaerococcus vaginalis B	Bacteria	Firmicutes_A	Clostridia	Tissierellales	Helcococcaceae	Anaerococcus	Anaerococcus_vaginalis_B		0	0	0	-	-	-	0	0	-	-	-	-	-	-	-	-	-		0	0	0	-	-	-	0	0	-	-	-	-	-	-	-	-	-		0	1.49593e-05	0
	GUT_GENOME140603	Anaerococcus obesiensis	Bacteria	Firmicutes_A	Clostridia	Tissierellales	Helcococcaceae	Anaerococcus	Anaerococcus_obesiensis		0	0	0	-	-	-	0	0	-	-	-	-	-	-	-	-	-		0	0	0	-	-	-	0	0	-	-	-	-	-	-	-	-	-		4.1291e-05	0.000323611	0
	GUT_GENOME140713	Enterococcus B faecium B	Bacteria	Firmicutes	Bacilli	Lactobacillales	Enterococcaceae	Enterococcus_B	Enterococcus_B_faecium_B		0	0	0	-	-	-	0	0	-	-	-	-	-	-	-	-	-		0	0	0	-	-	-	0	0	-	-	-	-	-	-	-	-	-		0	7.43268e-05	1.001
	GUT_GENOME140786	Ruminococcus D bicirculans	Bacteria	Firmicutes_A	Clostridia	Oscillospirales	Ruminococcaceae	Ruminococcus_D	Ruminococcus_D_bicirculans		0.0133282	0.00686191	1.86688	-	-	-	0	0	-	-	-0.400708	1.57654	-0.25417	0.799364	0.925125	-	0.00989848		0.0140318	0.00686191	0.640225	-	-	-	0	0	-	-	-1.15906	1.72999	-0.669983	0.502869	0.995393	-	0.0133594		0	7.30311e-05	0
	GUT_GENOME140808	Escherichia marmotae	Bacteria	Proteobacteria	Gammaproteobacteria	Enterobacterales	Enterobacteriaceae	Escherichia	Escherichia_marmotae		0	0	0	-	-	-	0	0	-	-	-	-	-	-	-	-	-		0	0	0	-	-	-	0	0	-	-	-	-	-	-	-	-	-		0.000509054	0.000197261	0.898148
	GUT_GENOME140826	Escherichia sp000208585	Bacteria	Proteobacteria	Gammaproteobacteria	Enterobacterales	Enterobacteriaceae	Escherichia	Escherichia_sp000208585		0	0	0	-	-	-	0	0	-	-	-	-	-	-	-	-	-		0	0	0	-	-	-	0	0	-	-	-	-	-	-	-	-	-		0.00164131	0.00044763	4.51641
	GUT_GENOME141003	Lactobacillus B salivarius	Bacteria	Firmicutes	Bacilli	Lactobacillales	Lactobacillaceae	Lactobacillus_B	Lactobacillus_B_salivarius		0	0.000356068	0	-	Y	-	HIGH	2.2602	0.0384106	-	-1.77656	0.78057	-2.27598	0.0228472	0.528563	-	-		0	0.000356068	0	-	-	-	0	0	-	-	-	-	-	-	-	-	-		0	7.09168e-06	0
	GUT_GENOME141047	Oscillibacter sp900066435	Bacteria	Firmicutes_A	Clostridia	Oscillospirales	Oscillospiraceae	Oscillibacter	Oscillibacter_sp900066435		0.00277228	0.00236457	0	-	-	-	0	0	-	-	-0.211829	1.28457	-0.164902	0.869021	0.954266	-	0.000193579		0.00313335	0.00236457	0	-	-	-	0	0	-	-	1.07752	1.3671	0.788183	0.43059	0.995393	-	0.0193211		0.000532107	0.000504179	0
	GUT_GENOME141054	Clostridium M asparagiforme	Bacteria	Firmicutes_A	Clostridia	Lachnospirales	Lachnospiraceae	Clostridium_M	Clostridium_M_asparagiforme		1.83157e-05	0	0	-	-	-	0	0	-	-	-	-	-	-	-	-	-		1.78069e-05	0	0	-	-	-	0	0	-	-	-	-	-	-	-	-	-		2.1381e-05	0.000618947	0
	GUT_GENOME141068	Eisenbergiella tayi	Bacteria	Firmicutes_A	Clostridia	Lachnospirales	Lachnospiraceae	Eisenbergiella	Eisenbergiella_tayi		9.21754e-05	0.000370956	1.33225	-	-	-	0	0	-	-	-0.0447252	0.948791	-0.0471391	0.962402	0.988494	-	-		0.000278294	0.000370956	0	-	-	-	0	0	-	-	-0.285828	1.10092	-0.259628	0.795151	0.995393	-	0.0304136		0.000165931	0.000891693	0
	GUT_GENOME141145	Megasphaera sp000417505	Bacteria	Firmicutes_C	Negativicutes	Veillonellales	Megasphaeraceae	Megasphaera	Megasphaera_sp000417505		0	2.1066e-05	0	-	-	-	0	0	-	-	-	-	-	-	-	-	-		0	2.1066e-05	0	-	-	-	0	0	-	-	-	-	-	-	-	-	-		0	0.00300451	0
	GUT_GENOME141183	Staphylococcus aureus	Bacteria	Firmicutes	Bacilli	Staphylococcales	Staphylococcaceae	Staphylococcus	Staphylococcus_aureus		2.14665e-05	0	0	-	-	-	0	0	-	-	-	-	-	-	-	-	-		0	0	0	-	-	-	0	0	-	-	-	-	-	-	-	-	-		0.000214645	1.84668e-05	0.593214
	GUT_GENOME141226	Intestinimonas butyriciproducens	Bacteria	Firmicutes_A	Clostridia	Oscillospirales	Oscillospiraceae	Intestinimonas	Intestinimonas_butyriciproducens		0.000116646	4.1148e-05	0	-	-	-	0	0	-	-	0.00029005	0.87044	0.000333222	0.999734	0.999734	-	-		0.000121831	4.1148e-05	0	-	-	-	0	0	-	-	0.655608	0.961136	0.682118	0.495164	0.995393	-	0.0706882		0	6.40865e-05	0
	GUT_GENOME141398	Lactobacillus crispatus	Bacteria	Firmicutes	Bacilli	Lactobacillales	Lactobacillaceae	Lactobacillus	Lactobacillus_crispatus		0	0	0	-	-	-	0	0	-	-	-	-	-	-	-	-	-		0	0	0	-	-	-	0	0	-	-	-	-	-	-	-	-	-		0	0.000267891	0.641078
	GUT_GENOME141414	Streptococcus agalactiae	Bacteria	Firmicutes	Bacilli	Lactobacillales	Streptococcaceae	Streptococcus	Streptococcus_agalactiae		0	0	0	-	-	-	0	0	-	-	-	-	-	-	-	-	-		0	0	0	-	-	-	0	0	-	-	-	-	-	-	-	-	-		1.154e-05	0	0
	GUT_GENOME141436	Klebsiella A michiganensis	Bacteria	Proteobacteria	Gammaproteobacteria	Enterobacterales	Enterobacteriaceae	Klebsiella_A	Klebsiella_A_michiganensis		0.000258685	0	0	-	-	-	0	0	-	-	-	-	-	-	-	-	-		0.000251499	0	0	-	-	-	0	0	-	-	-	-	-	-	-	-	-		9.83936e-05	0.00216373	0.993915
	GUT_GENOME141441	Gordonibacter urolithinfaciens	Bacteria	Actinobacteriota	Coriobacteriia	Coriobacteriales	Eggerthellaceae	Gordonibacter	Gordonibacter_urolithinfaciens		1.00311e-05	0	0	-	-	-	0	0	-	-	-	-	-	-	-	-	-		9.7525e-06	0	0	-	-	-	0	0	-	-	-	-	-	-	-	-	-		2.62751e-05	4.90741e-06	0
	GUT_GENOME141586	Enterococcus B faecium	Bacteria	Firmicutes	Bacilli	Lactobacillales	Enterococcaceae	Enterococcus_B	Enterococcus_B_faecium		0	0	0	-	-	-	0	0	-	-	-	-	-	-	-	-	-		0	0	0	-	-	-	0	0	-	-	-	-	-	-	-	-	-		0.000268742	0.00045657	0
	GUT_GENOME141809	Raoultella ornithinolytica	Bacteria	Proteobacteria	Gammaproteobacteria	Enterobacterales	Enterobacteriaceae	Raoultella	Raoultella_ornithinolytica		0	0	0	-	-	-	0	0	-	-	-	-	-	-	-	-	-		0	0	0	-	-	-	0	0	-	-	-	-	-	-	-	-	-		0	4.36639e-05	1.40714
	GUT_GENOME142015	Bifidobacterium pseudolongum A	Bacteria	Actinobacteriota	Actinobacteria	Actinomycetales	Bifidobacteriaceae	Bifidobacterium	Bifidobacterium_pseudolongum_A		6.73891e-05	0.000218322	1.001	-	-	-	0	0	-	-	-	-	-	-	-	-	-		2.77008e-05	0.000218322	0	-	-	-	0	0	-	-	-	-	-	-	-	-	-		0	0	0
	GUT_GENOME142031	Salmonella enterica	Bacteria	Proteobacteria	Gammaproteobacteria	Enterobacterales	Enterobacteriaceae	Salmonella	Salmonella_enterica		0	0	0	-	-	-	0	0	-	-	-	-	-	-	-	-	-		0	0	0	-	-	-	0	0	-	-	-	-	-	-	-	-	-		1.62769e-05	0	0
	GUT_GENOME142330	Clostridioides difficile	Bacteria	Firmicutes_A	Clostridia	Peptostreptococcales	Peptostreptococcaceae	Clostridioides	Clostridioides_difficile		0	0	0	-	-	-	0	0	-	-	-	-	-	-	-	-	-		0	0	0	-	-	-	0	0	-	-	-	-	-	-	-	-	-		0.00108859	0.00163955	1.05713
	GUT_GENOME142390	Tidjanibacter inops	Bacteria	Bacteroidota	Bacteroidia	Bacteroidales	Rikenellaceae	Tidjanibacter	Tidjanibacter_inops		0.000225672	0.000489822	0	-	-	-	0	0	-	-	-	-	-	-	-	-	-		0.000667607	0.000489822	0	-	-	-	0	0	-	-	-0.633749	0.930029	-0.681429	0.4956	0.995393	-	0.0555862		0	0.000120323	0
	GUT_GENOME142391	Clostridium P perfringens	Bacteria	Firmicutes_A	Clostridia	Clostridiales	Clostridiaceae	Clostridium_P	Clostridium_P_perfringens		0	0	0	-	-	-	0	0	-	-	-	-	-	-	-	-	-		0	0	0	-	-	-	0	0	-	-	-	-	-	-	-	-	-		0.00382549	0.000109011	0
	GUT_GENOME142396	Dorea sp000765215	Bacteria	Firmicutes_A	Clostridia	Lachnospirales	Lachnospiraceae	Dorea	Dorea_sp000765215		1.38957e-05	2.64454e-05	0	-	-	-	0	0	-	-	-	-	-	-	-	-	-		0	2.64454e-05	0	-	-	-	0	0	-	-	-	-	-	-	-	-	-		0	0	0
	GUT_GENOME142399	Clostridium X cadaveris	Bacteria	Firmicutes_A	Clostridia	Clostridiales	Clostridiaceae	Clostridium_X	Clostridium_X_cadaveris		0	0	0	-	-	-	0	0	-	-	-	-	-	-	-	-	-		0	0	0	-	-	-	0	0	-	-	-	-	-	-	-	-	-		0	5.53753e-06	0
	GUT_GENOME142411	Akkermansia sp001580195	Bacteria	Verrucomicrobiota	Verrucomicrobiae	Verrucomicrobiales	Akkermansiaceae	Akkermansia	Akkermansia_sp001580195		0.000388286	0.000220985	0	-	-	-	0	0	-	-	-	-	-	-	-	-	-		0.00029207	0.000220985	0	-	-	-	0	0	-	-	-0.572561	0.910393	-0.628916	0.529404	0.995393	-	0.0455105		0.00346088	0.000276039	0
	GUT_GENOME142415	Lactobacillus G brevis	Bacteria	Firmicutes	Bacilli	Lactobacillales	Lactobacillaceae	Lactobacillus_G	Lactobacillus_G_brevis		0	0	0	-	-	-	0	0	-	-	-	-	-	-	-	-	-		0	0	0	-	-	-	0	0	-	-	-	-	-	-	-	-	-		6.81956e-06	1.25444e-05	0
	GUT_GENOME142434	Lactobacillus C zeae	Bacteria	Firmicutes	Bacilli	Lactobacillales	Lactobacillaceae	Lactobacillus_C	Lactobacillus_C_zeae		0	0	0	-	-	-	0	0	-	-	-	-	-	-	-	-	-		0	0	0	-	-	-	0	0	-	-	-	-	-	-	-	-	-		5.53126e-06	0	0
	GUT_GENOME142435	Lactobacillus helveticus	Bacteria	Firmicutes	Bacilli	Lactobacillales	Lactobacillaceae	Lactobacillus	Lactobacillus_helveticus		0	0	0	-	-	-	0	0	-	-	-	-	-	-	-	-	-		0	0	0	-	-	-	0	0	-	-	-	-	-	-	-	-	-		0	2.46845e-05	0
	GUT_GENOME142482	Lactobacillus gasseri A	Bacteria	Firmicutes	Bacilli	Lactobacillales	Lactobacillaceae	Lactobacillus	Lactobacillus_gasseri_A		0	0.00020554	0	-	-	-	0	0	-	-	-	-	-	-	-	-	-		0.000117354	0.00020554	1.001	-	-	-	0	0	-	-	-	-	-	-	-	-	-		0	0.000240199	2.6973
	GUT_GENOME142483	Lactobacillus C paracasei	Bacteria	Firmicutes	Bacilli	Lactobacillales	Lactobacillaceae	Lactobacillus_C	Lactobacillus_C_paracasei		3.23319e-05	0	0	-	-	-	0	0	-	-	-	-	-	-	-	-	-		3.14337e-05	0	0	-	-	-	0	0	-	-	-	-	-	-	-	-	-		0.00115732	0.000145282	0
	GUT_GENOME142492	Listeria monocytogenes	Bacteria	Firmicutes	Bacilli	Lactobacillales	Listeriaceae	Listeria	Listeria_monocytogenes		0	0	0	-	-	-	0	0	-	-	-	-	-	-	-	-	-		0	0	0	-	-	-	0	0	-	-	-	-	-	-	-	-	-		5.41054e-05	0	0
	GUT_GENOME142496	Dorea faecis	Bacteria	Firmicutes_A	Clostridia	Lachnospirales	Lachnospiraceae	Dorea	Dorea_faecis		0.000114264	0.000254556	1.001	-	-	-	0	0	-	-	-1.45106	0.862787	-1.68183	0.0926022	0.690974	-	-		0.00010577	0.000254556	0	-	-	-	0	0	-	-	-	-	-	-	-	-	-		0	0	0
	GUT_GENOME142497	Prevotella sp001275135	Bacteria	Bacteroidota	Bacteroidia	Bacteroidales	Bacteroidaceae	Prevotella	Prevotella_sp001275135		9.99111e-05	0.000104209	0	-	-	-	0	0	-	-	-0.472745	0.999717	-0.472878	0.6363	0.910227	-	0.0170698		0.000152772	0.000104209	1.95507	9	-	Y	LOW	2.08916	0.0255997	0.027119	1.53572	1.0534	1.45787	0.144876	0.995393	0.244212	0.0922267		9.70962e-06	0.000196476	0
	GUT_GENOME142522	Bifidobacterium adolescentis	Bacteria	Actinobacteriota	Actinobacteria	Actinomycetales	Bifidobacteriaceae	Bifidobacterium	Bifidobacterium_adolescentis		0.00655185	0.012258	0.487689	-	-	-	0	0	-	-	-2.70013	1.5488	-1.74337	0.0812698	0.690974	-	0.0272572		0.00901922	0.012258	0	-	-	-	0	0	-	-	-2.82485	1.70158	-1.66013	0.0968878	0.995393	-	0.0232841		0.000445149	0.00780191	2.49054
	GUT_GENOME142525	Bifidobacterium bifidum	Bacteria	Actinobacteriota	Actinobacteria	Actinomycetales	Bifidobacteriaceae	Bifidobacterium	Bifidobacterium_bifidum		0.00360898	0.0166616	4.00599	18	Y	-	HIGH	3.80385	0.000205041	0.000615123	-5.67801	1.50764	-3.76616	0.000165779	0.030379	0.00103612	0		0.00643311	0.0166616	1.03862	-	Y	-	HIGH	3.53782	0.042813	-	-3.34284	1.69137	-1.97641	0.0481081	0.995393	-	0.0501065		0.0735791	0.0723966	2.10612
	GUT_GENOME142545	Bifidobacterium angulatum	Bacteria	Actinobacteriota	Actinobacteria	Actinomycetales	Bifidobacteriaceae	Bifidobacterium	Bifidobacterium_angulatum		0	0.00320079	1.8628	-	Y	-	HIGH	3.20132	0.0043428	-	-3.19761	1.03757	-3.08182	0.00205738	0.167562	-	0		0.00247069	0.00320079	0	-	-	-	0	0	-	-	-0.275749	1.23319	-0.223607	0.823063	0.999605	-	0.022419		0.000143701	0.000798686	0
	GUT_GENOME142587	Robinsoniella peoriensis	Bacteria	Firmicutes_A	Clostridia	Lachnospirales	Lachnospiraceae	Robinsoniella	Robinsoniella peoriensis		0	0	0	-	-	-	0	0	-	-	-	-	-	-	-	-	-		0	0	0	-	-	-	0	0	-	-	-	-	-	-	-	-	-		0	0	0
	GUT_GENOME142589	Olsenella E sp900119915	Bacteria	Actinobacteriota	Coriobacteriia	Coriobacteriales	Atopobiaceae	Olsenella_E	Olsenella_E_sp900119915		0	0	0	-	-	-	0	0	-	-	-	-	-	-	-	-	-		0	0	0	-	-	-	0	0	-	-	-	-	-	-	-	-	-		0	1.14142e-05	0
	GUT_GENOME142594	Provencibacterium massiliense	Bacteria	Firmicutes_A	Clostridia	Oscillospirales	Ruminococcaceae	Provencibacterium	Provencibacterium_massiliense		2.01791e-05	2.47704e-05	1.001	-	-	-	0	0	-	-	-	-	-	-	-	-	-		0	2.47704e-05	0	-	-	-	0	0	-	-	-	-	-	-	-	-	-		0	0	0
	GUT_GENOME142596	Prevotellamassilia timonensis	Bacteria	Bacteroidota	Bacteroidia	Bacteroidales	Bacteroidaceae	Prevotellamassilia	Prevotellamassilia_timonensis		0.000898699	0.000976696	1.001	-	-	-	0	0	-	-	-0.886932	1.1231	-0.789721	0.429691	0.849769	-	0.0290252		0.000105666	0.000976696	0	-	-	-	0	0	-	-	-0.0538684	0.99047	-0.0543867	0.956627	0.999605	-	0.0223002		9.22425e-06	3.56607e-05	0
	GUT_GENOME142616	An200 sp003268275	Bacteria	Firmicutes_A	Clostridia	Oscillospirales	Acutalibacteraceae	An200	An200_sp003268275		8.24408e-05	7.45206e-05	0	-	-	-	0	0	-	-	-0.0465267	0.866741	-0.05368	0.95719	0.988494	-	-		0.000148058	7.45206e-05	0	-	-	-	0	0	-	-	0.0111069	1.0502	0.010576	0.991562	0.999605	-	0.0313082		4.40386e-05	3.22431e-05	0
	GUT_GENOME142625	Lachnoclostridium A edouardi	Bacteria	Firmicutes_A	Clostridia	Lachnospirales	Lachnospiraceae	Lachnoclostridium_A	Lachnoclostridium_A_edouardi		0	2.812e-05	0	-	-	-	0	0	-	-	-	-	-	-	-	-	-		0	2.812e-05	0	-	-	-	0	0	-	-	-	-	-	-	-	-	-		8.8989e-06	2.49991e-05	0
	GUT_GENOME143092	Pantoea septica	Bacteria	Proteobacteria	Gammaproteobacteria	Enterobacterales	Enterobacteriaceae	Pantoea	Pantoea_septica		0	0	0	-	-	-	0	0	-	-	-	-	-	-	-	-	-		0	0	0	-	-	-	0	0	-	-	-	-	-	-	-	-	-		0	0.00012517	1.41343
	GUT_GENOME143094	Monoglobus pectinilyticus	Bacteria	Firmicutes_A	Clostridia	Monoglobales	Monoglobaceae	Monoglobus	Monoglobus_pectinilyticus		0.000770638	0.00013748	2.64813	6	-	Y	LOW	2.46966	0.000520131	0.00113483	3.09092	1.09337	2.82696	0.00469919	0.287042	0.014685	0		0.000722246	0.00013748	0.533476	-	-	Y	LOW	2.47538	0.0247016	-	2.05931	1.29435	1.591	0.111609	0.995393	-	0.0661446		0	0	0
	GUT_GENOME143127	Blautia hominis	Bacteria	Firmicutes_A	Clostridia	Lachnospirales	Lachnospiraceae	Blautia	Blautia hominis		0	0	0	-	-	-	0	0	-	-	-	-	-	-	-	-	-		0	0	0	-	-	-	0	0	-	-	-	-	-	-	-	-	-		0	3.65486e-05	0
	GUT_GENOME143131	Parabacteroides distasonis	Bacteria	Bacteroidota	Bacteroidia	Bacteroidales	Tannerellaceae	Parabacteroides	Parabacteroides_distasonis		0.0062991	0.00885957	0	-	-	-	0	0	-	-	-1.25221	1.33816	-0.935776	0.349389	0.801909	-	0.0292848		0.0084383	0.00885957	0	-	-	-	0	0	-	-	-0.892528	1.46406	-0.609628	0.542109	0.995393	-	0.0231443		0.0158132	0.021204	1.11821
	GUT_GENOME143140	Gordonibacter sp.	Bacteria	Actinobacteriota	Coriobacteriia	Coriobacteriales	Eggerthellaceae	Gordonibacter			0	2.75145e-05	0	-	-	-	0	0	-	-	-	-	-	-	-	-	-		0	2.75145e-05	0	-	-	-	0	0	-	-	-	-	-	-	-	-	-		0	0	0
	GUT_GENOME143156	Erysipelatoclostridium sp003024675	Bacteria	Firmicutes	Bacilli	Erysipelotrichales	Erysipelatoclostridiaceae	Erysipelatoclostridium	Erysipelatoclostridium_sp003024675		0.000667537	0.000355309	1.36117	-	-	-	0	0	-	-	-0.00769073	1.06361	-0.00723079	0.994231	0.996748	-	0.00865881		0.000662201	0.000355309	0	-	-	-	0	0	-	-	-0.650423	1.23666	-0.525951	0.598923	0.995393	-	0.0257591		5.10712e-05	4.3857e-05	0
	GUT_GENOME143157	Clostridium Q sp003024715	Bacteria	Firmicutes_A	Clostridia	Lachnospirales	Lachnospiraceae	Clostridium_Q	Clostridium_Q_sp003024715		0.00156304	0.00260824	1.5498	-	-	-	0	0	-	-	-1.21834	1.25092	-0.973954	0.330079	0.801909	-	0.0452635		0.00212142	0.00260824	0.10466	-	-	-	0	0	-	-	0.619459	1.39763	0.443222	0.657605	0.995393	-	0.0467217		6.10614e-05	0.000330601	0
	GUT_GENOME143185	Methanobrevibacter A smithii A	Archaea	Euryarchaeota	Methanobacteria	Methanobacteriales	Methanobacteriaceae	Methanobrevibacter_A	Methanobrevibacter_A_smithii_A		5.619e-05	0.000464838	1.001	-	-	-	0	0	-	-	-1.23715	0.897491	-1.37846	0.168062	0.702517	-	-		0.00019416	0.000464838	0	-	-	-	0	0	-	-	-0.509409	0.88768	-0.573865	0.566059	0.995393	-	0.0457202		0	0	0
	GUT_GENOME143188	Dakarella sp.	Bacteria	Proteobacteria	Gammaproteobacteria	Burkholderiales	Burkholderiaceae	Dakarella			0.000105739	7.23271e-05	0	-	-	-	0	0	-	-	-	-	-	-	-	-	-		0	7.23271e-05	0	-	-	-	0	0	-	-	-	-	-	-	-	-	-		0	4.21684e-05	0
	GUT_GENOME143189	Ruminiclostridium C sp000435295	Bacteria	Firmicutes_A	Clostridia	Oscillospirales	Oscillospiraceae	Ruminiclostridium_C	Ruminiclostridium_C_sp000435295		0.00245871	0.00188596	0.705921	-	-	-	0	0	-	-	1.15933	1.28527	0.902016	0.367048	0.815724	-	0.00218176		0.00233163	0.00188596	0.698997	-	-	-	0	0	-	-	0.722948	1.43368	0.504259	0.614079	0.995393	-	0.020285		6.5971e-05	0.000241966	0
	GUT_GENOME143190	Parabacteroides sp.	Bacteria	Bacteroidota	Bacteroidia	Bacteroidales	Tannerellaceae	Parabacteroides			1.67998e-05	0	0	-	-	-	0	0	-	-	-	-	-	-	-	-	-		1.63331e-05	0	0	-	-	-	0	0	-	-	-	-	-	-	-	-	-		0	0	0
	GUT_GENOME143191	Olsenella E sp.	Bacteria	Actinobacteriota	Coriobacteriia	Coriobacteriales	Atopobiaceae	Olsenella_E			6.39766e-05	0.000131285	0	-	-	-	0	0	-	-	-	-	-	-	-	-	-		0	0.000131285	0	-	-	-	0	0	-	-	-	-	-	-	-	-	-		0	0	0
	GUT_GENOME143197	Akkermansia muciniphila C	Bacteria	Verrucomicrobiota	Verrucomicrobiae	Verrucomicrobiales	Akkermansiaceae	Akkermansia	Akkermansia_muciniphila_C		0.000184167	0	1.001	-	-	-	0	0	-	-	-	-	-	-	-	-	-		0	0	0	-	-	-	0	0	-	-	-	-	-	-	-	-	-		0.000266711	0.000140712	0
	GUT_GENOME143202	Akkermansia muciniphila B	Bacteria	Verrucomicrobiota	Verrucomicrobiae	Verrucomicrobiales	Akkermansiaceae	Akkermansia	Akkermansia_muciniphila_B		0.0042018	0.000250289	1.89418	-	-	-	0	0	-	-	1.33492	1.08953	1.22523	0.22049	0.709493	-	0.0215638		0.000464169	0.000250289	1.001	-	-	-	0	0	-	-	-0.665117	1.07055	-0.621288	0.53441	0.995393	-	0.0424786		0.0052097	0.0038561	0.51186
	GUT_GENOME143211	Akkermansia muciniphila	Bacteria	Verrucomicrobiota	Verrucomicrobiae	Verrucomicrobiales	Akkermansiaceae	Akkermansia	Akkermansia_muciniphila		0.00298996	0.00265248	0	-	-	-	0	0	-	-	-0.369684	1.44276	-0.256234	0.79777	0.925125	-	0.0143004		0.00304008	0.00265248	0	-	-	-	0	0	-	-	0.563827	1.53631	0.367001	0.713619	0.995393	-	0.019613		1.31657e-05	0.00193186	1.90358
	GUT_GENOME143232	Bacteroides cellulosilyticus	Bacteria	Bacteroidota	Bacteroidia	Bacteroidales	Bacteroidaceae	Bacteroides	Bacteroides_cellulosilyticus		0.00340271	0.00224614	0.0342639	-	-	Y	LOW	2.97455	0.0449871	-	2.50729	1.50304	1.66814	0.0952879	0.690974	-	0		0.00267776	0.00224614	1.55349	-	-	-	0	0	-	-	2.60253	1.63253	1.59418	0.110897	0.995393	-	0.0597579		0.00042136	0.000851377	0.970733
	GUT_GENOME143348	Bifidobacterium animalis	Bacteria	Actinobacteriota	Actinobacteria	Actinomycetales	Bifidobacteriaceae	Bifidobacterium	Bifidobacterium_animalis		2.63567e-05	0	0	-	-	-	0	0	-	-	-	-	-	-	-	-	-		2.56245e-05	0	0	-	-	-	0	0	-	-	-	-	-	-	-	-	-		0	0.000463967	0
	GUT_GENOME143361	Cronobacter sakazakii	Bacteria	Proteobacteria	Gammaproteobacteria	Enterobacterales	Enterobacteriaceae	Cronobacter	Cronobacter_sakazakii		0	0	0	-	-	-	0	0	-	-	-	-	-	-	-	-	-		0	0	0	-	-	-	0	0	-	-	-	-	-	-	-	-	-		0	0.000568055	0
	GUT_GENOME143483	Bifidobacterium breve	Bacteria	Actinobacteriota	Actinobacteria	Actinomycetales	Bifidobacteriaceae	Bifidobacterium	Bifidobacterium_breve		0.000431635	0.00328676	2.42168	21	Y	-	HIGH	3.21213	0.0140346	0.0153105	-3.24627	1.35802	-2.39044	0.016828	0.519793	0.0382455	0		0.00102085	0.00328676	1.75364	-	Y	-	HIGH	2.93366	0.00464934	-	-4.56958	1.42836	-3.19918	0.00137817	0.369012	-	0		0.0978282	0.106967	2.03776
	GUT_GENOME143484	Bacteroides intestinalis	Bacteria	Bacteroidota	Bacteroidia	Bacteroidales	Bacteroidaceae	Bacteroides	Bacteroides_intestinalis		0.00283298	0.000792617	0	-	-	-	0	0	-	-	-0.240371	1.2833	-0.187307	0.85142	0.947601	-	0.00686045		0.0030147	0.000792617	0	-	-	-	0	0	-	-	-0.489199	1.37386	-0.356075	0.721784	0.995393	-	0.0112195		0.000737087	0.000818456	1.001
	GUT_GENOME143495	Victivallis vadensis	Bacteria	Verrucomicrobiota	Lentisphaeria	Victivallales	Victivallaceae	Victivallis	Victivallis_vadensis		5.26292e-05	2.12212e-05	0	-	-	-	0	0	-	-	-	-	-	-	-	-	-		7.65148e-05	2.12212e-05	0	-	-	-	0	0	-	-	-	-	-	-	-	-	-		0	0	0
	GUT_GENOME143497	Lactonifactor longoviformis	Bacteria	Firmicutes_A	Clostridia	Lachnospirales	Lachnospiraceae	Lactonifactor	Lactonifactor_longoviformis		1.43865e-05	1.40444e-05	0	-	-	-	0	0	-	-	-	-	-	-	-	-	-		1.39869e-05	1.40444e-05	0	-	-	-	0	0	-	-	-	-	-	-	-	-	-		1.91186e-05	4.44414e-05	0
	GUT_GENOME143502	Citrobacter A amalonaticus D	Bacteria	Proteobacteria	Gammaproteobacteria	Enterobacterales	Enterobacteriaceae	Citrobacter_A	Citrobacter_A_amalonaticus_D		0	0	0	-	-	-	0	0	-	-	-	-	-	-	-	-	-		0	0	0	-	-	-	0	0	-	-	-	-	-	-	-	-	-		0.000187722	7.79061e-05	0
	GUT_GENOME143505	Bacteroides B dorei	Bacteria	Bacteroidota	Bacteroidia	Bacteroidales	Bacteroidaceae	Bacteroides_B	Bacteroides_B_dorei		0.0320173	0.0326331	0.195512	-	-	-	0	0	-	-	0.727746	1.04276	0.697901	0.485239	0.886983	-	0.0321262		0.0338522	0.0326331	0	-	-	-	0	0	-	-	1.07269	1.04998	1.02162	0.306959	0.995393	-	0.0905676		0.0182964	0.0337247	1.35395
	GUT_GENOME143514	Adlercreutzia equolifaciens	Bacteria	Actinobacteriota	Coriobacteriia	Coriobacteriales	Eggerthellaceae	Adlercreutzia	Adlercreutzia_equolifaciens		0.00192974	0.000657349	1.89924	17	-	Y	LOW	2.82462	0.00224367	0.0038463	2.55945	1.36929	1.86918	0.0615979	0.663989	0.0905852	0		0.00112415	0.000657349	0	-	-	-	0	0	-	-	-0.237393	1.54277	-0.153875	0.877708	0.999605	-	0.0238843		0	0	0
	GUT_GENOME143522	Ruminococcus E bromii	Bacteria	Firmicutes_A	Clostridia	Oscillospirales	Acutalibacteraceae	Ruminococcus_E	Ruminococcus_E_bromii		0.00444718	0.004831	0	-	-	-	0	0	-	-	0.386416	1.51335	0.255338	0.798462	0.925125	-	0.0189086		0.00440818	0.004831	1.44765	-	-	-	0	0	-	-	0.443813	1.64678	0.269503	0.787543	0.995393	-	0.0270407		0	0	0
	GUT_GENOME143525	Clostridium Q saccharolyticum	Bacteria	Firmicutes_A	Clostridia	Lachnospirales	Lachnospiraceae	Clostridium_Q	Clostridium_Q_saccharolyticum		0.000562271	0.000206104	1.44261	-	-	Y	LOW	2.30605	0.00210867	-	3.05839	1.28903	2.37263	0.017662	0.519793	-	0		0.000406208	0.000206104	0.292967	-	-	-	0	0	-	-	0.454784	1.48257	0.306755	0.75903	0.995393	-	0.0326303		2.17896e-05	3.37142e-05	0
	GUT_GENOME143527	Cronobacter malonaticus	Bacteria	Proteobacteria	Gammaproteobacteria	Enterobacterales	Enterobacteriaceae	Cronobacter	Cronobacter_malonaticus		0	0	0	-	-	-	0	0	-	-	-	-	-	-	-	-	-		0	0	0	-	-	-	0	0	-	-	-	-	-	-	-	-	-		0	0.000833986	0
	GUT_GENOME143632	Gordonibacter pamelaeae	Bacteria	Actinobacteriota	Coriobacteriia	Coriobacteriales	Eggerthellaceae	Gordonibacter	Gordonibacter_pamelaeae		5.53081e-05	0.000119817	0	-	-	-	0	0	-	-	-0.861075	0.834368	-1.03201	0.302068	0.79141	-	-		0.000144399	0.000119817	0	-	-	-	0	0	-	-	-0.233298	0.926118	-0.25191	0.801111	0.995393	-	0.0378571		0	0	0
	GUT_GENOME143711	Kluyvera ascorbata B	Bacteria	Proteobacteria	Gammaproteobacteria	Enterobacterales	Enterobacteriaceae	Kluyvera	Kluyvera_ascorbata_B		0	0	0	-	-	-	0	0	-	-	-	-	-	-	-	-	-		0	0	0	-	-	-	0	0	-	-	-	-	-	-	-	-	-		0	0.000132709	1.41121
	GUT_GENOME143712	Agathobacter rectalis	Bacteria	Firmicutes_A	Clostridia	Lachnospirales	Lachnospiraceae	Agathobacter	Agathobacter_rectalis		0.0213569	0.0245088	0	-	-	-	0	0	-	-	-1.54328	1.33688	-1.15439	0.248339	0.742023	-	0.00888786		0.025168	0.0245088	0	-	-	-	0	0	-	-	-2.07565	1.37075	-1.51425	0.129963	0.995393	-	0.0681919		0.000254657	0.00153251	0
	GUT_GENOME143723	Citrobacter B koseri	Bacteria	Proteobacteria	Gammaproteobacteria	Enterobacterales	Enterobacteriaceae	Citrobacter_B	Citrobacter_B_koseri		0	0	0	-	-	-	0	0	-	-	-	-	-	-	-	-	-		0	0	0	-	-	-	0	0	-	-	-	-	-	-	-	-	-		0.000148115	0.000805991	0.621306
	GUT_GENOME143724	Citrobacter europaeus	Bacteria	Proteobacteria	Gammaproteobacteria	Enterobacterales	Enterobacteriaceae	Citrobacter	Citrobacter europaeus		0	0	0	-	-	-	0	0	-	-	-	-	-	-	-	-	-		0	0	0	-	-	-	0	0	-	-	-	-	-	-	-	-	-		0	0	0
	GUT_GENOME143727	Klebsiella B aerogenes	Bacteria	Proteobacteria	Gammaproteobacteria	Enterobacterales	Enterobacteriaceae	Klebsiella_B	Klebsiella_B_aerogenes		0	0	0	-	-	-	0	0	-	-	-	-	-	-	-	-	-		0	0	0	-	-	-	0	0	-	-	-	-	-	-	-	-	-		0.00163493	0.00012952	0
	GUT_GENOME143740	Enterobacter cloacae B	Bacteria	Proteobacteria	Gammaproteobacteria	Enterobacterales	Enterobacteriaceae	Enterobacter	Enterobacter_cloacae_B		0	0	0	-	-	-	0	0	-	-	-	-	-	-	-	-	-		0	0	0	-	-	-	0	0	-	-	-	-	-	-	-	-	-		0	0.000464822	0
	GUT_GENOME143746	Enterobacter nimipressuralis	Bacteria	Proteobacteria	Gammaproteobacteria	Enterobacterales	Enterobacteriaceae	Enterobacter	Enterobacter_nimipressuralis		0	0	0	-	-	-	0	0	-	-	-	-	-	-	-	-	-		0	0	0	-	-	-	0	0	-	-	-	-	-	-	-	-	-		3.02169e-05	0.00476472	5.94078
	GUT_GENOME143747	Enterobacter cloacae	Bacteria	Proteobacteria	Gammaproteobacteria	Enterobacterales	Enterobacteriaceae	Enterobacter	Enterobacter_cloacae		0	0	0	-	-	-	0	0	-	-	-	-	-	-	-	-	-		0	0	0	-	-	-	0	0	-	-	-	-	-	-	-	-	-		0	7.06052e-06	0
	GUT_GENOME143749	Enterobacter cloacae K	Bacteria	Proteobacteria	Gammaproteobacteria	Enterobacterales	Enterobacteriaceae	Enterobacter	Enterobacter_cloacae_K		0	0	0	-	-	-	0	0	-	-	-	-	-	-	-	-	-		0	0	0	-	-	-	0	0	-	-	-	-	-	-	-	-	-		0	0.000131131	0.571761
	GUT_GENOME143751	Enterobacter cloacae H	Bacteria	Proteobacteria	Gammaproteobacteria	Enterobacterales	Enterobacteriaceae	Enterobacter	Enterobacter_cloacae_H		0	0	0	-	-	-	0	0	-	-	-	-	-	-	-	-	-		0	0	0	-	-	-	0	0	-	-	-	-	-	-	-	-	-		0	8.25812e-05	2.06645
	GUT_GENOME143760	Enterobacter himalayensis	Bacteria	Proteobacteria	Gammaproteobacteria	Enterobacterales	Enterobacteriaceae	Enterobacter	Enterobacter_himalayensis		0	0	0	-	-	-	0	0	-	-	-	-	-	-	-	-	-		0	0	0	-	-	-	0	0	-	-	-	-	-	-	-	-	-		6.05218e-05	0.00262441	2.57405
	GUT_GENOME144544	Escherichia coli D	Bacteria	Proteobacteria	Gammaproteobacteria	Enterobacterales	Enterobacteriaceae	Escherichia	Escherichia_coli_D		0.00124945	0.000452438	0	-	-	-	0	0	-	-	-0.847242	1.22427	-0.692038	0.488913	0.887428	-	0.00528676		0.000212955	0.000452438	0.933161	-	-	-	0	0	-	-	-0.774737	1.22432	-0.632792	0.52687	0.995393	-	0.0364078		0.0297387	0.0103086	2.13265
	GUT_GENOME145378	Escherichia albertii	Bacteria	Proteobacteria	Gammaproteobacteria	Enterobacterales	Enterobacteriaceae	Escherichia	Escherichia_albertii		0	0	0	-	-	-	0	0	-	-	-	-	-	-	-	-	-		0	0	0	-	-	-	0	0	-	-	-	-	-	-	-	-	-		0.000941012	0.000366058	0.798542
	GUT_GENOME145587	Slackia A sp.	Bacteria	Actinobacteriota	Coriobacteriia	Coriobacteriales	Eggerthellaceae	Slackia_A			0.000223447	0.000425144	0	-	-	-	0	0	-	-	-1.99364	1.11932	-1.78112	0.0748928	0.690974	-	0.0200646		0.000313674	0.000425144	0	-	-	-	0	0	-	-	-0.652455	1.14313	-0.570763	0.568161	0.995393	-	0.037967		5.30177e-05	0.000174371	0
	GUT_GENOME145695	Klebsiella quasipneumoniae	Bacteria	Proteobacteria	Gammaproteobacteria	Enterobacterales	Enterobacteriaceae	Klebsiella	Klebsiella_quasipneumoniae		0	0	0	-	-	-	0	0	-	-	-	-	-	-	-	-	-		0	0	0	-	-	-	0	0	-	-	-	-	-	-	-	-	-		0.000344575	0.000153538	0
	GUT_GENOME145698	Klebsiella variicola	Bacteria	Proteobacteria	Gammaproteobacteria	Enterobacterales	Enterobacteriaceae	Klebsiella	Klebsiella_variicola		0	0	0	-	-	-	0	0	-	-	-	-	-	-	-	-	-		0	0	0	-	-	-	0	0	-	-	-	-	-	-	-	-	-		0.00455159	0.000501849	1.70683
	GUT_GENOME145980	Morganella morganii	Bacteria	Proteobacteria	Gammaproteobacteria	Enterobacterales	Enterobacteriaceae	Morganella	Morganella_morganii		0	0	0	-	-	-	0	0	-	-	-	-	-	-	-	-	-		0	0	0	-	-	-	0	0	-	-	-	-	-	-	-	-	-		7.15439e-05	4.51654e-06	0
	GUT_GENOME145982	Proteus mirabilis	Bacteria	Proteobacteria	Gammaproteobacteria	Enterobacterales	Enterobacteriaceae	Proteus	Proteus_mirabilis		0	0	0	-	-	-	0	0	-	-	-	-	-	-	-	-	-		0	0	0	-	-	-	0	0	-	-	-	-	-	-	-	-	-		1.24735e-05	5.86976e-05	0
	GUT_GENOME145983	Escherichia fergusonii	Bacteria	Proteobacteria	Gammaproteobacteria	Enterobacterales	Enterobacteriaceae	Escherichia	Escherichia_fergusonii		2.28182e-05	0	0	-	-	-	0	0	-	-	-	-	-	-	-	-	-		0	0	0	-	-	-	0	0	-	-	-	-	-	-	-	-	-		0.00365778	0.00103187	4.62107
	GUT_GENOME145985	Roseburia hominis	Bacteria	Firmicutes_A	Clostridia	Lachnospirales	Lachnospiraceae	Roseburia	Roseburia_hominis		0.00311542	0.00155409	0	-	-	-	0	0	-	-	1.24452	1.32448	0.939633	0.347406	0.801909	-	0.0228543		0.00175623	0.00155409	0.506792	-	-	-	0	0	-	-	-0.0265579	1.39462	-0.0190431	0.984807	0.999605	-	0.025504		1.43851e-05	0.000720528	0
	GUT_GENOME146008	Enterobacter sesami	Bacteria	Proteobacteria	Gammaproteobacteria	Enterobacterales	Enterobacteriaceae	Enterobacter	Enterobacter_sesami		0	0	0	-	-	-	0	0	-	-	-	-	-	-	-	-	-		0	0	0	-	-	-	0	0	-	-	-	-	-	-	-	-	-		0	0.000377062	1.72641
	GUT_GENOME146009	Pluralibacter gergoviae	Bacteria	Proteobacteria	Gammaproteobacteria	Enterobacterales	Enterobacteriaceae	Pluralibacter	Pluralibacter_gergoviae		0	0	0	-	-	-	0	0	-	-	-	-	-	-	-	-	-		0	0	0	-	-	-	0	0	-	-	-	-	-	-	-	-	-		0	2.50102e-05	0
	GUT_GENOME146010	Metakosakonia intermedia	Bacteria	Proteobacteria	Gammaproteobacteria	Enterobacterales	Enterobacteriaceae	Metakosakonia	Metakosakonia_intermedia		0	0	0	-	-	-	0	0	-	-	-	-	-	-	-	-	-		0	0	0	-	-	-	0	0	-	-	-	-	-	-	-	-	-		0	5.04044e-05	0
	GUT_GENOME147109	Christensenella minuta	Bacteria	Firmicutes_A	Clostridia	Christensenellales	Christensenellaceae	Christensenella	Christensenella_minuta		8.86408e-06	0	0	-	-	-	0	0	-	-	-	-	-	-	-	-	-		0	0	0	-	-	-	0	0	-	-	-	-	-	-	-	-	-		0.000115129	6.24118e-06	0
	GUT_GENOME147146	Aeromonas caviae	Bacteria	Proteobacteria	Gammaproteobacteria	Enterobacterales	Aeromonadaceae	Aeromonas	Aeromonas caviae		0	0	0	-	-	-	0	0	-	-	-	-	-	-	-	-	-		0	0	0	-	-	-	0	0	-	-	-	-	-	-	-	-	-		0	0	0
	GUT_GENOME147149	Anaerostipes hadrus	Bacteria	Firmicutes_A	Clostridia	Lachnospirales	Lachnospiraceae	Anaerostipes	Anaerostipes_hadrus		0.0108333	0.00731336	1.12029	-	-	Y	LOW	3.32554	0.0261302	-	0.439138	1.18798	0.36965	0.711643	0.921956	-	0.0332759		0.00776069	0.00731336	0	-	-	-	0	0	-	-	-0.816121	1.1543	-0.707028	0.479549	0.995393	-	0.0540361		0.00128406	0.000690219	0
	GUT_GENOME147164	Ruminiclostridium E siraeum	Bacteria	Firmicutes_A	Clostridia	Oscillospirales	Ruminococcaceae	Ruminiclostridium_E	Ruminiclostridium_E_siraeum		0.00392651	0.00120062	1.97491	15	-	-	0	0	-	-	1.33313	1.4099	0.945544	0.344381	0.801909	0.374327	0.0189634		0.00126148	0.00120062	0	-	-	-	0	0	-	-	0.72082	1.40391	0.513437	0.607646	0.995393	-	0.0373762		8.4993e-06	1.96385e-05	0
	GUT_GENOME147524	Citrobacter A farmeri	Bacteria	Proteobacteria	Gammaproteobacteria	Enterobacterales	Enterobacteriaceae	Citrobacter_A	Citrobacter_A_farmeri		0	0	0	-	-	-	0	0	-	-	-	-	-	-	-	-	-		0	0	0	-	-	-	0	0	-	-	-	-	-	-	-	-	-		0	9.20457e-05	0
	GUT_GENOME147525	Citrobacter werkmanii A	Bacteria	Proteobacteria	Gammaproteobacteria	Enterobacterales	Enterobacteriaceae	Citrobacter	Citrobacter_werkmanii_A		0	0	0	-	-	-	0	0	-	-	-	-	-	-	-	-	-		0	0	0	-	-	-	0	0	-	-	-	-	-	-	-	-	-		0	3.06256e-05	0
	GUT_GENOME147598	Klebsiella pneumoniae	Bacteria	Proteobacteria	Gammaproteobacteria	Enterobacterales	Enterobacteriaceae	Klebsiella	Klebsiella_pneumoniae		0	7.77783e-05	0	-	-	-	0	0	-	-	-	-	-	-	-	-	-		5.27463e-05	7.77783e-05	0	-	-	-	0	0	-	-	-	-	-	-	-	-	-		0.00215916	0.0119278	3.08853
	GUT_GENOME147602	Collinsella aerofaciens A	Bacteria	Actinobacteriota	Coriobacteriia	Coriobacteriales	Coriobacteriaceae	Collinsella	Collinsella_aerofaciens_A		0	0	0	-	-	-	0	0	-	-	-	-	-	-	-	-	-		0	0	0	-	-	-	0	0	-	-	-	-	-	-	-	-	-		0	2.74251e-06	0
	GUT_GENOME147612	Paraprevotella clara	Bacteria	Bacteroidota	Bacteroidia	Bacteroidales	Bacteroidaceae	Paraprevotella	Paraprevotella_clara		0.00189516	0.00148073	0	-	-	-	0	0	-	-	0.313485	1.47064	0.213162	0.831201	0.935899	-	0.0119217		0.0022334	0.00148073	0	-	-	-	0	0	-	-	1.23411	1.58064	0.780765	0.434941	0.995393	-	0.0118746		5.26708e-05	0.000709039	0.388123
	GUT_GENOME147630	Lactobacillus G parafarraginis	Bacteria	Firmicutes	Bacilli	Lactobacillales	Lactobacillaceae	Lactobacillus_G	Lactobacillus_G_parafarraginis		0	0	0	-	-	-	0	0	-	-	-	-	-	-	-	-	-		0	0	0	-	-	-	0	0	-	-	-	-	-	-	-	-	-		5.17143e-06	0	0
	GUT_GENOME147673	Eggerthella lenta	Bacteria	Actinobacteriota	Coriobacteriia	Coriobacteriales	Eggerthellaceae	Eggerthella	Eggerthella_lenta		0.000888498	0.00245185	0	-	-	-	0	0	-	-	0.376781	1.43945	0.261754	0.793511	0.924799	-	0.0209235		0.00179278	0.00245185	1.91308	25	-	-	0	0	-	-	-0.952052	1.56743	-0.607396	0.543588	0.995393	0.543588	0.017262		0.00337424	0.00245677	0
	GUT_GENOME147678	Faecalibacterium prausnitzii G	Bacteria	Firmicutes_A	Clostridia	Oscillospirales	Ruminococcaceae	Faecalibacterium	Faecalibacterium_prausnitzii_G		0.012239	0.00722419	0.00753959	-	-	-	0	0	-	-	0.442432	1.15008	0.384695	0.700464	0.921956	-	0.00997244		0.0116869	0.00722419	0.0833402	-	-	-	0	0	-	-	-0.0449473	1.19232	-0.0376974	0.969929	0.999605	-	0.0100611		4.14401e-05	0.00216251	0
	GUT_GENOME147776	Neobitarella massiliensis	Bacteria	Firmicutes_A	Clostridia	Oscillospirales	Ruminococcaceae	Neobitarella	Neobitarella_massiliensis		0.00109857	0.00105807	0	-	-	-	0	0	-	-	-0.887954	1.36697	-0.64958	0.515963	0.890749	-	0.00480396		0.00126234	0.00105807	0	-	-	-	0	0	-	-	-0.0386041	1.41956	-0.0271943	0.978305	0.999605	-	0.0101022		0.000385468	0.00104189	1.63961
	GUT_GENOME147777	Megasphaera elsdenii	Bacteria	Firmicutes_C	Negativicutes	Veillonellales	Megasphaeraceae	Megasphaera	Megasphaera_elsdenii		0	4.07585e-05	0	-	-	-	0	0	-	-	-	-	-	-	-	-	-		0	4.07585e-05	0	-	-	-	0	0	-	-	-	-	-	-	-	-	-		3.22995e-05	0.000321267	0
	GUT_GENOME147854	Bacteroides caccae	Bacteria	Bacteroidota	Bacteroidia	Bacteroidales	Bacteroidaceae	Bacteroides	Bacteroides_caccae		0.00383411	0.00753548	1.78881	-	Y	-	HIGH	3.32365	0.0130365	-	-1.72043	1.03998	-1.65429	0.0980684	0.690974	-	0.0834119		0.00625169	0.00753548	1.60246	-	-	-	0	0	-	-	0.425245	0.976252	0.435589	0.663135	0.995393	-	0.043203		0.00595675	0.013215	0
	GUT_GENOME148088	Streptococcus sp001556435	Bacteria	Firmicutes	Bacilli	Lactobacillales	Streptococcaceae	Streptococcus	Streptococcus_sp001556435		0.000555713	0.000357253	0	-	-	-	0	0	-	-	0.535173	1.12501	0.475705	0.634285	0.909845	-	0.0257882		0.000864749	0.000357253	0.0272967	-	-	-	0	0	-	-	1.13605	1.28473	0.884271	0.37655	0.995393	-	0.0373086		0.000634566	0.00019627	2.09405
	GUT_GENOME148095	Haemophilus A paraphrohaemolyticus	Bacteria	Proteobacteria	Gammaproteobacteria	Enterobacterales	Pasteurellaceae	Haemophilus_A	Haemophilus_A paraphrohaemolyticus		0	0	0	-	-	-	0	0	-	-	-	-	-	-	-	-	-		0	0	0	-	-	-	0	0	-	-	-	-	-	-	-	-	-		0	0	0
	GUT_GENOME148443	Lachnospira sp000436535	Bacteria	Firmicutes_A	Clostridia	Lachnospirales	Lachnospiraceae	Lachnospira	Lachnospira_sp000436535		0.00107654	0.000313619	0	-	-	-	0	0	-	-	-0.26786	0.902566	-0.296776	0.766638	0.921956	-	-		0.00100196	0.000313619	0	-	-	-	0	0	-	-	-1.32608	1.06429	-1.24598	0.212771	0.995393	-	0.0453381		0	0	0
	GUT_GENOME148641	Streptococcus oralis AE	Bacteria	Firmicutes	Bacilli	Lactobacillales	Streptococcaceae	Streptococcus	Streptococcus_oralis_AE		2.60414e-05	0	0	-	-	-	0	0	-	-	-	-	-	-	-	-	-		2.53181e-05	0	0	-	-	-	0	0	-	-	-	-	-	-	-	-	-		3.37576e-05	7.67494e-06	0
	GUT_GENOME148816	Megasphaera sp.	Bacteria	Firmicutes_C	Negativicutes	Veillonellales	Megasphaeraceae	Megasphaera			0	0	0	-	-	-	0	0	-	-	-	-	-	-	-	-	-		0	0	0	-	-	-	0	0	-	-	-	-	-	-	-	-	-		0	0.000114533	0
	GUT_GENOME148897	CAG-279 sp000437795	Bacteria	Bacteroidota	Bacteroidia	Bacteroidales	Muribaculaceae	CAG-279	CAG-279_sp000437795		0.00023203	0.000130902	0	-	-	-	0	0	-	-	-0.507916	0.945566	-0.537156	0.59116	0.895196	-	0.0174423		0.000217023	0.000130902	1.001	-	-	-	0	0	-	-	0.582649	1.10293	0.528276	0.597308	0.995393	-	0.0469722		8.10042e-05	8.41662e-05	0
	GUT_GENOME148915	Collinsella sp.	Bacteria	Actinobacteriota	Coriobacteriia	Coriobacteriales	Coriobacteriaceae	Collinsella			0	0	0	-	-	-	0	0	-	-	-	-	-	-	-	-	-		0	0	0	-	-	-	0	0	-	-	-	-	-	-	-	-	-		7.78084e-06	2.36948e-05	0
	GUT_GENOME149497	Romboutsia timonensis	Bacteria	Firmicutes_A	Clostridia	Peptostreptococcales	Peptostreptococcaceae	Romboutsia	Romboutsia_timonensis		0.00152115	0.00130825	0	-	-	-	0	0	-	-	1.46706	1.40665	1.04295	0.29697	0.79141	-	0.0237661		0.00108437	0.00130825	0	-	-	-	0	0	-	-	0.894573	1.49201	0.599576	0.548789	0.995393	-	0.03714		0	0.000455816	0
	GUT_GENOME150050	Bacteroides A sp.	Bacteria	Bacteroidota	Bacteroidia	Bacteroidales	Bacteroidaceae	Bacteroides_A			0.00112546	1.80175e-05	0	-	-	-	0	0	-	-	-	-	-	-	-	-	-		2.15209e-05	1.80175e-05	0	-	-	-	0	0	-	-	-	-	-	-	-	-	-		0	8.93392e-06	0
	GUT_GENOME150307	Clostridium sp.	Bacteria	Firmicutes_A	Clostridia	Clostridiales	Clostridiaceae	Clostridium			0	0	0	-	-	-	0	0	-	-	-	-	-	-	-	-	-		0	0	0	-	-	-	0	0	-	-	-	-	-	-	-	-	-		0	2.24963e-05	0
	GUT_GENOME150720	Ruminococcus E sp003526955	Bacteria	Firmicutes_A	Clostridia	Oscillospirales	Acutalibacteraceae	Ruminococcus_E	Ruminococcus_E_sp003526955		0.00276337	0.00106362	0	-	-	-	0	0	-	-	-0.290528	0.86674	-0.335196	0.737477	0.921956	-	-		0.00178131	0.00106362	1.001	-	-	-	0	0	-	-	-	-	-	-	-	-	-		9.0492e-05	7.19221e-06	0
	GUT_GENOME150801	CAG-354 sp.	Bacteria	Firmicutes_A	Clostridia	TANB77	CAG-508	CAG-354			0	0	0	-	-	-	0	0	-	-	-	-	-	-	-	-	-		0	0	0	-	-	-	0	0	-	-	-	-	-	-	-	-	-		0	1.46515e-05	0
	GUT_GENOME150819	Ruminococcus C sp.	Bacteria	Firmicutes_A	Clostridia	Oscillospirales	Ruminococcaceae	Ruminococcus_C			0	0.000877879	0.0471144	-	Y	-	HIGH	2.71423	0.0384106	-	-1.91198	0.8323	-2.29723	0.0216058	0.528563	-	-		0.000378706	0.000877879	0	-	-	-	0	0	-	-	-1.6532	0.984897	-1.67855	0.0932404	0.995393	-	0.0582132		0	0	0
	GUT_GENOME151017	Fusobacterium A sp.	Bacteria	Fusobacteriota	Fusobacteriia	Fusobacteriales	Fusobacteriaceae	Fusobacterium_A			1.25054e-05	1.68663e-05	0	-	-	-	0	0	-	-	-	-	-	-	-	-	-		1.21581e-05	1.68663e-05	0	-	-	-	0	0	-	-	-	-	-	-	-	-	-		0.000168903	6.08801e-05	1.17998
	GUT_GENOME151520	-	Bacteria	Bacteroidota	Bacteroidia	Bacteroidales	Bacteroidaceae				0.00015812	0.000297268	0	-	-	-	0	0	-	-	-1.01276	1.05884	-0.956477	0.338831	0.801909	-	0.0230214		0.000404112	0.000297268	0	-	-	-	0	0	-	-	0.866342	1.1983	0.722977	0.469694	0.995393	-	0.0460865		0	3.64499e-05	0
	GUT_GENOME151605	Haemophilus D sp.	Bacteria	Proteobacteria	Gammaproteobacteria	Enterobacterales	Pasteurellaceae	Haemophilus_D			2.82392e-05	0	0	-	-	-	0	0	-	-	-	-	-	-	-	-	-		2.74548e-05	0	0	-	-	-	0	0	-	-	-	-	-	-	-	-	-		0.000111707	0	1.34406
	GUT_GENOME151978	Lachnospira sp000436475	Bacteria	Firmicutes_A	Clostridia	Lachnospirales	Lachnospiraceae	Lachnospira	Lachnospira_sp000436475		3.05445e-05	0.000161366	1.41705	-	-	-	0	0	-	-	-1.94424	0.885793	-2.19491	0.0281699	0.540042	-	0		0.000111571	0.000161366	0	-	-	-	0	0	-	-	-0.308451	1.00301	-0.307527	0.758442	0.995393	-	0.0393652		0	8.00835e-05	0
	GUT_GENOME152049	CAG-269 sp001916065	Bacteria	Firmicutes_A	Clostridia	TANB77	CAG-508	CAG-269	CAG-269_sp001916065		0	1.34515e-05	0	-	-	-	0	0	-	-	-	-	-	-	-	-	-		0	1.34515e-05	0	-	-	-	0	0	-	-	-	-	-	-	-	-	-		0	0	0
	GUT_GENOME152364	Akkermansia sp.	Bacteria	Verrucomicrobiota	Verrucomicrobiae	Verrucomicrobiales	Akkermansiaceae	Akkermansia			0	0	0	-	-	-	0	0	-	-	-	-	-	-	-	-	-		0	0	0	-	-	-	0	0	-	-	-	-	-	-	-	-	-		0	0	0
	GUT_GENOME152489	Bacteroides sp.	Bacteria	Bacteroidota	Bacteroidia	Bacteroidales	Bacteroidaceae	Bacteroides			8.42165e-05	1.71033e-05	0	-	-	-	0	0	-	-	0.746026	0.799292	0.933358	0.350635	0.801909	-	-		8.18771e-05	1.71033e-05	0	-	-	-	0	0	-	-	0.610588	0.938093	0.650883	0.515122	0.995393	-	0.0747545		4.68856e-05	2.35612e-05	0
	GUT_GENOME152519	Parabacteroides sp.	Bacteria	Bacteroidota	Bacteroidia	Bacteroidales	Tannerellaceae	Parabacteroides			0.000287266	0.000181023	0	-	-	-	0	0	-	-	0.266331	1.14465	0.232675	0.816013	0.926549	-	0.0176852		0.000340285	0.000181023	0.96816	-	-	-	0	0	-	-	1.57356	1.23413	1.27503	0.202298	0.995393	-	0.0581617		8.33099e-05	0.000119702	0
	GUT_GENOME152588	Lawsonibacter sp.	Bacteria	Firmicutes_A	Clostridia	Oscillospirales	Oscillospiraceae	Lawsonibacter			6.07313e-05	0	0	-	-	-	0	0	-	-	-	-	-	-	-	-	-		0	0	0	-	-	-	0	0	-	-	-	-	-	-	-	-	-		0	0	0
	GUT_GENOME152999	Alistipes sp.	Bacteria	Bacteroidota	Bacteroidia	Bacteroidales	Rikenellaceae	Alistipes			0	5.23946e-05	0	-	-	-	0	0	-	-	-	-	-	-	-	-	-		6.25825e-05	5.23946e-05	0	-	-	-	0	0	-	-	-	-	-	-	-	-	-		0	0	0
	GUT_GENOME153241	Blautia sp.	Bacteria	Firmicutes_A	Clostridia	Lachnospirales	Lachnospiraceae	Blautia			0.000136739	0.000160725	0	-	-	-	0	0	-	-	0.281749	0.919464	0.306427	0.759279	0.921956	-	0.0350982		0.000214204	0.000160725	0.484666	-	-	-	0	0	-	-	0.987586	1.0101	0.97771	0.328218	0.995393	-	0.0765241		0.000356147	0.000372851	0
	GUT_GENOME153272	Eubacterium A sp.	Bacteria	Firmicutes_A	Clostridia	Peptostreptococcales	Anaerovoracaceae	Eubacterium_A			1.83911e-05	0	0	-	-	-	0	0	-	-	-	-	-	-	-	-	-		1.78802e-05	0	0	-	-	-	0	0	-	-	-	-	-	-	-	-	-		0	0	0
	GUT_GENOME153591	CAG-274 sp.	Bacteria	Firmicutes_A	Clostridia	Lachnospirales	CAG-274	CAG-274			0.000322385	0.000296335	0	-	-	-	0	0	-	-	-1.5876	0.947705	-1.67521	0.0938938	0.690974	-	0.00824595		4.48146e-05	0.000296335	0.871576	-	Y	-	HIGH	2.63271	0.0166971	-	-2.71057	1.11196	-2.43765	0.014783	0.995393	-	0		0	0	0
	GUT_GENOME153760	Prevotella sp.	Bacteria	Bacteroidota	Bacteroidia	Bacteroidales	Bacteroidaceae	Prevotella			0.000644021	0.000498778	0	-	-	-	0	0	-	-	-0.254443	1.03482	-0.245882	0.805773	0.925125	-	0.0167876		0.000358001	0.000498778	0	-	-	-	0	0	-	-	-0.00612726	1.013	-0.00604864	0.995174	0.999605	-	0.0344329		0	0.000235306	0
	GUT_GENOME154740	Faecalibacterium sp.	Bacteria	Firmicutes_A	Clostridia	Oscillospirales	Ruminococcaceae	Faecalibacterium			0.000212171	0.000276971	0	-	-	-	0	0	-	-	-0.901557	1.19553	-0.754108	0.450785	0.864987	-	0.0174604		0.000193705	0.000276971	1.001	-	-	-	0	0	-	-	-1.7723	1.30086	-1.3624	0.173071	0.995393	-	0.0716109		0	9.2336e-06	0
	GUT_GENOME154896	CAG-83 sp003539495	Bacteria	Firmicutes_A	Clostridia	Oscillospirales	Oscillospiraceae	CAG-83	CAG-83_sp003539495		0.000128333	0.000119791	0	-	-	-	0	0	-	-	-0.312824	0.843876	-0.370699	0.710862	0.921956	-	-		9.38798e-05	0.000119791	1.001	-	-	-	0	0	-	-	0.0495339	0.851621	0.0581642	0.953618	0.999605	-	0.0520715		0	0	0
	GUT_GENOME155164	Bacteroides A sp.	Bacteria	Bacteroidota	Bacteroidia	Bacteroidales	Bacteroidaceae	Bacteroides_A			1.16573e-05	0	0	-	-	-	0	0	-	-	-	-	-	-	-	-	-		1.13334e-05	0	0	-	-	-	0	0	-	-	-	-	-	-	-	-	-		0	4.63675e-06	0
	GUT_GENOME155267	CAG-495 sp001917125	Bacteria	Proteobacteria	Alphaproteobacteria	RF32	CAG-239	CAG-495	CAG-495_sp001917125		0.00121719	0.000401869	0	-	-	-	0	0	-	-	-0.0839884	0.992536	-0.0846201	0.932563	0.977924	-	0.00663522		0.00105158	0.000401869	0	-	-	-	0	0	-	-	-0.246457	1.09632	-0.224804	0.822132	0.999605	-	0.0295319		0	0	0
	GUT_GENOME155275	Oscillibacter sp.	Bacteria	Firmicutes_A	Clostridia	Oscillospirales	Oscillospiraceae	Oscillibacter			0.000169387	0.000111588	0	-	-	-	0	0	-	-	0.0216163	0.919664	0.0235045	0.981248	0.990206	-	0.0250623		0.000153367	0.000111588	1.001	-	-	-	0	0	-	-	-0.0949759	0.958426	-0.0990957	0.921062	0.999605	-	0.0298121		0	0	0
	GUT_GENOME155428	Veillonella sp.	Bacteria	Firmicutes_C	Negativicutes	Veillonellales	Veillonellaceae	Veillonella			0	0	0	-	-	-	0	0	-	-	-	-	-	-	-	-	-		0	0	0	-	-	-	0	0	-	-	-	-	-	-	-	-	-		2.28864e-05	3.23546e-06	0
	GUT_GENOME155439	Faecalibacterium prausnitzii J	Bacteria	Firmicutes_A	Clostridia	Oscillospirales	Ruminococcaceae	Faecalibacterium	Faecalibacterium_prausnitzii_J		0.00238338	0.00235599	1.87832	-	-	-	0	0	-	-	-1.75396	1.30102	-1.34815	0.17761	0.702517	-	0.0408		0.00242741	0.00235599	1.07945	-	-	Y	LOW	2.67654	0.0278906	-	-2.45653	1.40148	-1.75282	0.0796337	0.995393	-	0.0741836		1.73535e-05	4.56655e-05	0
	GUT_GENOME155674	Bacteroides ndongoniae	Bacteria	Bacteroidota	Bacteroidia	Bacteroidales	Bacteroidaceae	Bacteroides	Bacteroides_ndongoniae		0.000213371	0	0	-	-	-	0	0	-	-	-	-	-	-	-	-	-		0.000191313	0	0	-	-	-	0	0	-	-	-	-	-	-	-	-	-		7.22793e-06	0	0
	GUT_GENOME155708	-	Bacteria	Firmicutes_A	Clostridia	4C28d-15	CAG-727				8.02036e-05	0	0	-	-	-	0	0	-	-	-	-	-	-	-	-	-		0	0	0	-	-	-	0	0	-	-	-	-	-	-	-	-	-		0	0	0
	GUT_GENOME155713	Negativibacillus massiliensis	Bacteria	Firmicutes_A	Clostridia	Oscillospirales	Ruminococcaceae	Negativibacillus	Negativibacillus_massiliensis		0.000571038	6.15272e-05	0	-	-	Y	LOW	2.41069	0.0121064	-	1.50274	0.919378	1.63452	0.102149	0.690974	-	0		0.000464318	6.15272e-05	0	-	-	-	0	0	-	-	0.364577	1.0509	0.34692	0.728652	0.995393	-	0.0441447		0	0	0
	GUT_GENOME155718	-	Bacteria	Firmicutes_A	Clostridia	Lachnospirales					1.34482e-05	0	0	-	-	-	0	0	-	-	-	-	-	-	-	-	-		0	0	0	-	-	-	0	0	-	-	-	-	-	-	-	-	-		0	0	0
	GUT_GENOME155809	Veillonella sp.	Bacteria	Firmicutes_C	Negativicutes	Veillonellales	Veillonellaceae	Veillonella			0	0	0	-	-	-	0	0	-	-	-	-	-	-	-	-	-		0	0	0	-	-	-	0	0	-	-	-	-	-	-	-	-	-		0	3.74138e-05	0
	GUT_GENOME155913	Haemophilus D sp.	Bacteria	Proteobacteria	Gammaproteobacteria	Enterobacterales	Pasteurellaceae	Haemophilus_D			0	0	0	-	-	-	0	0	-	-	-	-	-	-	-	-	-		0	0	0	-	-	-	0	0	-	-	-	-	-	-	-	-	-		5.75752e-05	0	1.09461
	GUT_GENOME155926	Haemophilus A parahaemolyticus	Bacteria	Proteobacteria	Gammaproteobacteria	Enterobacterales	Pasteurellaceae	Haemophilus_A	Haemophilus_A parahaemolyticus		0	0	0	-	-	-	0	0	-	-	-	-	-	-	-	-	-		0	0	0	-	-	-	0	0	-	-	-	-	-	-	-	-	-		0	0	0
	GUT_GENOME155959	TF01-11 sp003149875	Bacteria	Firmicutes_A	Clostridia	Lachnospirales	Lachnospiraceae	TF01-11	TF01-11_sp003149875		8.83139e-05	1.75961e-05	0	-	-	-	0	0	-	-	0.166405	0.725299	0.229429	0.818535	0.927336	-	-		8.58608e-05	1.75961e-05	0	-	-	-	0	0	-	-	-0.340414	0.929491	-0.366237	0.714188	0.995393	-	0.0512226		0	0.000200941	0
	GUT_GENOME155972	Haemophilus D parainfluenzae K	Bacteria	Proteobacteria	Gammaproteobacteria	Enterobacterales	Pasteurellaceae	Haemophilus_D	Haemophilus_D_parainfluenzae_K		3.44572e-05	0	0	-	-	-	0	0	-	-	-	-	-	-	-	-	-		3.35e-05	0	0	-	-	-	0	0	-	-	-	-	-	-	-	-	-		0.000215951	0	2.56662
	GUT_GENOME156063	Leptotrichia sp.	Bacteria	Fusobacteriota	Fusobacteriia	Fusobacteriales	Leptotrichiaceae	Leptotrichia			0	0	0	-	-	-	0	0	-	-	-	-	-	-	-	-	-		0	0	0	-	-	-	0	0	-	-	-	-	-	-	-	-	-		0	5.74822e-06	0
	GUT_GENOME156119	Prevotella jejuni	Bacteria	Bacteroidota	Bacteroidia	Bacteroidales	Bacteroidaceae	Prevotella	Prevotella_jejuni		0	0	0	-	-	-	0	0	-	-	-	-	-	-	-	-	-		0	0	0	-	-	-	0	0	-	-	-	-	-	-	-	-	-		0	1.73497e-05	0
	GUT_GENOME156122	Haemophilus sp002998595	Bacteria	Proteobacteria	Gammaproteobacteria	Enterobacterales	Pasteurellaceae	Haemophilus	Haemophilus_sp002998595		0	0	0	-	-	-	0	0	-	-	-	-	-	-	-	-	-		0	0	0	-	-	-	0	0	-	-	-	-	-	-	-	-	-		0.000163977	4.38632e-05	0
	GUT_GENOME156224	Veillonella parvula	Bacteria	Firmicutes_C	Negativicutes	Veillonellales	Veillonellaceae	Veillonella	Veillonella_parvula		0	0	0	-	-	-	0	0	-	-	-	-	-	-	-	-	-		0	0	0	-	-	-	0	0	-	-	-	-	-	-	-	-	-		0.00225029	0.000800142	2.30407
	GUT_GENOME156244	Faecalibacterium sp003449675	Bacteria	Firmicutes_A	Clostridia	Oscillospirales	Ruminococcaceae	Faecalibacterium	Faecalibacterium_sp003449675		0.000967965	0.00148214	0.503267	-	-	-	0	0	-	-	-2.24561	1.36209	-1.64866	0.0992183	0.690974	-	0.035182		0.00098675	0.00148214	0	-	Y	-	HIGH	2.5496	0.0281376	-	-3.48147	1.45201	-2.39769	0.0164986	0.995393	-	0		0	2.63183e-05	0
	GUT_GENOME156655	Veillonella sp.	Bacteria	Firmicutes_C	Negativicutes	Veillonellales	Veillonellaceae	Veillonella			4.18542e-05	1.13046e-05	0	-	-	-	0	0	-	-	0.135468	0.705287	0.192075	0.847683	0.947281	-	-		4.06916e-05	1.13046e-05	0	-	-	-	0	0	-	-	-	-	-	-	-	-	-		9.36291e-05	9.71278e-05	0
	GUT_GENOME156886	Butyricimonas sp900184685	Bacteria	Bacteroidota	Bacteroidia	Bacteroidales	Marinifilaceae	Butyricimonas	Butyricimonas_sp900184685		0.00010332	0	0	-	-	-	0	0	-	-	-	-	-	-	-	-	-		8.51284e-05	0	0	-	-	-	0	0	-	-	-	-	-	-	-	-	-		0	0	0
	GUT_GENOME156895	Veillonella infantium	Bacteria	Firmicutes_C	Negativicutes	Veillonellales	Veillonellaceae	Veillonella	Veillonella_infantium		0	0	0	-	-	-	0	0	-	-	-	-	-	-	-	-	-		0	0	0	-	-	-	0	0	-	-	-	-	-	-	-	-	-		8.4289e-05	0.000147127	0
	GUT_GENOME156969	Veillonella sp.	Bacteria	Firmicutes_C	Negativicutes	Veillonellales	Veillonellaceae	Veillonella			0	0	0	-	-	-	0	0	-	-	-	-	-	-	-	-	-		0	0	0	-	-	-	0	0	-	-	-	-	-	-	-	-	-		6.49626e-05	0.000118467	0
	GUT_GENOME157191	Faecalibacterium sp.	Bacteria	Firmicutes_A	Clostridia	Oscillospirales	Ruminococcaceae	Faecalibacterium			0.000475376	0.000685254	0	-	-	-	0	0	-	-	-2.21564	1.31686	-1.68252	0.092469	0.690974	-	0.018941		0.000548626	0.000685254	0	-	-	-	0	0	-	-	-1.04317	1.45183	-0.71852	0.472437	0.995393	-	0.0379491		0	8.78221e-06	0
	GUT_GENOME157213	Prevotella sp002251295	Bacteria	Bacteroidota	Bacteroidia	Bacteroidales	Bacteroidaceae	Prevotella	Prevotella_sp002251295		3.02543e-05	3.51037e-05	0	-	-	-	0	0	-	-	-	-	-	-	-	-	-		1.61987e-05	3.51037e-05	0	-	-	-	0	0	-	-	-	-	-	-	-	-	-		0	0	0
	GUT_GENOME157273	CAG-95 sp.	Bacteria	Firmicutes_A	Clostridia	Lachnospirales	Lachnospiraceae	CAG-95			1.57732e-05	0	0	-	-	-	0	0	-	-	-	-	-	-	-	-	-		0	0	0	-	-	-	0	0	-	-	-	-	-	-	-	-	-		1.18604e-05	7.61927e-05	0
	GUT_GENOME157290	Phascolarctobacterium A sp.	Bacteria	Firmicutes_C	Negativicutes	Acidaminococcales	Acidaminococcaceae	Phascolarctobacterium_A			5.73292e-05	0.00019888	0	-	-	-	0	0	-	-	-1.68701	0.861242	-1.95881	0.0501352	0.603916	-	-		1.50481e-05	0.00019888	0	-	-	-	0	0	-	-	-	-	-	-	-	-	-		0	0	0
	GUT_GENOME157398	Prevotella sp.	Bacteria	Bacteroidota	Bacteroidia	Bacteroidales	Bacteroidaceae	Prevotella			2.53971e-05	0	0	-	-	-	0	0	-	-	-	-	-	-	-	-	-		0	0	0	-	-	-	0	0	-	-	-	-	-	-	-	-	-		0	1.85908e-05	0
	GUT_GENOME157463	Agathobacter sp.	Bacteria	Firmicutes_A	Clostridia	Lachnospirales	Lachnospiraceae	Agathobacter			0.002495	0.00270415	0	-	-	-	0	0	-	-	-1.2222	1.4317	-0.853673	0.393286	0.832987	-	0.00521934		0.00300013	0.00270415	0	-	-	-	0	0	-	-	-3.06026	1.46518	-2.08866	0.0367385	0.995393	-	0		3.43505e-05	0.000150341	0
	GUT_GENOME157698	-	Bacteria	Firmicutes_A	Clostridia	Oscillospirales	CAG-272				9.02401e-05	0	0	-	-	-	0	0	-	-	-	-	-	-	-	-	-		7.30234e-05	0	0	-	-	-	0	0	-	-	-	-	-	-	-	-	-		0	0	0
	GUT_GENOME157750	UBA9475 sp.	Bacteria	Firmicutes_A	Clostridia	Oscillospirales	Oscillospiraceae	UBA9475			0.000224826	6.46855e-05	1.80133	-	-	-	LOW	1.9666	0.0266834	-	1.49932	1.00121	1.4975	0.134264	0.697983	-	0		0.000125927	6.46855e-05	0	-	-	-	0	0	-	-	-0.712182	1.11369	-0.639479	0.522511	0.995393	-	0.0542862		0	0	0
	GUT_GENOME157951	QALR01 sp.	Bacteria	Firmicutes_A	Clostridia	Oscillospirales	CAG-272	QALR01			0	2.38399e-05	0	-	-	-	0	0	-	-	-	-	-	-	-	-	-		0	2.38399e-05	0	-	-	-	0	0	-	-	-	-	-	-	-	-	-		0	0	0
	GUT_GENOME157990	-	Bacteria	Firmicutes_A	Clostridia	4C28d-15	CAG-727				1.68715e-05	0	0	-	-	-	0	0	-	-	-	-	-	-	-	-	-		1.64028e-05	0	0	-	-	-	0	0	-	-	-	-	-	-	-	-	-		0	0	0
	GUT_GENOME158031	-	Bacteria	Firmicutes_A	Clostridia	Christensenellales	QAND01				0	0.000292275	1.25113	-	Y	-	HIGH	2.21113	0.0043428	-	-2.60864	0.862826	-3.02337	0.00249976	0.180775	-	0		9.63836e-05	0.000292275	1.001	-	-	-	0	0	-	-	-1.26892	1.00454	-1.26318	0.206524	0.995393	-	0.0757097		0	0	0
	GUT_GENOME158068	Oscillibacter sp.	Bacteria	Firmicutes_A	Clostridia	Oscillospirales	Oscillospiraceae	Oscillibacter			1.38204e-05	6.01039e-05	0	-	-	-	0	0	-	-	-	-	-	-	-	-	-		1.83989e-05	6.01039e-05	0	-	-	-	0	0	-	-	-	-	-	-	-	-	-		0	0	0
	GUT_GENOME158142	-	Bacteria	Firmicutes_A	Clostridia	Christensenellales	QAND01				4.8389e-05	0.00016573	0	-	-	-	0	0	-	-	-1.10493	0.919523	-1.20164	0.229504	0.718917	-	0.0483389		0.000134019	0.00016573	0	-	-	-	0	0	-	-	-0.162157	1.10123	-0.147251	0.882934	0.999605	-	0.0400711		0	4.24868e-06	0
	GUT_GENOME158155	Oscillibacter sp.	Bacteria	Firmicutes_A	Clostridia	Oscillospirales	Oscillospiraceae	Oscillibacter			0.000106578	0	0	-	-	-	0	0	-	-	-	-	-	-	-	-	-		8.51336e-05	0	0	-	-	-	0	0	-	-	-	-	-	-	-	-	-		0	0.000138677	0
	GUT_GENOME158290	UBA3818 sp.	Bacteria	Firmicutes_A	Clostridia	Oscillospirales	Ruminococcaceae	UBA3818			0.000228031	9.38255e-05	0.0802791	-	-	-	0	0	-	-	0.750906	1.06484	0.705185	0.480695	0.884673	-	0.0236584		0.000282204	9.38255e-05	0	-	-	-	0	0	-	-	1.437	1.15946	1.23937	0.21521	0.995393	-	0.0600932		0	0	0
	GUT_GENOME158398	Desulfovibrio sp.	Bacteria	Desulfobacterota_A	Desulfovibrionia	Desulfovibrionales	Desulfovibrionaceae	Desulfovibrio			0.000142673	0	1.001	-	-	-	0	0	-	-	-	-	-	-	-	-	-		4.54103e-05	0	0	-	-	-	0	0	-	-	-	-	-	-	-	-	-		0	0	0
	GUT_GENOME158484	-	Bacteria	Firmicutes_A	Clostridia	Oscillospirales	Ruminococcaceae				0.000453125	0.000270715	0.421588	-	-	-	0	0	-	-	1.8741	1.24967	1.49968	0.133698	0.697983	-	0		0.000423761	0.000270715	0	-	-	-	0	0	-	-	1.19663	1.36435	0.877073	0.380447	0.995393	-	0.0450559		0	0	0
	GUT_GENOME158521	Collinsella sp.	Bacteria	Actinobacteriota	Coriobacteriia	Coriobacteriales	Coriobacteriaceae	Collinsella			0	0	0	-	-	-	0	0	-	-	-	-	-	-	-	-	-		0	0	0	-	-	-	0	0	-	-	-	-	-	-	-	-	-		0	9.54062e-06	0
	GUT_GENOME158523	Oscillibacter sp.	Bacteria	Firmicutes_A	Clostridia	Oscillospirales	Oscillospiraceae	Oscillibacter			7.81377e-05	2.42755e-05	0	-	-	-	0	0	-	-	0.177956	0.740067	0.240459	0.809974	0.925846	-	-		3.88978e-05	2.42755e-05	0	-	-	-	0	0	-	-	-	-	-	-	-	-	-		1.73791e-05	0	0
	GUT_GENOME158553	Collinsella sp.	Bacteria	Actinobacteriota	Coriobacteriia	Coriobacteriales	Coriobacteriaceae	Collinsella			1.31319e-05	1.51281e-05	0	-	-	-	0	0	-	-	-	-	-	-	-	-	-		0	1.51281e-05	0	-	-	-	0	0	-	-	-	-	-	-	-	-	-		3.01856e-05	8.78542e-05	0
	GUT_GENOME158600	Eubacterium E sp002161065	Bacteria	Firmicutes_A	Clostridia	Lachnospirales	Lachnospiraceae	Eubacterium_E	Eubacterium_E sp002161065		0.000240138	0	0	-	-	-	0	0	-	-	-	-	-	-	-	-	-		0	0	0	-	-	-	0	0	-	-	-	-	-	-	-	-	-		0	0	0
	GUT_GENOME158606	-	Bacteria	Firmicutes_A	Clostridia	Oscillospirales	Acutalibacteraceae				6.56386e-05	0	0	-	-	-	0	0	-	-	-	-	-	-	-	-	-		6.38153e-05	0	0	-	-	-	0	0	-	-	-	-	-	-	-	-	-		0	0	0
	GUT_GENOME158620	-	Bacteria	Firmicutes_A	Clostridia	Oscillospirales	Oscillospiraceae				0	0	0	-	-	-	0	0	-	-	-	-	-	-	-	-	-		0	0	0	-	-	-	0	0	-	-	-	-	-	-	-	-	-		0	5.08529e-05	0
	GUT_GENOME158621	-	Bacteria	Firmicutes_A	Clostridia	Oscillospirales	Acutalibacteraceae				0.000130818	0.000103562	0.79902	-	-	-	0	0	-	-	0.252085	0.909647	0.277124	0.781685	0.924153	-	0.0372175		0.000126769	0.000103562	0	-	-	-	0	0	-	-	0.356289	0.912202	0.390582	0.696107	0.995393	-	0.0617827		0	0	0
	GUT_GENOME158633	-	Bacteria	Firmicutes_A	Clostridia	Oscillospirales					0	2.89081e-05	0	-	-	-	0	0	-	-	-	-	-	-	-	-	-		0	2.89081e-05	0	-	-	-	0	0	-	-	-	-	-	-	-	-	-		0	0	0
	GUT_GENOME158638	-	Bacteria	Firmicutes_A	Clostridia	Christensenellales	CAG-74				4.86083e-05	0	0	-	-	-	0	0	-	-	-	-	-	-	-	-	-		1.92897e-05	0	0	-	-	-	0	0	-	-	-	-	-	-	-	-	-		0	0	0
	GUT_GENOME158646	-	Bacteria	Firmicutes_A	Clostridia	Oscillospirales	Acutalibacteraceae				0	1.29342e-05	0	-	-	-	0	0	-	-	-	-	-	-	-	-	-		0	1.29342e-05	0	-	-	-	0	0	-	-	-	-	-	-	-	-	-		0	0	0
	GUT_GENOME158649	Oxalobacter sp.	Bacteria	Proteobacteria	Gammaproteobacteria	Burkholderiales	Burkholderiaceae	Oxalobacter			2.99942e-05	0	0	-	-	-	0	0	-	-	-	-	-	-	-	-	-		2.1266e-05	0	0	-	-	-	0	0	-	-	-	-	-	-	-	-	-		0	0	0
	GUT_GENOME158752	Oscillibacter sp.	Bacteria	Firmicutes_A	Clostridia	Oscillospirales	Oscillospiraceae	Oscillibacter			0.000316479	6.9753e-05	0	-	-	-	0	0	-	-	0.378712	0.929924	0.407251	0.683824	0.921805	-	0.0230483		0.000279703	6.9753e-05	0	-	-	-	0	0	-	-	0.0807191	1.00465	0.0803451	0.935963	0.999605	-	0.0361992		0	4.4753e-06	0
	GUT_GENOME158799	Bilophila sp.	Bacteria	Desulfobacterota_A	Desulfovibrionia	Desulfovibrionales	Desulfovibrionaceae	Bilophila			0	0	0	-	-	-	0	0	-	-	-	-	-	-	-	-	-		0	0	0	-	-	-	0	0	-	-	-	-	-	-	-	-	-		0.000323447	0.000204876	0
	GUT_GENOME158821	Flavonifractor sp.	Bacteria	Firmicutes_A	Clostridia	Oscillospirales	Oscillospiraceae	Flavonifractor			0.000314144	0	0	-	-	-	0	0	-	-	-	-	-	-	-	-	-		0.000305417	0	0	-	-	-	0	0	-	-	-	-	-	-	-	-	-		0	0	0
	GUT_GENOME158837	UBA3818 sp.	Bacteria	Firmicutes_A	Clostridia	Oscillospirales	Ruminococcaceae	UBA3818			0.00013819	0.000139112	0	-	-	-	0	0	-	-	-0.56218	1.10372	-0.509352	0.610506	0.899007	-	0.0157047		8.59151e-05	0.000139112	0	-	-	-	0	0	-	-	-0.713301	1.09911	-0.64898	0.516352	0.995393	-	0.0568787		0	0	0
	GUT_GENOME158850	-	Bacteria	Firmicutes_A	Clostridia	Oscillospirales	Acutalibacteraceae				2.15508e-05	0	0	-	-	-	0	0	-	-	-	-	-	-	-	-	-		0	0	0	-	-	-	0	0	-	-	-	-	-	-	-	-	-		0	0	0
	GUT_GENOME158868	CAG-170 sp.	Bacteria	Firmicutes_A	Clostridia	Oscillospirales	Oscillospiraceae	CAG-170			0.000206717	0.00017637	0	-	-	-	0	0	-	-	0.180284	1.09483	0.164669	0.869205	0.954266	-	0.0214617		0.000184363	0.00017637	0	-	-	-	0	0	-	-	0.26713	1.0793	0.247502	0.80452	0.996145	-	0.0419723		0	0	0
	GUT_GENOME158963	-	Bacteria	Firmicutes_A	Clostridia	Oscillospirales	Acutalibacteraceae				0.000343615	0.000212904	1.20601	-	-	-	0	0	-	-	1.05544	1.07122	0.985277	0.324488	0.801909	-	0.0374735		0.000247514	0.000212904	1.30207	-	-	-	0	0	-	-	-0.116604	1.19117	-0.0978909	0.922019	0.999605	-	0.0270667		0	0	0
	GUT_GENOME159026	Adlercreutzia sp.	Bacteria	Actinobacteriota	Coriobacteriia	Coriobacteriales	Eggerthellaceae	Adlercreutzia			0.000795083	0.000168871	2.04464	14	-	Y	LOW	2.53179	0.000230977	0.000615939	3.71342	1.20009	3.09428	0.00197291	0.167562	0.00733739	0		0.000445501	0.000168871	0.599961	-	-	-	0	0	-	-	-0.339066	1.42338	-0.238212	0.811717	0.998412	-	0.0282931		0	0	0
	GUT_GENOME159033	Collinsella sp.	Bacteria	Actinobacteriota	Coriobacteriia	Coriobacteriales	Coriobacteriaceae	Collinsella			0	0	0	-	-	-	0	0	-	-	-	-	-	-	-	-	-		0	0	0	-	-	-	0	0	-	-	-	-	-	-	-	-	-		0	4.4753e-06	0
[truncated: 876 more rows]
[truncated: 48 more columns]

## Sheet: Supp Table 1j Pathway RF + diff
	Supplementary Data 1: Detailed statistical output and results from all statistical tests. FDR-adjustment is indicated when performed, and two-tailed tests are used in all instances when applicable. (j) Differential abundance statistics for each MetaCyc pathway in each comparison. Average relative abundance values are based on values from Supplementary Data 2. MDA = Mean decrease in accuracy (%) o…
[truncated: 472 more rows]
[truncated: 2 more columns]
