# Supplementary material for: Social and psychological adversity are associated with distinct mother and infant gut microbiome variations
Source: Nat Commun. 2023 Sep 20;14:5824. doi: 10.1038/s41467-023-41421-4 (PMC10509221; doi:10.1038/s41467-023-41421-4)
Supplement: Supplementary file 5 — Supplementary Data 2 [file 41467_2023_41421_MOESM5_ESM.xlsx]

## Sheet: Supp Table 2 all data
																																					Pathway relative abundance data starts at column CIJ
	Supplementary Data 2: Database of sample data, including all relevant metadata, indications of sample groups for each comparison, relative 16S ASV abundance, relative WMS genome abundance and relative WMS pathway abundance values per sample.																																				16S ASV relative abundance data starts at column DAL
																	Low vs High for WMS paired samples
																	Mothers						Children															inStrain normalized relative abundance per UHGG genome
	Sample IDs and accessions							Antibiotic exposure		Maternal metadata used in analysis				WMS data available		Number of clean WMS reads mapped (million)	SD score		PS score		Mother's IL-6 T3		SD score		PS score		Mother's IL-6 T3			16S sample diversity metrics							Original label	GUT_GENOME095938	GUT_GENOME143483	GUT_GENOME142525	GUT_GENOME143505	GUT_GENOME239670	GUT_GENOME096210	GUT_GENOME096083	GUT_GENOME096067	GUT_GENOME239662	GUT_GENOME143131	GUT_GENOME143712	GUT_GENOME095971
	Sample ID	Mother / Child	Sex	Age at time of sampling	Dyad ID	SRA accessions (BioProject ID PRJNA911205, Study SRP412507)		DOL (sampling at 4 months)	Antibiotic	Social Dis-advantage score (SD)	Psycho-logical Stress score (PS)	Mother's IL-6 T3		Mothers	Children															Shannon (Alpha) diversity	Richness (# OTUs detected)	Richness of pair (# OTUs detected)	Bray Curtis similarity (Beta)	Mother cluster assignment (Figure 1D)	Child cluster assignment (Figure 1E)		Taxonomic label	Bacteria|Actinobacteriota|Actinobacteria|Actinomycetales|Bifidobacteriaceae|Bifidobacterium|Bifidobacterium_infantis|GUT_GENOME095938	Bacteria|Actinobacteriota|Actinobacteria|Actinomycetales|Bifidobacteriaceae|Bifidobacterium|Bifidobacterium_breve|GUT_GENOME143483	Bacteria|Actinobacteriota|Actinobacteria|Actinomycetales|Bifidobacteriaceae|Bifidobacterium|Bifidobacterium_bifidum|GUT_GENOME142525	Bacteria|Bacteroidota|Bacteroidia|Bacteroidales|Bacteroidaceae|Bacteroides_B|Bacteroides_B_dorei|GUT_GENOME143505	Bacteria|Actinobacteriota|Actinobacteria|Actinomycetales|Bifidobacteriaceae|Bifidobacterium|Bifidobacterium_pseudocatenulatum|GUT_GENOME239670	Bacteria|Firmicutes_A|Clostridia|Lachnospirales|Lachnospiraceae|Faecalicatena|Faecalicatena_gnavus|GUT_GENOME096210	Bacteria|Bacteroidota|Bacteroidia|Bacteroidales|Bacteroidaceae|Bacteroides|Bacteroides_uniformis|GUT_GENOME096083	Bacteria|Firmicutes_A|Clostridia|Lachnospirales|Lachnospiraceae|Blautia_A|Blautia_A_wexlerae|GUT_GENOME096067	Bacteria|Bacteroidota|Bacteroidia|Bacteroidales|Bacteroidaceae|Bacteroides|Bacteroides_stercoris|GUT_GENOME239662	Bacteria|Bacteroidota|Bacteroidia|Bacteroidales|Tannerellaceae|Parabacteroides|Parabacteroides_distasonis|GUT_GENOME143131	Bacteria|Firmicutes_A|Clostridia|Lachnospirales|Lachnospiraceae|Agathobacter|Agathobacter_rectalis|GUT_GENOME143712	Bacteria|Bacteroidota|Bacteroidia|Bacteroidales|Rikenellaceae|Alistipes|Alistipes_putredinis|GUT_GENOME095971
						16S accession	WMS accession										Low	High	Low	High	Low	High	Low	High	Low	High	Low	High									Lefse_format	Bacteria|Actinobacteriota|Actinobacteria|Actinomycetales|Bifidobacteriaceae|Bifidobacterium|Bifidobacterium_infantis|GUT_GENOME095938	Bacteria|Actinobacteriota|Actinobacteria|Actinomycetales|Bifidobacteriaceae|Bifidobacterium|Bifidobacterium_breve|GUT_GENOME143483	Bacteria|Actinobacteriota|Actinobacteria|Actinomycetales|Bifidobacteriaceae|Bifidobacterium|Bifidobacterium_bifidum|GUT_GENOME142525	Bacteria|Bacteroidota|Bacteroidia|Bacteroidales|Bacteroidaceae|Bacteroides_B|Bacteroides_B_dorei|GUT_GENOME143505	Bacteria|Actinobacteriota|Actinobacteria|Actinomycetales|Bifidobacteriaceae|Bifidobacterium|Bifidobacterium_pseudocatenulatum|GUT_GENOME239670	Bacteria|Firmicutes_A|Clostridia|Lachnospirales|Lachnospiraceae|Faecalicatena|Faecalicatena_gnavus|GUT_GENOME096210	Bacteria|Bacteroidota|Bacteroidia|Bacteroidales|Bacteroidaceae|Bacteroides|Bacteroides_uniformis|GUT_GENOME096083	Bacteria|Firmicutes_A|Clostridia|Lachnospirales|Lachnospiraceae|Blautia_A|Blautia_A_wexlerae|GUT_GENOME096067	Bacteria|Bacteroidota|Bacteroidia|Bacteroidales|Bacteroidaceae|Bacteroides|Bacteroides_stercoris|GUT_GENOME239662	Bacteria|Bacteroidota|Bacteroidia|Bacteroidales|Tannerellaceae|Parabacteroides|Parabacteroides_distasonis|GUT_GENOME143131	Bacteria|Firmicutes_A|Clostridia|Lachnospirales|Lachnospiraceae|Agathobacter|Agathobacter_rectalis|GUT_GENOME143712	Bacteria|Bacteroidota|Bacteroidia|Bacteroidales|Rikenellaceae|Alistipes|Alistipes_putredinis|GUT_GENOME095971
														89	89		35	43	36	32	22	23	35	43	36	32	22	23
	AB50779326	Mother	Female	19 years	12	SRR22719429	SRR22682898	-	-	1.007	1.855	0.336419		Y	-	39646828	-	Y	-	Y	-	-	-	-	-	-	-	-		4.00808	172	33	0.0596026	2	-			0.00942014	0.00182379	0.0205739	0.0340639	0	0	0.0152933	0.0223344	0.01792	0.00462775	0.0364651	0
	AB58067426	Mother	Female	19 years	31	SRR22719344	-	-	-	0.741	-0.832	0.382002		-	-	-	-	-	-	-	-	-	-	-	-	-	-	-		3.94251	176	68	0.0331964	4	-			-	-	-	-	-	-	-	-	-	-	-	-
	ab58056513	Mother	Female	20 years	13	SRR22719394	SRR22682935	-	-	1	0.621	0.721983		Y	-	34459879	-	Y	-	Y	-	Y	-	-	-	-	-	-		3.59514	104	52	0.369939	4	-			0.00192527	0.0413245	0	0.0461402	0	0	0	0.0298418	0.0019724	0.0198286	0.00428667	0.0418166
	AB67322925	Mother	Female	20 years	69	SRR22719323	-	-	-	0.362	0.25	0.172985		-	-	-	-	-	-	-	-	-	-	-	-	-	-	-		2.83369	68	24	0.260374	3	-			-	-	-	-	-	-	-	-	-	-	-	-
	ab50651527	Mother	Female	21 years	33	SRR22719223	SRR22682949	-	-	0.717	-0.866	0.00154385		Y	-	61448438	-	Y	Y	-	Y	-	-	-	-	-	-	-		4.17085	226	61	0.315617	1	-			0.0170217	0.00210716	0.00594477	0.0258637	0	0	0.0857616	0.00765958	0.00100475	0.0241048	0.00344163	0.0291067
	AB50656503	Mother	Female	21 years	6	SRR22719372	SRR22682912	-	-	1.157	0.807	0.307344		Y	-	53854001	-	Y	-	Y	-	-	-	-	-	-	-	-		3.69017	147	57	0.211585	4	-			0.0222487	0.00330674	0.0396394	0.0443126	0.0362416	0.00097587	0.0586996	0.0411221	0.00106398	0.0116759	0.00923851	0.0338075
	AB58088041	Mother	Female	21 years	43	SRR22719299	-	-	-	0.647	-0.34	0.0553859		-	-	-	-	-	-	-	-	-	-	-	-	-	-	-		4.33274	233	69	0.0666443	2	-			-	-	-	-	-	-	-	-	-	-	-	-
	AB58056175	Mother	Female	22 years	36	SRR22719413	SRR22682854	-	-	0.702	-0.608	-		Y	-	57239639	-	Y	-	-	-	-	-	-	-	-	-	-		3.90732	229	48	0.144186	1	-			0.0234209	0.00428914	0.0737009	0.0116674	0.0328123	0	0.0108329	0.00500506	0	0	0.00242987	0.0137584
	AB67661380	Mother	Female	22 years	45	SRR22719235	SRR22682810	-	-	0.635	-0.991	0.982094		Y	-	47395481	-	Y	Y	-	-	Y	-	-	-	-	-	-		3.92245	156	58	0.149132	2	-			0.0122672	0.00205347	0.0356931	0.0386818	0.00121725	0.0018868	0.0149048	0.0212225	0.0878551	0.00946596	0.0485958	0
	AB46606908	Mother	Female	23 years	60	SRR22719352	-	-	-	0.499	-0.737	0.305909		-	-	-	-	-	-	-	-	-	-	-	-	-	-	-		3.38869	93	73	0.168078	4	-			-	-	-	-	-	-	-	-	-	-	-	-
	ab50656320	Mother	Female	23 years	54	SRR22719409	-	-	-	0.581	-0.073	-0.730148		-	-	-	-	-	-	-	-	-	-	-	-	-	-	-		4.14434	154	64	0.194903	1	-			-	-	-	-	-	-	-	-	-	-	-	-
	ab58078976	Mother	Female	23 years	21	SRR22719390	SRR22682932	-	-	0.856	0.396	0.431656		Y	-	27082680	-	Y	-	Y	-	-	-	-	-	-	-	-		3.48767	135	54	0.284517	4	-			0.00347702	0.00146691	0.0204862	0.0684227	0.00382769	0	0	0.0310062	0	0	0.0946502	0
	AB67321742	Mother	Female	23 years	4	SRR22719281	SRR22682871	-	-	1.191	0.535	-0.088299		Y	-	53180516	-	Y	-	Y	Y	-	-	-	-	-	-	-		3.69381	116	58	0.104116	4	-			0.0100815	0.00160353	0.0168146	0.0523241	0.00513498	0.00172181	0	0.0154576	0.0179314	0.00172783	0.00558761	0.000654496
	AB67322919	Mother	Female	23 years	65	SRR22719328	-	-	-	0.42	0.347	0.130135		-	-	-	-	-	-	-	-	-	-	-	-	-	-	-		4.22975	203	48	0.147707	2	-			-	-	-	-	-	-	-	-	-	-	-	-
	AB46605506	Mother	Female	24 years	74	SRR22719381	-	-	-	0.3	0.385	0.424745		-	-	-	-	-	-	-	-	-	-	-	-	-	-	-		2.87376	96	53	0.116271	3	-			-	-	-	-	-	-	-	-	-	-	-	-
	AB50656023	Mother	Female	24 years	76	SRR22719199	-	-	-	0.257	-0.217	0.563848		-	-	-	-	-	-	-	-	-	-	-	-	-	-	-		4.38523	210	29	0.00117361	2	-			-	-	-	-	-	-	-	-	-	-	-	-
	AB46611729	Mother	Female	25 years	42	SRR22719291	-	-	-	0.648	-0.19	0.320814		-	-	-	-	-	-	-	-	-	-	-	-	-	-	-		3.04249	66	53	0.604409	4	-			-	-	-	-	-	-	-	-	-	-	-	-
	AB46955807	Mother	Female	25 years	11	SRR22719190	SRR22682930	-	-	1.043	-1.413	-		Y	-	62232786	-	Y	Y	-	-	-	-	-	-	-	-	-		4.39229	224	46	0.0904518	2	-			0.00177417	0	0.0102192	0.0373005	0.000742541	0	0.023024	0.0127752	0	0.00418866	0.0195416	0.0314098
	AB50780495	Mother	Female	25 years	68	SRR22719426	SRR22682895	-	-	0.386	1.095	1.00563		Y	-	59054123	-	Y	-	Y	-	Y	-	-	-	-	-	-		3.87208	175	51	0.0906195	4	-			0.00976962	0.00174288	0.0218855	0.0306526	0	0.000904761	0	0.017071	0	0.00218611	0.0732868	0.0270156
	ab58056483	Mother	Female	25 years	26	SRR22719396	SRR22682936	-	-	0.781	-0.752	0.562796		Y	-	66497470	-	Y	Y	-	-	Y	-	-	-	-	-	-		3.4615	123	47	0.0701651	3	-			0.0349739	0.0205477	0	0.0124768	0.0043027	0.000703926	0	0.00541625	0.161264	0.0390913	0	0
	AB58067425	Mother	Female	25 years	81	SRR22719345	-	-	-	0.036	0.331	0.42124		-	-	-	-	-	-	-	-	-	-	-	-	-	-	-		3.85909	146	52	0.13639	2	-			-	-	-	-	-	-	-	-	-	-	-	-
	AB67334428	Mother	Female	25 years	78	SRR22719310	SRR22682836	-	-	0.181	0.422	0.116865		Y	-	29186591	-	-	-	Y	Y	-	-	-	-	-	-	-		3.93743	190	43	0.149971	4	-			0.00921341	0.00166502	0	0.0409882	0.00311514	0	0.0537786	0.0284333	0	0.00173403	0.0437812	0.0280624
	AB67368961	Mother	Female	25 years	59	SRR22719270	SRR22682828	-	-	0.513	-0.649	0.475132		Y	-	59678816	-	Y	-	-	-	-	-	-	-	-	-	-		4.67488	291	70	0.138235	1	-			0	0	0	0.00338486	0	0	0.00292324	0.00845583	0.00156777	0.00822148	0.0138366	0.00775622
	AB46606460	Mother	Female	26 years	22	SRR22719436	SRR22682902	-	-	0.834	1.24	0.337979		Y	-	49080792	-	Y	-	Y	-	-	-	-	-	-	-	-		4.02007	191	57	0.170257	1	-			0.0174791	0.00242982	0.0311686	0.023303	0	0	0.0912491	0.00579473	0.0436157	0.016647	0	0.0296631
	AB46606477	Mother	Female	26 years	82	SRR22719414	SRR22682891	-	-	0.016	0.812	0.60218		Y	-	30723147	-	-	-	Y	-	Y	-	-	-	-	-	-		3.46297	111	27	0.06874	4	-			0.0308841	0.00413542	0	0.0547871	0.00465572	0.00628052	0	0.0421779	0	0	0.0271325	0
	AB46615325	Mother	Female	26 years	51	SRR22719252	SRR22682827	-	-	0.608	0.483	0.292483		Y	-	36428615	-	Y	-	Y	-	-	-	-	-	-	-	-		3.6847	126	69	0.33121	4	-			0.0221074	0.00332761	0	0.0703612	0	0.00276619	0.0259685	0.0182659	0.0169183	0.0255479	0.0170273	0.0573924
	AB46948778	Mother	Female	26 years	112	SRR22719399	SRR22682941	-	-	-0.987	1.264	0.468268		Y	-	50397814	Y	-	-	Y	-	-	-	-	-	-	-	-		3.58404	119	24	0.0260709	4	-			0.00126841	0	0	0.0737054	0.00782665	0.00110526	0.005931	0.0356948	0.0462597	0.00551044	0.0342919	0.0622945
	AB50780530	Mother	Female	26 years	61	SRR22719421	SRR22682892	-	-	0.48	0.884	0.733966		Y	-	38203525	-	Y	-	Y	-	Y	-	-	-	-	-	-		4.08163	207	46	0.168748	2	-			0.00291571	0	0.00897068	0.0344861	0.00141722	0.000940612	0.026836	0.0265311	0.0010799	0.0052013	0.0142549	0.0455776
	AB67321728	Mother	Female	26 years	49	SRR22719282	SRR22682872	-	-	0.623	0.566	0.033312		Y	-	35025043	-	Y	-	Y	Y	-	-	-	-	-	-	-		3.33177	145	65	0.183419	2	-			0.00184174	0	0.0042848	0.0426104	0	0.00159499	0.00556236	0.0338662	0.00369412	0.00230407	0.0222918	0.00428323
	AB67322433	Mother	Female	26 years	107	SRR22719278	SRR22682870	-	-	-0.86	0.626	-0.0268086		Y	-	58360932	Y	-	-	Y	Y	-	-	-	-	-	-	-		3.7068	134	24	0.135049	4	-			0.00327173	0.000832683	0.013174	0.0504137	0	0.00104199	0.0987572	0.0241382	0.000714987	0.00663436	0.0263421	0
	AB67322917	Mother	Female	26 years	9	SRR22719329	SRR22682866	-	-	1.082	-0.118	0.377663		Y	-	60369224	-	Y	-	-	-	-	-	-	-	-	-	-		4.63447	308	36	0.0186101	1	-			0.00538466	0.000864199	0.0226247	0.0106621	0.000571476	0	0.0484945	0.00325458	0.022779	0.00379059	0.000505004	0.0390813
	AB67322924	Mother	Female	26 years	113	SRR22719324	SRR22682864	-	-	-1.003	0.484	0.879864		Y	-	57839070	Y	-	-	Y	-	Y	-	-	-	-	-	-		3.89942	199	34	0.0131612	4	-			0.000647348	0	0	0.0422433	0	0	0.0352704	0.0300749	0.0449294	0.00301753	0.0149317	0
	AB67323020	Mother	Female	26 years	53	SRR22719319	SRR22682860	-	-	0.582	-0.263	0.326019		Y	-	48489414	-	Y	-	-	-	-	-	-	-	-	-	-		4.03383	177	41	0.126498	2	-			0.00201279	0	0	0.0206561	0.00322792	0	0.0156719	0.0209123	0.00209639	0.00710876	0.028627	0.0435214
	AB47601847	Mother	Female	27 years	99	SRR22719184	-	-	-	-0.714	-0.132	0.324585		-	-	-	-	-	-	-	-	-	-	-	-	-	-	-		4.39019	268	28	0.0155084	1	-			-	-	-	-	-	-	-	-	-	-	-	-
	AB50656488	Mother	Female	27 years	87	SRR22719373	-	-	-	-0.222	-0.582	-		-	-	-	-	-	-	-	-	-	-	-	-	-	-	-		4.10033	148	24	0.0155084	4	-			-	-	-	-	-	-	-	-	-	-	-	-
	AB58067398	Mother	Female	27 years	84	SRR22719347	SRR22682843	-	-	-0.146	1.665	0.561567		Y	-	35313077	-	-	-	Y	-	Y	-	-	-	-	-	-		3.61748	119	45	0.11778	4	-			0.00781245	0.00119263	0	0	0	0.00111742	0.0705313	0.0299073	0	0.0368913	0.00302263	0
	AB58083033	Mother	Female	27 years	40	SRR22719335	SRR22682953	-	-	0.682	0.935	0.420262		Y	-	34475515	-	Y	-	Y	-	-	-	-	-	-	-	-		3.97265	187	91	0.213178	4	-			0.00922925	0.00191456	0.0170723	0.0359534	0.0169924	0.00697076	0.0589946	0.0254411	0	0	0.0798465	0.024215
	AB67663041	Mother	Female	27 years	106	SRR22719233	-	-	-	-0.859	0.038	0.194396		-	-	-	-	-	-	-	-	-	-	-	-	-	-	-		4.04249	147	21	0.0711711	2	-			-	-	-	-	-	-	-	-	-	-	-	-
	AB50650321a	Child	Female	27 years	34	SRR22719206	-	-	-	0.712	0.165	0.337895		-	-	-	-	-	-	-	-	-	-	-	-	-	-	-		2.68304	51	218	0.112415	-	4			-	-	-	-	-	-	-	-	-	-	-	-
	AB46606465	Mother	Female	28 years	73	SRR22719425	-	-	-	0.334	0.147	0.349542		-	-	-	-	-	-	-	-	-	-	-	-	-	-	-		4.73361	311	53	0.0713388	1	-			-	-	-	-	-	-	-	-	-	-	-	-
	AB47646403	Mother	Female	28 years	56	SRR22719216	SRR22682790	-	-	0.56	0.178	0.771178		Y	-	59453610	-	Y	-	-	-	Y	-	-	-	-	-	-		4.57863	294	50	0.0574231	1	-			0	0	0.0277129	0.00568495	0	0	0.0042364	0.00482864	0.00367797	0.00239449	0.0121691	0.0142629
	AB50651311	Mother	Female	28 years	147	SRR22719202	SRR22682779	-	-	-1.856	-1.386	0.237596		Y	-	7861772	Y	-	Y	-	Y	-	-	-	-	-	-	-		3.92133	228	33	0.0156761	4	-			0	0	0	0.0436244	0	0	0.03409	0.0739447	0	0.00897579	0	0.0339814
	ab50656352	Mother	Female	28 years	97	SRR22719406	SRR22682944	-	-	-0.649	1.216	0.554224		Y	-	31631915	-	-	-	Y	-	Y	-	-	-	-	-	-		3.27209	102	61	0.0825719	4	-			0.0302608	0.00421617	0.0108224	0.100573	0	0.015821	0	0.0274317	0	0	0.0919712	0
	AB50656363	Mother	Female	28 years	83	SRR22719375	SRR22682915	-	-	-0.133	-1.368	0.232636		Y	-	37908820	-	-	Y	-	Y	-	-	-	-	-	-	-		3.04282	102	44	0.0378909	4	-			0	0	0	0.0289343	0	0.00117713	0.017313	0.0507705	0.0518807	0	0.133738	0
	AB50732639	Mother	Female	28 years	62	SRR22719368	SRR22682910	-	-	0.476	-0.652	0.327845		Y	-	59052887	-	Y	-	-	-	-	-	-	-	-	-	-		3.15257	83	65	0.324252	3	-			0.00143356	0.038392	0	0.0617646	0	0.0677876	0.0235042	0.0784911	0.228113	0.0166094	0	0.00435745
	ab50732769	Mother	Female	28 years	37	SRR22719398	SRR22682938	-	-	0.698	-0.03	0.464879		Y	-	67347484	-	Y	-	-	-	-	-	-	-	-	-	-		4.27446	230	59	0.288205	2	-			0.00607759	0.00109711	0.0485909	0.028722	0.00202556	0	0.0212156	0.0154954	0.00054591	0.00296125	0.0586676	0.056729
	AB58058466	Mother	Female	28 years	63	SRR22719356	-	-	-	0.45	0.168	0.325301		-	-	-	-	-	-	-	-	-	-	-	-	-	-	-		3.78019	129	31	0.0912901	2	-			-	-	-	-	-	-	-	-	-	-	-	-
	AB58088585	Mother	Female	28 years	91	SRR22719295	SRR22682878	-	-	-0.339	-1.326	0.78295		Y	-	46551759	-	-	Y	-	-	Y	-	-	-	-	-	-		4.22315	205	30	0.031436	2	-			0.00616576	0.000951201	0.0168143	0.027086	0.000852131	0	0.0156084	0.0291596	0.0180387	0.00742155	0.0112881	0.0313357
	AB67322934	Mother	Female	28 years	104	SRR22719322	SRR22682863	-	-	-0.838	-1.216	0.26773		Y	-	72660364	Y	-	Y	-	-	-	-	-	-	-	-	-		3.87228	179	25	0.0381423	2	-			0	0	0	0.0220384	0	0.000643611	0.024275	0.0336574	0.0457823	0.00748464	0.0377632	0.0409291
	AB67368969	Mother	Female	28 years	2	SRR22719269	SRR22682826	-	-	1.266	-0.518	0.132962		Y	-	72507099	-	Y	-	-	Y	-	-	-	-	-	-	-		3.6367	110	31	0.135468	4	-			0.0132243	0.00208071	0.0297729	0.0576231	0.0167235	0.0176161	0.0314106	0.0987817	0.0735634	0.0280187	0.0209934	0.0078704
	AB67663074	Mother	Female	28 years	121	SRR22719231	SRR22682808	-	-	-1.307	-0.694	0.267121		Y	-	9491481	Y	-	-	-	-	-	-	-	-	-	-	-		4.29334	260	31	0.00318551	2	-			0	0	0	0.007247	0	0	0.00791018	0.00985095	0.00703079	0.0156223	0.00381046	0.043429
	AB46601354	Mother	Female	29 years	77	SRR22719437	SRR22682955	-	-	0.254	-1.007	0.454504		Y	-	40336519	-	-	Y	-	-	-	-	-	-	-	-	-		4.12028	184	63	0.248554	2	-			0.00425812	0	0.0130703	0.0362937	0	0.0126689	0.0809448	0.0232866	0.0015483	0.0100481	0.0444744	0.00154582
	ab50651448	Mother	Female	29 years	89	SRR22719228	SRR22682806	-	-	-0.276	1.82	0.487511		Y	-	37605717	-	-	-	Y	-	-	-	-	-	-	-	-		4.17267	207	54	0.263559	2	-			0.0113028	0.0018226	0.0245358	0.0213095	0.00211112	0	0.0241226	0.0245715	0.0086933	0.00400063	0.032508	0.0381934
	ab50656323	Mother	Female	29 years	133	SRR22719408	SRR22682946	-	-	-1.607	-1.266	0.29978		Y	-	18795132	Y	-	Y	-	-	-	-	-	-	-	-	-		4.22904	234	25	0.000167659	2	-			0	0	0	0.0152765	0	0	0.0224056	0.00945116	0	0.00563168	0.0671115	0.043087
	AB50732864	Mother	Female	29 years	128	SRR22719362	SRR22682904	-	-	-1.423	0.168	0.315047		Y	-	72787063	Y	-	-	-	-	-	-	-	-	-	-	-		4.19522	225	18	0.0595188	1	-			0.00126887	0	0	0.0226354	0	0	0.0241289	0.0112142	0	0.00636574	0.0217737	0.030641
	AB50779756	Mother	Female	29 years	70	SRR22719427	SRR22682896	-	-	0.358	1.586	-0.233277		Y	-	27496740	-	Y	-	Y	Y	-	-	-	-	-	-	-		3.08792	81	89	0.15542	3	-			0	0.00472751	0	0	0	0.0354837	0	0.0872363	0	0	0	0
	AB58056638	Mother	Female	29 years	41	SRR22719411	SRR22682852	-	-	0.664	0.455	-		Y	-	64873550	-	Y	-	Y	-	-	-	-	-	-	-	-		4.06413	174	36	0.0227177	4	-			0.00538114	0.00104395	0.0308344	0	0.00820852	0.0012837	0	0.0124406	0	0.0288307	0.0229148	0.0375547
	AB58058633	Mother	Female	29 years	35	SRR22719349	SRR22682844	-	-	0.708	0.666	0.700344		Y	-	15198602	-	Y	-	Y	-	Y	-	-	-	-	-	-		4.44815	245	39	0.0355436	1	-			0	0	0.0420987	0.00791024	0	0	0.0170607	0.0192845	0	0.00732425	0.0131928	0.0077743
	AB58088043	Mother	Female	29 years	47	SRR22719298	SRR22682882	-	-	0.631	0.49	0.662639		Y	-	51078867	-	Y	-	Y	-	Y	-	-	-	-	-	-		3.98782	174	45	0.100511	2	-			0.00197727	0	0.00319321	0.0299404	0.000919799	0	0.014894	0.011301	0.0388735	0.00311169	0.0490859	0
	AB67322923	Mother	Female	29 years	101	SRR22719326	-	-	-	-0.801	-0.828	0.445546		-	-	-	-	-	-	-	-	-	-	-	-	-	-	-		4.13684	184	29	0.0140833	2	-			-	-	-	-	-	-	-	-	-	-	-	-
	AB67334432	Mother	Female	29 years	66	SRR22719309	-	-	-	0.415	0.328	0.254104		-	-	-	-	-	-	-	-	-	-	-	-	-	-	-		4.75475	321	35	0.0119038	1	-			-	-	-	-	-	-	-	-	-	-	-	-
	AB58058472	Child	Male	3.8 weeks	14	SRR22719355	SRR22682849	-	-	0.977	-0.731	0.152288		-	Y	6649988	-	-	-	-	-	-	-	Y	Y	-	Y	-		2.6563	54	176	0.169838	-	4			0	0.00619234	0.013463	0.0612169	0	0.0363186	0	0	0	0.114736	0	0
	AB47608759	Child	Male	3.9 weeks	53	SRR22719175	SRR22682802	-	-	0.582	-0.263	0.326019		-	Y	38969164	-	-	-	-	-	-	-	Y	-	-	-	-		2.29435	41	177	0.126498	-	4			0.012385	0.136743	0.00331562	0.151239	0.0303777	0.0070196	0	0	0	0	0	0
	AB46608278	Mother	Female	30 years	8	SRR22719302	SRR22682954	-	-	1.12	1.324	0.548981		Y	-	49728206	-	Y	-	Y	-	Y	-	-	-	-	-	-		3.85776	192	41	0.0237237	4	-			0.00212888	0	0.0182289	0.12312	0	0.000692773	0.0545741	0.0206128	0.00326527	0.00377677	0.0155657	0
	AB46975303	Mother	Female	30 years	86	SRR22719185	-	-	-	-0.162	-0.026	0.403757		-	-	-	-	-	-	-	-	-	-	-	-	-	-	-		4.0894	195	30	0.0279152	2	-			-	-	-	-	-	-	-	-	-	-	-	-
	ab50656385	Mother	Female	30 years	111	SRR22719405	-	-	-	-0.94	0.147	-		-	-	-	-	-	-	-	-	-	-	-	-	-	-	-		4.29847	194	32	0.00259871	1	-			-	-	-	-	-	-	-	-	-	-	-	-
	AB58058137	Mother	Female	30 years	90	SRR22719358	-	-	-	-0.286	-0.771	0.47298		-	-	-	-	-	-	-	-	-	-	-	-	-	-	-		4.36888	238	36	0.0579261	2	-			-	-	-	-	-	-	-	-	-	-	-	-
	ab58078959	Mother	Female	30 years	145	SRR22719391	SRR22682933	-	-	-1.814	-0.323	0.251886		Y	-	20553670	Y	-	-	-	Y	-	-	-	-	-	-	-		4.03165	180	28	0.0141672	1	-			0.00443515	0	0.035552	0.0416594	0	0	0.131202	0.0198903	0	0	0	0.0677082
	AB58087902	Mother	Female	30 years	64	SRR22719301	SRR22682884	-	-	0.449	-0.671	0.436122		Y	-	2923500	-	Y	-	-	-	-	-	-	-	-	-	-		3.59861	123	47	0.336491	4	-			0.0354213	0	0	0	0.047587	0	0.0703515	0.0668789	0	0	0.0827078	0
	AB58088692	Mother	Female	30 years	102	SRR22719293	-	-	-	-0.805	0.37	0.456311		-	-	-	-	-	-	-	-	-	-	-	-	-	-	-		4.52139	271	25	0.0889429	1	-			-	-	-	-	-	-	-	-	-	-	-	-
	AB67322916	Mother	Female	30 years	58	SRR22719330	SRR22682867	-	-	0.517	-0.979	0.38425		Y	-	36490759	-	Y	Y	-	-	-	-	-	-	-	-	-		3.74357	128	70	0.259955	3	-			0	0	0	0.0347463	0	0.00390515	0.0049156	0	0.02311	0.00723847	0.00183682	0
	AB67322921	Mother	Female	30 years	44	SRR22719327	SRR22682865	-	-	0.642	-1.291	0.139733		Y	-	31077414	-	Y	Y	-	Y	-	-	-	-	-	-	-		4.40625	238	53	0.0963199	1	-			0.00524052	0	0.049198	0.0437703	0	0	0.00559058	0.0154071	0.0603135	0.00832208	0.00362919	0.0720854
	AB46601373	Mother	Female	31 years	14	SRR22719275	SRR22682925	-	-	0.977	-0.731	0.152288		Y	-	42337217	-	Y	Y	-	Y	-	-	-	-	-	-	-		4.00678	176	54	0.169838	2	-			0.00296027	0	0.0217643	0.0303015	0.000845443	0	0	0.022985	0.00548287	0	0.0364523	0
	AB46601376	Mother	Female	31 years	28	SRR22719353	SRR22682846	-	-	0.764	-0.062	0.623227		Y	-	24006686	-	Y	-	-	-	Y	-	-	-	-	-	-		4.0851	192	43	0.0436751	2	-			0.0107944	0.00167363	0.019365	0.0261671	0.00896886	0	0.00855949	0.0182443	0.0916005	0.0102007	0.0333583	0.0241538
	AB46604527	Mother	Female	31 years	94	SRR22719178	-	-	-	-0.431	-0.682	0.471963		-	-	-	-	-	-	-	-	-	-	-	-	-	-	-		3.90445	146	32	0.0965714	4	-			-	-	-	-	-	-	-	-	-	-	-	-
	AB46607611	Mother	Female	31 years	85	SRR22719341	SRR22682848	-	-	-0.156	0.548	0.157686		Y	-	38357569	-	-	-	Y	Y	-	-	-	-	-	-	-		4.11297	165	34	0.194652	4	-			0.00497012	0	0	0.0431677	0.0154306	0.00129088	0.0290311	0.0250287	0.0305212	0.0246431	0.0127696	0.0453364
	AB46615340	Mother	Female	31 years	131	SRR22719230	SRR22682952	-	-	-1.572	-0.891	0.426109		Y	-	40935988	Y	-	Y	-	-	-	-	-	-	-	-	-		3.98154	178	28	0.000167659	1	-			0	0	0	0.0628883	0	0.00140946	0.121287	0.0227676	0.021901	0	0.00621992	0.0680207
	AB47601854	Mother	Female	31 years	129	SRR22719183	SRR22682923	-	-	-1.43	-1.33	0.28067		Y	-	58945852	Y	-	Y	-	-	-	-	-	-	-	-	-		3.68953	129	14	0.0198676	4	-			0.00751591	0.00126535	0.00149428	0.0329081	0	0.000607401	0.0251758	0.0475629	0.000781193	0.0141022	0.0846039	0.0424288
	AB47646335	Mother	Female	31 years	140	SRR22719219	SRR22682792	-	-	-1.686	-0.795	0.396969		-	-	-	-	-	-	-	-	-	-	-	-	-	-	-		4.48173	265	30	0.0124067	1	-			-	-	-	-	-	-	-	-	-	-	-	-
	AB47683120	Mother	Female	31 years	142	SRR22719207	SRR22682781	-	-	-1.718	-1.197	0.425718		Y	-	59447992	Y	-	Y	-	-	-	-	-	-	-	-	-		4.07662	191	23	0.0598541	4	-			0.0118887	0.00143644	0	0.0316214	0.0170644	0.00232714	0.0694354	0.0227322	0.00158387	0.0174748	0.052877	0
	AB50650321b	Mother	Female	31 years	34	SRR22719205	-	-	-	0.712	0.165	0.337895		-	-	-	-	-	-	-	-	-	-	-	-	-	-	-		4.07946	218	51	0.112415	2	-			-	-	-	-	-	-	-	-	-	-	-	-
	ab50656318	Mother	Female	31 years	149	SRR22719220	SRR22682947	-	-	-1.897	-0.989	-		Y	-	58049010	Y	-	Y	-	-	-	-	-	-	-	-	-		3.97607	200	24	0.000502976	4	-			0	0	0	0.0464979	0	0	0.141928	0.0341644	0.00097979	0.0140487	0.0390686	0.00113413
	AB58072033	Mother	Female	31 years	1	SRR22719340	SRR22682840	-	-	1.28	-0.818	0.433858		Y	-	61681279	-	Y	Y	-	-	-	-	-	-	-	-	-		4.27774	257	66	0.217453	1	-			0	0	0	0.0142418	0.0134952	0	0.0364703	0.00750756	0.066691	0	0.00766676	0.0437827
	AB67663051	Mother	Female	31 years	115	SRR22719232	-	-	-	-1.026	-0.734	-0.00899837		-	-	-	-	-	-	-	-	-	-	-	-	-	-	-		4.25687	222	36	0.10202	2	-			-	-	-	-	-	-	-	-	-	-	-	-
	ab50651269	Mother	Female	32 years	138	SRR22719229	SRR22682807	-	-	-1.653	-0.075	0.432167		Y	-	41281307	Y	-	-	-	-	-	-	-	-	-	-	-		2.87576	52	28	0.0681532	3	-			0	0	0	0	0	0.0382137	0	0.0326893	0	0	0	0
	AB50656030	Mother	Female	32 years	151	SRR22719197	SRR22682776	-	-	-2.152	0.343	0.283612		Y	-	84314700	Y	-	-	Y	-	-	-	-	-	-	-	-		4.57769	267	66	0.0994216	2	-			0.00319294	0.000388197	0	0.0168142	0.000666189	0	0.00734773	0.00761903	0.0116609	0.00413665	0.0213348	0.0377496
	AB50656312	Mother	Female	32 years	146	SRR22719377	SRR22682917	-	-	-1.828	-1.206	0.306739		Y	-	42329344	Y	-	Y	-	-	-	-	-	-	-	-	-		4.31262	259	22	0.0186939	2	-			0	0	0	0.00984717	0	0	0.0149768	0.0214325	0	0.00287677	0.0419037	0.046303
	AB58058479	Mother	Female	32 years	16	SRR22719351	SRR22682845	-	-	0.964	0.339	0.437926		Y	-	61823267	-	Y	-	Y	-	-	-	-	-	-	-	-		3.76802	158	67	0.14712	4	-			0	0	0	0	0	0	0.0260318	0.0494302	0.000956678	0	0.0471308	0
	AB58083400	Mother	Female	32 years	123	SRR22719333	SRR22682887	-	-	-1.328	-1.394	0.613518		Y	-	67421381	Y	-	Y	-	-	Y	-	-	-	-	-	-		4.32397	254	34	0.0181071	1	-			0.00153093	0	0	0.029166	0	0	0.0344801	0.00812874	0.00615743	0.00194213	0.00190037	0.0414786
	AB67663034	Mother	Female	32 years	116	SRR22719234	SRR22682809	-	-	-1.047	-0.627	0.277412		Y	-	64458444	Y	-	-	-	-	-	-	-	-	-	-	-		3.35815	135	19	0.00310168	4	-			0	0	0	0.0373036	0	0.00163062	0.012454	0.065836	0	0	0.000897252	0.0100274
	AB46606454	Mother	Female	33 years	119	SRR22719370	SRR22682913	-	-	-1.273	-1.675	0.223159		Y	-	48225413	Y	-	Y	-	Y	-	-	-	-	-	-	-		3.42718	108	40	0.13463	3	-			0.0176419	0.00242024	0	0.0485733	0	0.0106622	0.0694312	0.0201093	0.155633	0	0	0.0815416
	AB50780503	Mother	Female	33 years	122	SRR22719424	SRR22682894	-	-	-1.311	-0.88	0.0641609		Y	-	51902438	Y	-	Y	-	Y	-	-	-	-	-	-	-		4.53471	307	21	0.0263224	2	-			0	0	0	0.00810312	0	0	0.00443298	0.00351405	0.000644285	0.00129353	0.00204719	0.0126743
	AB58056640	Mother	Female	33 years	46	SRR22719359	SRR22682851	-	-	0.634	-0.996	0.462259		Y	-	60451927	-	Y	Y	-	-	-	-	-	-	-	-	-		3.39733	102	56	0.202615	3	-			0	0	0	0.0850322	0.0165835	0.0137537	0	0.0423985	0	0.00196704	0	0
	AB58067400	Mother	Female	33 years	120	SRR22719346	-	-	-	-1.28	0.154	0.349734		-	-	-	-	-	-	-	-	-	-	-	-	-	-	-		4.14679	257	18	0.00578422	4	-			-	-	-	-	-	-	-	-	-	-	-	-
	ab58088526	Mother	Female	33 years	139	SRR22719384	SRR22682927	-	-	-1.676	-1.097	1.42578		Y	-	75207110	Y	-	Y	-	-	Y	-	-	-	-	-	-		4.31275	262	25	0.0475312	2	-			0	0	0	0.0448067	0	0.000430059	0.0019961	0.0116114	0.00417511	0.0101519	0.0267307	0.0388796
	AB50656358	Mother	Female	34 years	124	SRR22719376	SRR22682916	-	-	-1.33	-0.438	0.672671		Y	-	64015098	Y	-	-	-	-	Y	-	-	-	-	-	-		4.21264	314	33	0.0930505	1	-			0.00344664	0.000574009	0.0152687	0.0248476	0	0	0.00525081	0	0.000862081	0	0	0
	AB50779292	Mother	Female	34 years	118	SRR22719430	-	-	-	-1.255	-0.095	0.237859		-	-	-	-	-	-	-	-	-	-	-	-	-	-	-		3.75593	198	18	0.0371364	1	-			-	-	-	-	-	-	-	-	-	-	-	-
	ab58060207	Mother	Female	34 years	98	SRR22719393	-	-	-	-0.673	-0.465	0.184162		-	-	-	-	-	-	-	-	-	-	-	-	-	-	-		4.06351	188	22	0.0163467	4	-			-	-	-	-	-	-	-	-	-	-	-	-
	AB46604529	Mother	Female	35 years	148	SRR22719167	SRR22682799	-	-	-1.893	-1.33	0.330184		Y	-	59729414	Y	-	Y	-	-	-	-	-	-	-	-	-		3.98519	181	22	0.00779613	1	-			0	0	0	0.000676732	0	0	0.066897	0.0237251	0.0015056	0.0512475	0.00255751	0.00247644
	AB46604532	Mother	Female	35 years	80	SRR22719212	SRR22682788	-	-	0.047	-1.138	0.558615		Y	-	31796905	-	-	Y	-	-	Y	-	-	-	-	-	-		3.66986	166	38	0.0299271	3	-			0.00571263	0	0.0098434	0.02396	0.00714856	0.00122564	0.064064	0.0124309	0.302174	0.0273142	0.0410209	0.0512431
	AB46955802	Mother	Female	35 years	96	SRR22719191	-	-	-	-0.551	-0.182	0.185916		-	-	-	-	-	-	-	-	-	-	-	-	-	-	-		4.31685	223	32	0.026993	4	-			-	-	-	-	-	-	-	-	-	-	-	-
	AB50656225	Mother	Female	35 years	95	SRR22719379	-	-	-	-0.509	-0.77	0.611237		-	-	-	-	-	-	-	-	-	-	-	-	-	-	-		3.89085	173	46	0.090368	4	-			-	-	-	-	-	-	-	-	-	-	-	-
	ab50658070	Mother	Female	35 years	110	SRR22719403	-	-	-	-0.92	-0.535	0.587087		-	-	-	-	-	-	-	-	-	-	-	-	-	-	-		4.13855	176	44	0.0219633	2	-			-	-	-	-	-	-	-	-	-	-	-	-
	AB50732866	Mother	Female	35 years	127	SRR22719361	-	-	-	-1.42	-0.116	0.505266		-	-	-	-	-	-	-	-	-	-	-	-	-	-	-		3.09806	78	32	0.0582614	3	-			-	-	-	-	-	-	-	-	-	-	-	-
	AB58067432	Mother	Female	35 years	23	SRR22719343	SRR22682842	-	-	0.81	-0.817	0.143423		Y	-	71516842	-	Y	Y	-	Y	-	-	-	-	-	-	-		4.6517	336	31	0.0144186	1	-			0.0015017	0	0	0.00210304	0.000513779	0	0.00096748	0.00136808	0.00213747	0.00197313	0.000929336	0
	AB58079065	Mother	Female	35 years	114	SRR22719337	SRR22682839	-	-	-1.011	-0.907	0.308076		Y	-	37848289	Y	-	Y	-	-	-	-	-	-	-	-	-		3.61078	169	31	0.122894	4	-			0	0	0	0.0393815	0.00415984	0.0136034	0.0366909	0.103385	0.123296	0.00258977	0	0.0272258
	AB46604534	Mother	Female	36 years	5	SRR22719201	SRR22682777	-	-	1.166	0.989	0.737538		Y	-	27889120	-	Y	-	Y	-	Y	-	-	-	-	-	-		4.34078	197	132	0.34697	2	-			0.00264192	0	0	0.0297707	0.00277382	0	0.0173271	0.0347989	0	0.00423123	0.0232786	0.0416035
	AB50779753	Mother	Female	36 years	117	SRR22719428	SRR22682897	-	-	-1.212	-1.011	0.298795		Y	-	121367926	Y	-	Y	-	-	-	-	-	-	-	-	-		3.64883	136	20	0.0316037	4	-			0.016312	0.00188321	0	0.0567788	0.000300355	0.0036204	0.0480259	0.0273186	0.0010128	0	0.0556187	0.00046099
	AB50656064	Mother	Female	37 years	137	SRR22719195	SRR22682774	-	-	-1.637	-0.658	0.205637		Y	-	39754969	Y	-	-	-	Y	-	-	-	-	-	-	-		4.17714	239	37	0.0418308	2	-			0.0178582	0.00349763	0.02862	0.0147297	0.0392084	0	0.0471985	0.00967203	0.0305639	0.00479527	0.0357806	0.0338389
	ab58055826	Mother	Female	37 years	143	SRR22719397	SRR22682937	-	-	-1.782	-0.786	0.266383		Y	-	32441274	Y	-	Y	-	-	-	-	-	-	-	-	-		4.14787	204	35	0.0253165	2	-			0	0	0.00121002	0.0444714	0.0102535	0	0.0382194	0.0478418	0.0649552	0.0061227	0.0211062	0.0326559
	AB67334435	Mother	Female	37 years	136	SRR22719308	SRR22682835	-	-	-1.625	-0.7	-0.325249		Y	-	115644974	Y	-	-	-	Y	-	-	-	-	-	-	-		4.69977	306	56	0.0720932	1	-			0.000500859	0	0.016188	0.00222427	0.010224	0	0.0017499	0.00177324	0.000668058	0.00249862	0.000734544	0.025803
	AB47680360	Mother	Female	38 years	3	SRR22719210	SRR22682784	-	-	1.259	0.929	0.637916		Y	-	57696990	-	Y	-	Y	-	Y	-	-	-	-	-	-		4.40254	303	71	0.241345	2	-			0.00222747	0.000578758	0.015599	0.0252226	0.0172151	0	0.0169116	0.0187668	0.000787825	0.00537292	0.0402373	0.0342351
	ab50656345	Mother	Female	38 years	132	SRR22719407	SRR22682945	-	-	-1.606	-1.282	0.286891		Y	-	95311704	Y	-	Y	-	-	-	-	-	-	-	-	-		3.75773	131	36	0.0483695	3	-			0	0	0	0.0988667	0	0.0014516	0.0449686	0	0.000995199	0.00415411	0	0.131311
	AB50793587	Mother	Female	38 years	20	SRR22719417	SRR22682856	-	-	0.876	-0.518	0.258414		Y	-	50183870	-	Y	-	-	Y	-	-	-	-	-	-	-		4.51484	237	43	0.0855059	2	-			0	0	0	0.0145214	0	0.000868545	0.00354025	0.0100622	0.0034871	0.00502169	0.0110286	0.0348407
	AB58088581	Mother	Female	38 years	144	SRR22719296	SRR22682880	-	-	-1.797	-0.877	0.172373		Y	-	33371070	Y	-	Y	-	Y	-	-	-	-	-	-	-		4.00944	162	22	0.136809	2	-			0.0184816	0.00219386	0.00281138	0.0209386	0	0	0.00169404	0.0120062	0.0189064	0	0.0487216	0.000961867
	AB67320865	Mother	Female	38 years	32	SRR22719283	SRR22682873	-	-	0.737	-0.508	0.598999		Y	-	25832963	-	Y	-	-	-	Y	-	-	-	-	-	-		4.08231	174	60	0.214938	4	-			0.00230301	0	0.0122652	0	0	0	0	0.0349153	0	0.0328504	0.0360174	0
	AB67334438	Mother	Female	38 years	100	SRR22719307	SRR22682834	-	-	-0.78	-1.246	-		Y	-	39397723	-	-	Y	-	-	-	-	-	-	-	-	-		3.82762	133	30	0.0451002	4	-			0.0111058	0.00189218	0.051533	0.0431695	0.0202636	0	0.0509465	0.0479308	0.0015277	0	0.0201663	0
	AB58083411	Mother	Female	39 years	109	SRR22719332	SRR22682886	-	-	-0.918	-1.583	0.378856		Y	-	43452637	Y	-	Y	-	-	-	-	-	-	-	-	-		4.03627	246	35	0.0151731	1	-			0.00145692	0	0	0.0333112	0	0	0.0244143	0.016474	0	0.0120134	0	0.0365514
	AB58084398	Mother	Female	39 years	67	SRR22719303	SRR22682885	-	-	0.391	0.76	0.477185		Y	-	21342340	-	Y	-	Y	-	-	-	-	-	-	-	-		3.87433	134	44	0.120211	4	-			0.0184795	0.00293514	0.0687484	0.0184287	0.00692916	0	0.012376	0.030812	0.0207633	0.00897403	0.0631031	0
	AB67322912	Mother	Female	39 years	50	SRR22719331	SRR22682869	-	-	0.61	2.414	0.387919		Y	-	39517000	-	Y	-	Y	-	-	-	-	-	-	-	-		3.39104	81	83	0.191801	4	-			0	0	0	0.120831	0	0.00283996	0.0629618	0.0519106	0.126504	0.0160643	0	0
	AB46955813	Child	Male	4 weeks	112	SRR22719188	SRR22682926	-	-	-0.987	1.264	0.468268		-	Y	36219813	-	-	-	-	-	-	Y	-	-	Y	-	-		1.9189	24	119	0.0260709	-	1			0.2056	0.0268966	0.00155169	0	0	0.121792	0.276051	0	0.00465266	0	0	0
	AB47608692	Child	Male	4 weeks	100	SRR22719177	SRR22682804	-	-	-0.78	-1.246	-		-	Y	47592123	-	-	-	-	-	-	-	-	Y	-	-	-		2.01543	30	133	0.0451002	-	3			0.0204425	0.383776	0.0819237	0	0.0012935	0	0	0	0	0	0	0
	AB47608781	Child	Female	4 weeks	49	SRR22719173	SRR22682800	-	-	0.623	0.566	0.033312		-	Y	45711065	-	-	-	-	-	-	-	Y	-	Y	Y	-		2.88251	65	145	0.183419	-	4			0.00117525	0.0142494	0.133612	0.161232	0.00141849	0.00364779	0	0.00582509	0.00170899	0	0.00512621	0.00153095
	AB47608801	Child	Female	4 weeks	9	SRR22719171	SRR22682798	-	-	1.082	-0.118	0.377663		-	Y	44720490	-	-	-	-	-	-	-	Y	-	-	-	-		2.25821	36	308	0.0186101	-	2			0.0507878	0.648559	0.00217095	0	0.00138804	0.0184155	0	0	0	0	0	0
	AB47608803	Child	Male	4 weeks	2	SRR22719170	SRR22682797	-	-	1.266	-0.518	0.132962		-	Y	48963312	-	-	-	-	-	-	-	Y	-	-	Y	-		1.80342	31	110	0.135468	-	2			0.0496778	0.470422	0.249761	0	0.048309	0.00230923	0	0	0	0	0	0
	AB47646409	Child	Female	4 weeks	80	SRR22719215	SRR22682789	-	-	0.047	-1.138	0.558615		-	Y	34698707	-	-	-	-	-	-	-	-	Y	-	-	Y		1.96531	38	166	0.0299271	-	2			0.0314119	0.231413	0.398024	0	0	0	0	0	0	0	0	0
	AB47680389	Child	Male	4 weeks	8	SRR22719209	SRR22682783	-	-	1.12	1.324	0.548981		-	Y	62349237	-	-	-	-	-	-	-	Y	-	Y	-	Y		2.64417	41	192	0.0237237	-	4			0.0279794	0.0212211	0.000620772	0.00509516	0.238379	0.0918489	0	0	0	0.171994	0	0
	ab50651450	Child	Female	4 weeks	120	SRR22719227	-	-	-	-1.28	0.154	0.349734		-	-	-	-	-	-	-	-	-	-	-	-	-	-	-		0.825147	18	257	0.00578422	-	1			-	-	-	-	-	-	-	-	-	-	-	-
	ab50651456	Child	Female	4 weeks	1	SRR22719226	SRR22682951	-	-	1.28	-0.818	0.433858		-	Y	127332288	-	-	-	-	-	-	-	Y	Y	-	-	-		2.93296	66	257	0.217453	-	4			0.0515473	0.0424437	0.104722	0.000283895	0.263227	0.00151582	0.000291261	0.00689306	0.1159	0	0.000211113	0
	AB50656167	Child	Female	4 weeks	41	SRR22719193	SRR22682919	-	-	0.664	0.455	-		-	Y	94510962	-	-	-	-	-	-	-	Y	-	Y	-	-		1.87685	36	174	0.0227177	-	3			0.00029093	0.00526867	0	0	0	0.00115624	0	0.00184553	0	0	0	0
	AB50656173	Child	Female	4 weeks	102	SRR22719192	-	-	-	-0.805	0.37	0.456311		-	-	-	-	-	-	-	-	-	-	-	-	-	-	-		1.50199	25	271	0.0889429	-	1			-	-	-	-	-	-	-	-	-	-	-	-
	AB50656244	Child	Female	4 weeks	90	SRR22719378	-	-	-	-0.286	-0.771	0.47298		-	-	-	-	-	-	-	-	-	-	-	-	-	-	-		1.98826	36	238	0.0579261	-	2			-	-	-	-	-	-	-	-	-	-	-	-
	AB50657793	Child	Male	4 weeks	106	SRR22719371	-	-	-	-0.859	0.038	0.194396		-	-	-	-	-	-	-	-	-	-	-	-	-	-	-		1.7506	21	147	0.0711711	-	1			-	-	-	-	-	-	-	-	-	-	-	-
	AB50732637	Child	Female	4 weeks	13	SRR22719369	SRR22682911	-	-	1	0.621	0.721983		-	Y	24505264	-	-	-	-	-	-	-	Y	-	Y	-	Y		2.76391	52	104	0.369939	-	4			0	0.0176076	0	0.0637273	0	0.00268165	0	0.0353511	0.00223526	0.0791982	0	0
	AB50767712	Child	Male	4 weeks	44	SRR22719360	SRR22682903	-	-	0.642	-1.291	0.139733		-	Y	65077731	-	-	-	-	-	-	-	Y	Y	-	Y	-		2.64869	53	238	0.0963199	-	4			0.000652269	0	0.0219088	0.000643577	0	0.0159931	0	0	0.00170355	0.0482703	0	0.00285061
	AB67347364	Child	Female	4 weeks	70	SRR22719304	SRR22682831	-	-	0.358	1.586	-0.233277		-	Y	22373025	-	-	-	-	-	-	-	Y	-	Y	Y	-		3.56725	89	81	0.15542	-	4			0.00538524	0.0988313	0.0103381	0.0027855	0.00230877	0.0682529	0.0228608	0.0137979	0	0.00976051	0	0.0845357
	AB67378685	Child	Male	4 weeks	50	SRR22719267	SRR22682825	-	-	0.61	2.414	0.387919		-	Y	103480356	-	-	-	-	-	-	-	Y	-	Y	-	-		3.44093	83	81	0.191801	-	4			0.0209605	0.00488086	0.0960212	0	0.0518776	0.00169699	0	0.0240683	0	0	0.0275572	0
	AB67380980	Child	Female	4 weeks	151	SRR22719251	SRR22682818	-	-	-2.152	0.343	0.283612		-	Y	72931485	-	-	-	-	-	-	Y	-	-	Y	-	-		2.36257	66	267	0.0994216	-	2			0.368136	0.0188928	0.00123024	0.00565115	0.00107072	0.0082266	0.00288868	0	0	0.0260036	0	0
	AB67382492	Child	Female	4 weeks	64	SRR22719239	SRR22682812	-	-	0.449	-0.671	0.436122		-	Y	227582332	-	-	-	-	-	-	-	Y	-	-	-	-		2.24235	47	123	0.336491	-	1			0.130561	0.123938	0.000951728	0.000306235	0.000292461	0.0226607	0.00743627	0	0.000992357	0.000764701	0	0.000457238
	AB46612145	Child	Female	4.1 weeks	129	SRR22719280	SRR22682879	-	-	-1.43	-1.33	0.28067		-	Y	157915740	-	-	-	-	-	-	Y	-	Y	-	-	-		1.17675	14	129	0.0198676	-	1			0.00108617	0.00208047	0.398635	0	0.00533018	0	0	0	0.000348103	0.00196983	0	0
	AB46955814	Child	Female	4.1 weeks	86	SRR22719187	-	-	-	-0.162	-0.026	0.403757		-	-	-	-	-	-	-	-	-	-	-	-	-	-	-		1.38665	30	195	0.0279152	-	1			-	-	-	-	-	-	-	-	-	-	-	-
	AB47608680	Child	Male	4.1 weeks	104	SRR22719179	SRR22682805	-	-	-0.838	-1.216	0.26773		-	Y	100394050	-	-	-	-	-	-	Y	-	Y	-	-	-		1.6051	25	179	0.0381423	-	1			0.713403	0.0481329	0.0544376	0.00831447	0.000984383	0	0	0	0	0	0	0
	AB47608761	Child	Male	4.1 weeks	58	SRR22719174	SRR22682801	-	-	0.517	-0.979	0.38425		-	Y	49399987	-	-	-	-	-	-	-	Y	Y	-	-	-		3.02538	70	128	0.259955	-	4			0.00833123	0.00635609	0.0144114	0.0672611	0	0.113909	0.0346505	0	0.00137142	0.0227166	0	0
	AB47636801	Child	Female	4.1 weeks	107	SRR22719166	SRR22682794	-	-	-0.86	0.626	-0.0268086		-	Y	35783622	-	-	-	-	-	-	Y	-	-	Y	Y	-		2.10792	24	134	0.135049	-	2			0.0221082	0.584273	0.239895	0.0101404	0.00117749	0.00671645	0.0125679	0	0	0	0	0
	AB47646411	Child	Female	4.1 weeks	148	SRR22719214	SRR22682787	-	-	-1.893	-1.33	0.330184		-	Y	113594036	-	-	-	-	-	-	Y	-	Y	-	-	-		0.871275	22	181	0.00779613	-	1			0.838139	0.0581834	0.00583845	0	0.0038655	0	0.00061449	0	0	0	0	0
	AB47655020	Child	Male	4.1 weeks	59	SRR22719211	SRR22682785	-	-	0.513	-0.649	0.475132		-	Y	96359494	-	-	-	-	-	-	-	Y	-	-	-	-		2.7834	70	291	0.138235	-	4			0.0286798	0.00463565	0.000814431	0.000726851	0.00629713	0.00464403	0	0	0	0.000449198	0	0
	ab50656259	Child	Male	4.1 weeks	63	SRR22719221	-	-	-	0.45	0.168	0.325301		-	-	-	-	-	-	-	-	-	-	-	-	-	-	-		1.80792	31	129	0.0912901	-	2			-	-	-	-	-	-	-	-	-	-	-	-
	AB50656435	Child	Female	4.1 weeks	125	SRR22719374	SRR22682914	-	-	-1.362	-0.083	0.0660916		-	Y	156333898	-	-	-	-	-	-	Y	-	-	-	Y	-		1.33847	23	232	0.0271607	-	1			0.713121	0.0485642	0.00227616	0.0899521	0.005107	0	0	0	0	0	0	0
	ab50660431	Child	Male	4.1 weeks	23	SRR22719402	SRR22682942	-	-	0.81	-0.817	0.143423		-	Y	39426308	-	-	-	-	-	-	-	Y	Y	-	Y	-		1.5019	31	336	0.0144186	-	2			0.0195819	0.54928	0.0988917	0	0.00210822	0	0	0	0	0	0	0
	ab50674335	Child	Male	4.1 weeks	103	SRR22719401	SRR22682940	-	-	-0.82	1.028	1.22212		-	Y	36472070	-	-	-	-	-	-	Y	-	-	Y	-	Y		2.5639	50	163	0.234387	-	4			0.00111676	0.00163886	0	0.0326888	0.276732	0.0173412	0.0864335	0.0247191	0	0.000941596	0.00766147	0
	AB50732666	Child	Male	4.1 weeks	35	SRR22719367	SRR22682909	-	-	0.708	0.666	0.700344		-	Y	5466798	-	-	-	-	-	-	-	Y	-	Y	-	Y		2.34907	39	245	0.0355436	-	1			0.0201363	0.598943	0.0698124	0.0471108	0	0.0978018	0	0	0.0259725	0	0	0
	AB50732809	Child	Male	4.1 weeks	16	SRR22719365	SRR22682907	-	-	0.964	0.339	0.437926		-	Y	33447254	-	-	-	-	-	-	-	Y	-	Y	-	-		2.91784	67	158	0.14712	-	4			0.055588	0.0345816	0.181367	0	0.214311	0.00372122	0	0.00840397	0	0	0	0
	AB50732834	Child	Male	4.1 weeks	109	SRR22719364	SRR22682906	-	-	-0.918	-1.583	0.378856		-	Y	35558377	-	-	-	-	-	-	Y	-	Y	-	-	-		2.39545	35	246	0.0151731	-	1			0.127663	0.0169623	0	0	0	0	0	0	0	0	0	0
	AB50779288	Child	Female	4.1 weeks	123	SRR22719432	SRR22682900	-	-	-1.328	-1.394	0.613518		-	Y	53249968	-	-	-	-	-	-	Y	-	Y	-	-	Y		2.29635	34	254	0.0181071	-	1			0.0449558	0.0188607	0.0363433	0	0	0.118941	0.000830328	0	0	0.00282607	0	0.00117925
	AB58056284	Child	Male	4.1 weeks	144	SRR22719412	SRR22682853	-	-	-1.797	-0.877	0.172373		-	Y	50621619	-	-	-	-	-	-	Y	-	Y	-	Y	-		2.04394	22	162	0.136809	-	2			0.215524	0.0443025	0.282391	0.0149273	0.0233304	0	0	0	0	0	0	0
	ab58056497	Child	Female	4.1 weeks	98	SRR22719395	-	-	-	-0.673	-0.465	0.184162		-	-	-	-	-	-	-	-	-	-	-	-	-	-	-		1.4641	22	188	0.0163467	-	2			-	-	-	-	-	-	-	-	-	-	-	-
	AB58088454	Child	Male	4.1 weeks	67	SRR22719297	SRR22682881	-	-	0.391	0.76	0.477185		-	Y	22621958	-	-	-	-	-	-	-	Y	-	Y	-	-		2.09616	44	134	0.120211	-	1			0.201057	0.121321	0.123059	0	0	0.0858271	0	0	0	0	0	0
	ab58088518	Child	Male	4.1 weeks	56	SRR22719386	SRR22682929	-	-	0.56	0.178	0.771178		-	Y	117431596	-	-	-	-	-	-	-	Y	-	-	-	Y		2.23181	50	294	0.0574231	-	3			0.276713	0.0460522	0.253261	0	0.00090677	0.00317202	0	0	0	0	0.000323788	0
	AB67322949	Child	Female	4.1 weeks	68	SRR22719321	SRR22682862	-	-	0.386	1.095	1.00563		-	Y	35143878	-	-	-	-	-	-	-	Y	-	Y	-	Y		2.90641	51	175	0.0906195	-	4			0.118654	0.0314643	0.0273914	0	0.119605	0.0239133	0	0.0665935	0	0.111895	0	0
	AB67334459	Child	Male	4.1 weeks	61	SRR22719306	SRR22682833	-	-	0.48	0.884	0.733966		-	Y	48445759	-	-	-	-	-	-	-	Y	-	Y	-	Y		2.38808	46	207	0.168748	-	4			0.00685392	0.0205933	0	0.236708	0	0.12735	0.0436109	0.00286456	0.00439911	0.0216796	0	0
	AB67369797	Child	Male	4.1 weeks	65	SRR22719268	-	-	-	0.42	0.347	0.130135		-	-	-	-	-	-	-	-	-	-	-	-	-	-	-		2.65533	48	203	0.147707	-	4			-	-	-	-	-	-	-	-	-	-	-	-
	AB67380893	Child	Female	4.1 weeks	20	SRR22719257	SRR22682822	-	-	0.876	-0.518	0.258414		-	Y	76984953	-	-	-	-	-	-	-	Y	-	-	Y	-		2.40892	43	237	0.0855059	-	2			0.210361	0.0869803	0.269236	0.0263321	0.029307	0.00158689	0	0	0	0	0	0
	AB67381369	Child	Male	4.1 weeks	62	SRR22719250	SRR22682817	-	-	0.476	-0.652	0.327845		-	Y	3590488	-	-	-	-	-	-	-	Y	-	-	-	-		3.03846	65	83	0.324252	-	4			0.0397314	0	0.0242349	0.0788675	0	0	0.103872	0.130199	0	0.0186138	0	0
	AB67382331	Child	Male	4.1 weeks	128	SRR22719247	SRR22682814	-	-	-1.423	0.168	0.315047		-	Y	85902878	-	-	-	-	-	-	Y	-	-	-	-	-		1.70646	18	225	0.0595188	-	1			0.0152747	0.48413	0.00180438	0.119788	0.00137497	0.0178936	0.00109996	0	0.000340013	0.000809628	0	0
	AB67382347	Child	Male	4.1 weeks	127	SRR22719245	-	-	-	-1.42	-0.116	0.505266		-	-	-	-	-	-	-	-	-	-	-	-	-	-	-		1.92355	32	78	0.0582614	-	1			-	-	-	-	-	-	-	-	-	-	-	-
	AB67382351	Child	Male	4.1 weeks	122	SRR22719244	SRR22682813	-	-	-1.311	-0.88	0.0641609		-	Y	66350817	-	-	-	-	-	-	Y	-	Y	-	Y	-		1.97481	21	307	0.0263224	-	1			0.241581	0.0253932	0.0035451	0.181835	0	0.0596783	0.0100726	0	0	0.00239329	0	0
	AB67382369	Child	Male	4.1 weeks	118	SRR22719242	-	-	-	-1.255	-0.095	0.237859		-	-	-	-	-	-	-	-	-	-	-	-	-	-	-		1.52355	18	198	0.0371364	-	1			-	-	-	-	-	-	-	-	-	-	-	-
	AB67382494	Child	Male	4.1 weeks	133	SRR22719238	SRR22682811	-	-	-1.607	-1.266	0.29978		-	Y	67369510	-	-	-	-	-	-	Y	-	Y	-	-	-		1.66818	25	234	0.000167659	-	3			0.000921609	0.00318059	0.608299	0	0.000879767	0.135429	0	0	0	0	0	0
	ab67663048	Child	Female	4.1 weeks	110	SRR22719383	-	-	-	-0.92	-0.535	0.587087		-	-	-	-	-	-	-	-	-	-	-	-	-	-	-		2.44153	44	176	0.0219633	-	3			-	-	-	-	-	-	-	-	-	-	-	-
	AB43691831	Child	Female	4.2 weeks	150	SRR22719438	SRR22682956	-	-	-2.03	-1.416	0.242502		-	Y	44591919	-	-	-	-	-	-	Y	-	Y	-	Y	-		1.71779	17	342	0.0143348	-	2			0.277725	0.0421171	0.418194	0	0.00198603	0	0	0	0	0	0	0
	AB46614832	Child	Male	4.2 weeks	42	SRR22719274	-	-	-	0.648	-0.19	0.320814		-	-	-	-	-	-	-	-	-	-	-	-	-	-	-		3.05091	53	66	0.604409	-	4			-	-	-	-	-	-	-	-	-	-	-	-
	AB47608666	Child	Male	4.2 weeks	4	SRR22719182	SRR22682922	-	-	1.191	0.535	-0.088299		-	Y	4616288	-	-	-	-	-	-	-	Y	-	Y	Y	-		2.97178	58	116	0.104116	-	4			0.165456	0.199479	0.152075	0	0.0707879	0.110731	0	0	0	0	0	0.0573334
	AB47608672	Child	Male	4.2 weeks	32	SRR22719181	SRR22682921	-	-	0.737	-0.508	0.598999		-	Y	26517618	-	-	-	-	-	-	-	Y	-	-	-	Y		2.9834	60	174	0.214938	-	4			0.0274319	0.0899424	0.0378528	0	0.141472	0.0598368	0	0.021578	0	0.11719	0	0
	AB47608676	Child	Female	4.2 weeks	66	SRR22719180	-	-	-	0.415	0.328	0.254104		-	-	-	-	-	-	-	-	-	-	-	-	-	-	-		2.31881	35	321	0.0119038	-	2			-	-	-	-	-	-	-	-	-	-	-	-
	AB47608715	Child	Female	4.2 weeks	117	SRR22719176	SRR22682803	-	-	-1.212	-1.011	0.298795		-	Y	73046504	-	-	-	-	-	-	Y	-	Y	-	-	-		0.784416	20	136	0.0316037	-	1			0.86579	0.0487277	0.00210794	0	0.00715662	0	0	0	0	0	0	0
	AB47646333	Child	Female	4.2 weeks	94	SRR22719164	-	-	-	-0.431	-0.682	0.471963		-	-	-	-	-	-	-	-	-	-	-	-	-	-	-		2.5075	32	146	0.0965714	-	1			-	-	-	-	-	-	-	-	-	-	-	-
	AB47646341	Child	Female	4.2 weeks	22	SRR22719218	SRR22682791	-	-	0.834	1.24	0.337979		-	Y	22837398	-	-	-	-	-	-	-	Y	-	Y	-	-		2.79774	57	191	0.170257	-	4			0.0263672	0.00363206	0.055277	0.196428	0	0.0223232	0	0	0.00216389	0	0	0
	AB50651283	Child	Male	4.2 weeks	139	SRR22719203	SRR22682780	-	-	-1.676	-1.097	1.42578		-	Y	133893604	-	-	-	-	-	-	Y	-	Y	-	-	Y		1.96433	25	262	0.0475312	-	4			0	0	0	0	0	0.022858	0	0.220351	0.000371802	0.258183	0	0
	ab50651523	Child	Male	4.2 weeks	81	SRR22719224	-	-	-	0.036	0.331	0.42124		-	-	-	-	-	-	-	-	-	-	-	-	-	-	-		2.65693	52	146	0.13639	-	3			-	-	-	-	-	-	-	-	-	-	-	-
	ab50656061	Child	Male	4.2 weeks	89	SRR22719222	SRR22682948	-	-	-0.276	1.82	0.487511		-	Y	47449884	-	-	-	-	-	-	-	-	-	Y	-	-		3.09533	54	207	0.263559	-	4			0.00235502	0	0.00207413	0.0686101	0.00144757	0.00434776	0.0344112	0.00911992	0.001164	0.107173	0	0
	AB50656166	Child	Male	4.2 weeks	47	SRR22719194	SRR22682920	-	-	0.631	0.49	0.662639		-	Y	34200528	-	-	-	-	-	-	-	Y	-	Y	-	Y		2.47767	45	174	0.100511	-	2			0.208701	0.037658	0.20747	0.00763298	0.156594	0	0.00184985	0	0	0	0	0
	AB50732757	Child	Male	4.2 weeks	114	SRR22719366	SRR22682908	-	-	-1.011	-0.907	0.308076		-	Y	43534138	-	-	-	-	-	-	Y	-	Y	-	-	-		2.31478	31	169	0.122894	-	1			0.0135494	0.349269	0.001326	0.141745	0.00166674	0.0767574	0	0	0.001645	0.00185049	0	0
	AB50793554	Child	Female	4.2 weeks	46	SRR22719418	SRR22682889	-	-	0.634	-0.996	0.462259		-	Y	48387074	-	-	-	-	-	-	-	Y	Y	-	-	-		2.79115	56	102	0.202615	-	4			0	0	0	0	0	0.0841514	0	0.148757	0	0	0.00160732	0
	AB58058161	Child	Female	4.2 weeks	3	SRR22719357	SRR22682850	-	-	1.259	0.929	0.637916		-	Y	44807548	-	-	-	-	-	-	-	Y	-	Y	-	Y		2.82593	71	303	0.241345	-	4			0.078907	0.124098	0.0858275	0.00131525	0.059714	0.00101882	0.00867926	0.00283264	0.00126067	0.070949	0	0.0130067
	AB58058474	Child	Male	4.2 weeks	28	SRR22719354	SRR22682847	-	-	0.764	-0.062	0.623227		-	Y	138112580	-	-	-	-	-	-	-	Y	-	-	-	Y		2.02419	43	192	0.0436751	-	3			0.00889942	0.0133119	0	0	0	0.000405388	0	0.00030571	0	0.00219011	0.00108472	0
	ab58083069	Child	Male	4.2 weeks	140	SRR22719387	-	-	-	-1.686	-0.795	0.396969		-	-	-	-	-	-	-	-	-	-	-	-	-	-	-		2.38304	30	265	0.0124067	-	3			-	-	-	-	-	-	-	-	-	-	-	-
	AB58090417	Child	Female	4.2 weeks	69	SRR22719285	-	-	-	0.362	0.25	0.172985		-	-	-	-	-	-	-	-	-	-	-	-	-	-	-		1.61612	24	68	0.260374	-	1			-	-	-	-	-	-	-	-	-	-	-	-
	AB67323012	Child	Male	4.2 weeks	147	SRR22719320	SRR22682861	-	-	-1.856	-1.386	0.237596		-	Y	148862670	-	-	-	-	-	-	Y	-	Y	-	Y	-		1.9449	33	228	0.0156761	-	1			0.479315	0.0364921	0.000836651	0	0.00439429	0.0973198	0	0	0	0	0.000281298	0
	AB67380963	Child	Male	4.2 weeks	111	SRR22719254	-	-	-	-0.94	0.147	-		-	-	-	-	-	-	-	-	-	-	-	-	-	-	-		2.09594	32	194	0.00259871	-	4			-	-	-	-	-	-	-	-	-	-	-	-
	AB67380964	Child	Male	4.2 weeks	132	SRR22719253	SRR22682819	-	-	-1.606	-1.282	0.286891		-	Y	106499886	-	-	-	-	-	-	Y	-	Y	-	-	-		2.09363	36	131	0.0483695	-	3			0.00255261	0.000354682	0	0	0	0.144656	0	0	0	0	0	0
	AB67382515	Child	Female	4.2 weeks	54	SRR22719237	-	-	-	0.581	-0.073	-0.730148		-	-	-	-	-	-	-	-	-	-	-	-	-	-	-		2.83032	64	154	0.194903	-	4			-	-	-	-	-	-	-	-	-	-	-	-
	AB46948786	Child	Female	4.3 weeks	99	SRR22719388	-	-	-	-0.714	-0.132	0.324585		-	-	-	-	-	-	-	-	-	-	-	-	-	-	-		1.64752	28	268	0.0155084	-	2			-	-	-	-	-	-	-	-	-	-	-	-
	AB46955818	Child	Male	4.3 weeks	5	SRR22719186	SRR22682924	-	-	1.166	0.989	0.737538		-	Y	29424193	-	-	-	-	-	-	-	Y	-	Y	-	Y		3.78643	132	197	0.34697	-	4			0.00803514	0.0068364	0.0420033	0.0141326	0.0147619	0	0.00786161	0.060948	0.00425174	0.0366037	0	0.00170436
	ab50651509	Child	Male	4.3 weeks	26	SRR22719225	SRR22682950	2-4 weeks	amoxicillin (Amoxil, Trimox)	0.781	-0.752	0.562796		-	Y	155549166	-	-	-	-	-	-	-	Y	Y	-	-	Y		2.29601	47	123	0.0701651	-	3			0.00926566	0.0199981	0	0	0	0.396387	0	0.0144854	0	0	0	0
	AB50656025	Child	Male	4.3 weeks	36	SRR22719198	SRR22682778	-	-	0.702	-0.608	-		-	Y	11932776	-	-	-	-	-	-	-	Y	-	-	-	-		2.49765	48	229	0.144186	-	1			0.0197043	0.46369	0	0	0.00734605	0	0	0.0237824	0	0	0	0
	AB50656205	Child	Male	4.3 weeks	91	SRR22719382	SRR22682918	-	-	-0.339	-1.326	0.78295		-	Y	56756930	-	-	-	-	-	-	-	-	Y	-	-	Y		1.87695	30	205	0.031436	-	2			0.0257791	0.567113	0.242941	0	0.00158257	0	0	0	0	0	0	0
	AB50767808	Child	Male	4.3 weeks	76	SRR22719435	-	-	-	0.257	-0.217	0.563848		-	-	-	-	-	-	-	-	-	-	-	-	-	-	-		1.93696	29	210	0.00117361	-	3			-	-	-	-	-	-	-	-	-	-	-	-
	AB50767810	Child	Female	4.3 weeks	113	SRR22719434	SRR22682901	-	-	-1.003	0.484	0.879864		-	Y	69141235	-	-	-	-	-	-	Y	-	-	Y	-	Y		2.02305	34	199	0.0131612	-	3			0	0	0	0	0	0.175752	0	0	0	0	0	0
	AB50767811	Child	Male	4.3 weeks	101	SRR22719433	-	-	-	-0.801	-0.828	0.445546		-	-	-	-	-	-	-	-	-	-	-	-	-	-	-		1.94306	29	184	0.0140833	-	3			-	-	-	-	-	-	-	-	-	-	-	-
	AB50779290	Child	Male	4.3 weeks	145	SRR22719431	SRR22682899	26 days	azithromycin (Zithromax)	-1.814	-0.323	0.251886		-	Y	136981090	-	-	-	-	-	-	Y	-	-	-	Y	-		2.15123	28	180	0.0141672	-	1			0.028716	0.626554	0.00139213	0	0.00145371	0	0	0	0	0	0	0
	AB58056093	Child	Female	4.3 weeks	96	SRR22719415	-	-	-	-0.551	-0.182	0.185916		-	-	-	-	-	-	-	-	-	-	-	-	-	-	-		1.5595	32	223	0.026993	-	1			-	-	-	-	-	-	-	-	-	-	-	-
	AB58088021	Child	Female	4.3 weeks	85	SRR22719300	SRR22682883	-	-	-0.156	0.548	0.157686		-	Y	42071198	-	-	-	-	-	-	-	-	-	Y	Y	-		2.42873	34	165	0.194652	-	2			0.0658279	0.404038	0.239796	0.0138393	0.0690804	0.00826448	0.00328408	0	0.0161297	0	0	0
	ab58088525	Child	Male	4.3 weeks	142	SRR22719385	SRR22682928	-	-	-1.718	-1.197	0.425718		-	Y	151253302	-	-	-	-	-	-	Y	-	Y	-	-	-		1.28574	23	191	0.0598541	-	1			0.767984	0.040061	0.00138882	0	0.00607513	0	0	0	0	0	0	0
	AB67323031	Child	Female	4.3 weeks	33	SRR22719318	SRR22682859	-	-	0.717	-0.866	0.00154385		-	Y	2600286	-	-	-	-	-	-	-	Y	Y	-	Y	-		2.95987	61	226	0.315617	-	4			0.040834	0.0163443	0.149458	0.0327039	0.0150202	0	0.115507	0.0221034	0	0.0260488	0	0
	AB67323165	Child	Female	4.3 weeks	146	SRR22719316	SRR22682858	-	-	-1.828	-1.206	0.306739		-	Y	62389263	-	-	-	-	-	-	Y	-	Y	-	-	-		1.506	22	259	0.0186939	-	2			0.642574	0.0385391	0.00201128	0	0.00212716	0	0.00294989	0	0	0	0	0
	AB67323744	Child	Male	4.3 weeks	45	SRR22719313	SRR22682837	-	-	0.635	-0.991	0.982094		-	Y	145720740	-	-	-	-	-	-	-	Y	Y	-	-	Y		3.00211	58	156	0.149132	-	4			0.0136875	0.214038	0.110363	0	0.000903347	0.0186354	0	0.0573288	0	0	0	0
	AB67347818	Child	Female	4.3 weeks	124	SRR22719272	SRR22682829	-	-	-1.33	-0.438	0.672671		-	Y	31338719	-	-	-	-	-	-	Y	-	-	-	-	Y		1.85688	33	314	0.0930505	-	4			0.00428519	0.0130164	0.0925589	0.0186132	0.466017	0.0121792	0	0.0103334	0	0	0	0
	AB67378724	Child	Female	4.3 weeks	6	SRR22719261	SRR22682824	-	-	1.157	0.807	0.307344		-	Y	48472852	-	-	-	-	-	-	-	Y	-	Y	-	-		2.48966	57	147	0.211585	-	4			0.0639324	0.0468269	0.0936088	0	0.384711	0.0301642	0	0	0	0	0	0.000609841
	AB67378771	Child	Male	4.3 weeks	121	SRR22719260	SRR22682823	-	-	-1.307	-0.694	0.267121		-	Y	44150893	-	-	-	-	-	-	Y	-	-	-	-	-		1.99211	31	260	0.00318551	-	1			0.281565	0.0320315	0.00571575	0	0.00253303	0.149988	0.00117717	0	0	0.206255	0	0.00175186
	AB67380955	Child	Male	4.3 weeks	12	SRR22719255	SRR22682820	-	-	1.007	1.855	0.336419		-	Y	174366598	-	-	-	-	-	-	-	Y	-	Y	-	-		2.15858	33	172	0.0596026	-	4			0.0066272	0.10937	0.0979116	0.000542308	0.354194	0.00543352	0	0	0	0	0	0
	AB67381405	Child	Male	4.3 weeks	149	SRR22719248	SRR22682815	-	-	-1.897	-0.989	-		-	Y	57825776	-	-	-	-	-	-	Y	-	Y	-	-	-		2.00192	24	200	0.000502976	-	3			0	0	0	0	0	0	0	0	0	0	0	0
	AB46601378	Child	Male	4.4 weeks	60	SRR22719189	-	-	-	0.499	-0.737	0.305909		-	-	-	-	-	-	-	-	-	-	-	-	-	-	-		2.7833	73	93	0.168078	-	2			-	-	-	-	-	-	-	-	-	-	-	-
	AB46615321	Child	Male	4.4 weeks	82	SRR22719263	SRR22682857	-	-	0.016	0.812	0.60218		-	Y	23932436	-	-	-	-	-	-	-	-	-	Y	-	Y		2.07117	27	111	0.06874	-	4			0.06941	0.00934396	0	0	0.388403	0.0761418	0	0	0	0	0	0
	AB47636795	Child	Female	4.4 weeks	78	SRR22719169	SRR22682796	-	-	0.181	0.422	0.116865		-	Y	59100208	-	-	-	-	-	-	-	-	-	Y	Y	-		2.60299	43	190	0.149971	-	2			0.059351	0.323822	0.23925	0.0175668	0.0984982	0.00747988	0.00455017	0	0	0.000621407	0	0
	AB47636802	Child	Male	4.4 weeks	136	SRR22719165	SRR22682793	-	-	-1.625	-0.7	-0.325249		-	Y	35360096	-	-	-	-	-	-	Y	-	-	-	Y	-		3.00499	56	306	0.0720932	-	4			0.114593	0.0569581	0.12234	0	0.00146545	0.13217	0	0.0352838	0	0	0.000970244	0
	AB47646390	Child	Female	4.4 weeks	73	SRR22719217	-	-	-	0.334	0.147	0.349542		-	-	-	-	-	-	-	-	-	-	-	-	-	-	-		2.62133	53	311	0.0713388	-	4			-	-	-	-	-	-	-	-	-	-	-	-
	AB50650336	Child	Female	4.4 weeks	74	SRR22719204	-	-	-	0.3	0.385	0.424745		-	-	-	-	-	-	-	-	-	-	-	-	-	-	-		2.64456	53	96	0.116271	-	4			-	-	-	-	-	-	-	-	-	-	-	-
	AB50732847	Child	Female	4.4 weeks	21	SRR22719363	SRR22682905	-	-	0.856	0.396	0.431656		-	Y	3814788	-	-	-	-	-	-	-	Y	-	Y	-	-		2.65456	54	135	0.284517	-	4			0	0.0307199	0.0556906	0.231228	0.0562941	0.0636149	0	0	0	0	0	0
	AB50780524	Child	Female	4.4 weeks	143	SRR22719422	SRR22682893	-	-	-1.782	-0.786	0.266383		-	Y	63638510	-	-	-	-	-	-	Y	-	Y	-	-	-		1.85567	35	204	0.0253165	-	2			0.0363974	0.538465	0.270196	0	0.0379845	0	0	0	0	0	0	0
	ab58072035	Child	Female	4.4 weeks	131	SRR22719392	SRR22682934	-	-	-1.572	-0.891	0.426109		-	Y	94027468	-	-	-	-	-	-	Y	-	Y	-	-	-		2.18623	28	178	0.000167659	-	3			0	0	0.00130361	0	0.00254109	0	0	0	0	0	0	0
	AB58090410	Child	Female	4.4 weeks	152	SRR22719287	SRR22682875	-	-	-2.231	-1.112	-		-	Y	53526970	-	-	-	-	-	-	Y	-	Y	-	-	-		1.42209	25	138	0.0588482	-	1			0.831618	0.0523021	0.0113818	0.00658175	0.00191933	0	0	0	0	0	0	0
	AB67320848	Child	Male	4.4 weeks	138	SRR22719284	SRR22682874	-	-	-1.653	-0.075	0.432167		-	Y	146938688	-	-	-	-	-	-	Y	-	-	-	-	-		1.50582	28	52	0.0681532	-	1			0.760473	0.0614033	0.00185163	0	0.00250679	0	0	0	0	0	0	0
	AB67380948	Child	Male	4.4 weeks	97	SRR22719256	SRR22682821	-	-	-0.649	1.216	0.554224		-	Y	57057826	-	-	-	-	-	-	-	-	-	Y	-	Y		2.97816	61	102	0.0825719	-	4			0.0126783	0.0016513	0	0.000823714	0.136466	0.0064141	0.0495921	0	0.000713282	0.0653255	0	0
	AB46615335	Child	Female	4.5 weeks	119	SRR22719241	SRR22682816	-	-	-1.273	-1.675	0.223159		-	Y	56745525	-	-	-	-	-	-	Y	-	Y	-	Y	-		2.2987	40	108	0.13463	-	1			0.191591	0.0277364	0.00448317	0.0101354	0.00347651	0.0597025	0.00207864	0	0	0.00131055	0	0
	AB47636799	Child	Male	4.5 weeks	116	SRR22719168	SRR22682795	-	-	-1.047	-0.627	0.277412		-	Y	100507988	-	-	-	-	-	-	Y	-	-	-	-	-		0.983602	19	135	0.00310168	-	1			0.841974	0.0473471	0	0	0.00682832	0	0	0	0	0	0	0
	ab50674345	Child	Male	4.5 weeks	77	SRR22719400	SRR22682939	Yes-Continuous	PCN V (Pen-Vee K)	0.254	-1.007	0.454504		-	Y	34243613	-	-	-	-	-	-	-	-	Y	-	-	-		3.13081	63	184	0.248554	-	4			0.00329867	0	0	0.025959	0	0.0790262	0.0710197	0	0.00180852	0.127775	0	0
	AB58083057	Child	Male	4.5 weeks	51	SRR22719334	SRR22682888	-	-	0.608	0.483	0.292483		-	Y	35349583	-	-	-	-	-	-	-	Y	-	Y	-	-		3.14377	69	126	0.33121	-	4			0.0704984	0.0348216	0.153708	0.0273945	0.00185952	0.0755725	0.00820737	0.0911071	0.00104818	0.0464986	0	0
	AB58090336	Child	Male	4.5 weeks	137	SRR22719292	SRR22682876	-	-	-1.637	-0.658	0.205637		-	Y	49242688	-	-	-	-	-	-	Y	-	-	-	Y	-		2.56551	37	239	0.0418308	-	1			0.261322	0.0311209	0.00193228	0	0	0.107195	0	0	0	0.0509193	0	0
	AB58090409	Child	Male	4.5 weeks	115	SRR22719288	-	-	-	-1.026	-0.734	-0.00899837		-	-	-	-	-	-	-	-	-	-	-	-	-	-	-		2.08246	36	222	0.10202	-	4			-	-	-	-	-	-	-	-	-	-	-	-
	AB67323189	Child	Female	4.5 weeks	87	SRR22719315	-	-	-	-0.222	-0.582	-		-	-	-	-	-	-	-	-	-	-	-	-	-	-	-		1.8924	24	148	0.0155084	-	3			-	-	-	-	-	-	-	-	-	-	-	-
	AB50780522	Child	Male	4.6 weeks	31	SRR22719423	-	20 days	amoxicillin (Amoxil, Trimox)	0.741	-0.832	0.382002		-	-	-	-	-	-	-	-	-	-	-	-	-	-	-		2.96785	68	176	0.0331964	-	1			-	-	-	-	-	-	-	-	-	-	-	-
	AB67334464	Child	Female	4.6 weeks	37	SRR22719305	SRR22682832	-	-	0.698	-0.03	0.464879		-	Y	150833220	-	-	-	-	-	-	-	Y	-	-	-	-		2.94028	59	230	0.288205	-	4			0.086794	0.0836504	0.114668	0.0352476	0.00695726	0.00397539	0.0855541	0.000685091	0.000763227	0.0122138	0	0.00143067
	AB67347365	Child	Female	4.6 weeks	83	SRR22719273	SRR22682830	-	-	-0.133	-1.368	0.232636		-	Y	33673143	-	-	-	-	-	-	-	-	Y	-	Y	-		2.66565	44	102	0.0378909	-	1			0.06657	0.173008	0.00152469	0.0388502	0.00104185	0.0472963	0.0250406	0	0.00131177	0	0	0
	AB50656036	Mother	Female	40 years	152	SRR22719196	SRR22682775	-	-	-2.231	-1.112	-		Y	-	89523726	Y	-	Y	-	-	-	-	-	-	-	-	-		3.63229	138	25	0.0588482	4	-			0	0	0	0.0312211	0	0.00292716	0.124848	0.0528286	0.0980517	0.000624672	0.0305867	0.000865382
	AB58088591	Mother	Female	40 years	125	SRR22719294	SRR22682877	-	-	-1.362	-0.083	0.0660916		Y	-	51949767	Y	-	-	-	Y	-	-	-	-	-	-	-		4.14021	232	23	0.0271607	2	-			0.00100829	0	0	0.011453	0	0	0.00102122	0.0274286	0.0033303	0.0028135	0.0191649	0.00559762
	AB46614657	Mother	Female	41 years	150	SRR22719325	SRR22682868	-	-	-2.03	-1.416	0.242502		Y	-	43484022	Y	-	Y	-	Y	-	-	-	-	-	-	-		4.7925	342	17	0.0143348	1	-			0.00380262	0	0.0119961	0.0137198	0.00633477	0	0.0187606	0.00319539	0.00682828	0.00190899	0.0144501	0.0213301
	AB58079893	Mother	Female	41 years	103	SRR22719336	SRR22682838	-	-	-0.82	1.028	1.22212		Y	-	64713522	Y	-	-	Y	-	Y	-	-	-	-	-	-		3.94736	163	50	0.234387	2	-			0.00437164	0.00061562	0	0.0406116	0	0.00679427	0.0180026	0.0298381	0.0593858	0.00643075	0.0351639	0.0152051
	AB58055854	Child	Male	5 weeks	11	SRR22719416	SRR22682855	-	-	1.043	-1.413	-		-	Y	97800220	-	-	-	-	-	-	-	Y	Y	-	-	-		2.24487	46	224	0.0904518	-	4			0.0487471	0.01082	0.024183	0	0.508458	0.00201419	0	0.00115727	0	0	0.000811724	0
	ab50656456	Child	Male	5.6 weeks	84	SRR22719404	SRR22682943	-	-	-0.146	1.665	0.561567		-	Y	33244152	-	-	-	-	-	-	-	-	-	Y	-	Y		2.54547	45	119	0.11778	-	4			0.0214533	0.0545973	0.0813756	0	0.0638038	0.00638538	0	0.0858192	0	0	0	0
	AB47608791	Child	Female	5.8 weeks	95	SRR22719172	-	-	-	-0.509	-0.77	0.611237		-	-	-	-	-	-	-	-	-	-	-	-	-	-	-		2.60432	46	173	0.090368	-	4			-	-	-	-	-	-	-	-	-	-	-	-
	AB50793543	Child	Male	6.3 weeks	43	SRR22719420	-	-	-	0.647	-0.34	0.0553859		-	-	-	-	-	-	-	-	-	-	-	-	-	-	-		2.90326	69	233	0.0666443	-	4			-	-	-	-	-	-	-	-	-	-	-	-
	AB50793550	Child	Female	6.9 weeks	40	SRR22719419	SRR22682890	-	-	0.682	0.935	0.420262		-	Y	41124160	-	-	-	-	-	-	-	Y	-	Y	-	-		3.2436	91	187	0.213178	-	4			0	0.00375805	0.0335939	0	0.0189042	0.0333413	0	0.0301481	0	0	0.0291758	0
[truncated: 5,000 more columns]
